# Supplementary material for: Multi-omics of a model bacterial consortium deciphers details of chitin decomposition in soil
Source: mBio. 2025 May 30;16(7):e00404-25. doi: 10.1128/mbio.00404-25 (PMC12239585; doi:10.1128/mbio.00404-25)
Supplement: Supplemental Tables — Tables S1-S10. [file mbio.00404-25-s0010.xlsx]

## Sheet: Supplementary Table S1
Supplementary Table S1: Amounts of MSC-2 species used. Test O.D. refers to the Optical density at 600 nm that was recorded before counting CFUs derived from that level of biomass (O.D.). C.F.U. at Test O.D. refers to the number of Colony Forming Unites when 1 mL of the growth at the indicated Test O.D. is plated. Observed O.D. refers to the optical density of each species when combined into tubes…
Member Genus	Test O.D.	C.F.U. at Test O.D.	Observed O.D.	Amount to add for even community (mL)
Streptomyces	0.578	3550000	0.752	21651.2
Dyadobacter	0.438	1005000000	0.624	69.8431
Sinorhizobium	0.392	2.53333e+08	0.58	266.788
Rhodococcus	0.593	2.34e+07	0.726	3490.62
Sphinogpyxis	0.374	7.26667e+08	0.68	75.6881
Neorhizobium	0.312	374000000	0.43	194.006
Ensifer	0.348	8.16667e+08	0.841	50.6685
Variovorax	0.208	910000000	0.395	57.8662

## Sheet: Supplementary Table S2
Supplementary Table S2: Ratio of 16s rRNA reads aligning to MSC-2 members.
10^8 Cells Added per Gram of Soil
Week	Replicate	Ratio of reads aliging to MSC-2 members vs. all reads
0	A	0.925184
0	C	0.983775
0	D	0.976445
0	E	0.987139
4	A	0.99893
4	B	0.999735
4	C	0.998816
4	D	0.999502
4	E	0.999703
8	A	1
8	B	0.998589
8	C	0.976019
8	D	0.997849
8	E	0.999516
12	A	1
12	B	0.99967
12	C	0.998622
12	D	0.998572
12	E	0.968932
10^9 Cells Added per Gram of Soil
Week	Replicate	Ratio of reads aliging to MSC-2 members vs. all reads
0	A	0.999685
0	B	0.978715
0	C	0.998943
0	D	0.999707
0	E	0.999664
4	A	1
4	B	0.958151
4	C	0.975845
4	D	0.996269
4	E	0.996813
8	A	0.999398
8	B	0.990568
8	C	0.9968
8	D	0.997479
8	E	1
12	A	0.99968
12	B	0.999728
12	C	0.999575
12	D	0.999059
12	E	0.999599

## Sheet: Supplementary Table S3
Supplementary Table S3. 16s Amplicon data. OTU, taxonomic and MSC-2 member information is shown. Raw counts for 0, 4, 8 and 12 weeks (wk) are shown. 'Con' refers to control soil with no bacteria added. 10^8 and 10^9 refer to soil with 10^8 cells per gram of soil added or 10^9 cells per gram of soil added respectively.
#OTU ID	Taxon	MSC-2 Member	0wk_A_10^8	0wk_A_10^9	0wk_A_Control	0wk_B_10^8	0wk_B_10^9	0wk_B_Control	0wk_C_10^8	0wk_C_10^9	0wk_C_Control	0wk_D_10^8	0wk_D_10^9	0wk_E_10^8	0wk_E_10^9	4wk_A_10^8	4wk_A_10^9	4wk_A_Control	4wk_B_10^8	4wk_B_10^9	4wk_B_Control	4wk_C_10^8	4wk_C_10^9	4wk_C_Control	4wk_D_10^8	4wk_D_10^9	4wk_E_10^8	4wk_E_10^9	8wk_A_10^8	8wk_A_10^9	8wk_A_Control	8wk_B_10^8	8wk_B_10^9	8wk_B_Control	8wk_C_10^8	8wk_C_10^9	8wk_C_Control	8wk_D_10^8	8wk_D_10^9	8wk_E_10^8	8wk_E_10^9	12wk_A_10^8	12wk_A_10^9	12wk_A_Control	12wk_B_10^8	12wk_B_10^9	12wk_B_Control	12wk_C_10^8	12wk_C_10^9
e4e8962b9fe62868270bb1c8b0429891	k__Bacteria; p__Proteobacteria; c__Betaproteobacteria; o__Burkholderiales; f__Comamonadaceae; g__Variovorax; s__paradoxus	Variovorax	1645	2688	221	23	1969	50	2754	3912	2352	3065	2702	1651	1867	6273	5111	5635	7370	5073	6	5961	5782	31	6672	4750	7887	3202	8572	5443	2011	8303	4368	11	6449	4969	2412	5525	4609	6904	0	9979	4446	2208	8936	6502	1769	9411	4809
8292c792c3d223b0b8a4bd170c73a0c1	k__Bacteria; p__Proteobacteria; c__Alphaproteobacteria; o__Sphingomonadales; f__Sphingomonadaceae; g__Sphingopyxis; s__alaskensis	Sphingopyxis	548	1026	163	14	892	18	753	1684	1996	943	1109	470	822	4251	4499	3657	4300	4659	0	2807	4610	15	5452	2662	4759	2807	7828	4571	1580	7802	4515	8	4658	5976	1836	3940	4915	4670	0	6433	5318	2208	8317	6858	1891	5136	5118
23fdfae17f61b89f761b7351a0c9d351	k__Bacteria; p__Proteobacteria; c__Alphaproteobacteria; o__Rhizobiales; f__Rhizobiaceae; g__Ensifer; s__adhaerens	Ensifer	674	1898	190	23	1281	188	906	2492	1588	878	1560	635	1637	3316	3379	2637	3836	3437	0	3670	4214	18	5295	3345	5419	2113	6454	4705	1194	6533	3860	10	4590	3740	1183	3743	3964	4225	0	4694	3364	1528	4907	4601	1421	3646	5018
791f1115612120d7e1e63b27c1463a03	k__Bacteria; p__Actinobacteria; c__Actinobacteria; o__Actinomycetales; f__Nocardiaceae; g__Rhodococcus; s__	Rhodococcus	2697	4145	218	6	2535	22	3831	5094	2068	3489	3352	2532	3255	1648	4227	611	2475	3187	0	1202	4230	7	1279	1958	1383	2433	1539	3332	232	1501	2841	0	723	4005	420	977	2237	942	0	1384	3257	1373	2025	4639	1272	1062	1579
1a6ed4f13e7fb352697d1e99fb1bfb0b	k__Bacteria; p__Bacteroidetes; c__Cytophagia; o__Cytophagales; f__Cytophagaceae; g__Dyadobacter; s__	Dyadobacter	118	469	45	7	253	7	189	589	1242	184	412	108	410	3624	3787	1442	5309	4106	0	3760	4506	5	4545	2971	4648	3048	3793	1965	269	3639	2411	0	2533	3057	381	1861	3154	2486	2	1593	1109	328	1966	1603	350	1826	1237
b467bbf7f9d84b55f768d9100667bb5c	k__Bacteria; p__Proteobacteria; c__Alphaproteobacteria; o__Rhizobiales; f__Rhizobiaceae; g__Agrobacterium; s__	Neorhizobium	2098	3149	49	17	1922	24	3421	3747	973	3452	2534	2036	2956	2014	1865	575	2611	2364	0	1668	2215	0	2058	1440	2473	1208	1419	819	151	1248	876	0	1337	1093	123	873	1053	1087	0	574	519	241	648	578	230	446	468
82c21c681e049ec729106468cf582bb4	k__Bacteria; p__Actinobacteria; c__Actinobacteria; o__Actinomycetales; f__Streptomycetaceae	Streptomyces	1033	5045	20	29	3497	3	1429	6297	109	1362	4881	846	6498	163	227	54	191	1428	0	215	278	0	556	244	165	199	499	256	36	501	189	0	199	360	65	141	675	127	0	207	152	43	160	265	87	50	205
c0a55ec746ddf231fb72c713d47dde62	k__Bacteria; p__Proteobacteria; c__Alphaproteobacteria; o__Rhizobiales; f__Rhizobiaceae; g__Sinorhizobium; s__	Sinorhizobium	169	611	23	0	336	4	338	783	251	297	529	197	425	197	586	101	324	406	0	150	536	0	248	320	235	363	288	495	39	230	449	0	152	550	47	142	420	207	0	251	559	239	305	685	201	197	384
aa4fb4dd293807c66aa6b76de0ac805d	k__Bacteria; p__Firmicutes; c__Bacilli; o__Bacillales; f__Bacillaceae; g__Bacillus; s__badius	NA	0	0	0	0	0	0	0	0	0	15	0	0	0	0	0	31	0	0	11709	0	0	14274	0	0	0	0	0	0	18	0	0	0	0	0	11	0	0	0	0	0	0	0	0	0	0	0	0
e23243f33de25cce3311b980bef32f74	k__Bacteria; p__Firmicutes; c__Bacilli; o__Bacillales	NA	0	0	0	0	0	0	0	0	0	0	0	0	0	0	0	0	0	0	0	0	0	0	0	0	0	0	0	0	53	3	0	17574	0	0	3669	0	0	0	0	0	0	7	0	0	0	0	0
270e9e4ee927276cf38ca70aa239ab8b	k__Bacteria; p__Firmicutes; c__Bacilli; o__Bacillales; f__Bacillaceae	NA	0	0	0	0	0	0	0	0	0	0	0	0	0	0	0	0	0	0	0	0	0	0	0	0	0	0	0	0	13974	0	0	0	0	0	15	0	0	10	0	0	0	0	0	0	9	0	0
ec3bc5093f48ce057d492c76a6039571	k__Bacteria; p__Firmicutes; c__Bacilli; o__Bacillales; f__Paenibacillaceae; g__Paenibacillus; s__	NA	0	0	0	0	0	8	0	0	0	0	0	0	0	0	0	0	0	927	0	0	582	0	0	52	0	47	0	0	0	0	184	0	0	58	0	0	53	0	0	0	0	5	0	0	0	0	0
245c832500126db82be700c6e6cd89c9	k__Bacteria; p__Proteobacteria; c__Alphaproteobacteria; o__Rhizobiales; f__Hyphomicrobiaceae; g__Hyphomicrobium; s__	NA	0	0	0	0	0	0	0	0	0	3	0	0	0	0	0	0	0	0	1842	0	0	588	0	0	0	0	0	0	0	0	0	0	0	0	0	0	0	0	0	0	0	0	0	0	0	0	0
6c990a0114d9cd0fb21a14cf77f40313	k__Bacteria; p__Proteobacteria; c__Betaproteobacteria; o__Burkholderiales; f__Comamonadaceae	NA	220	0	260	817	0	228	176	0	0	241	0	90	0	0	0	0	0	0	0	0	0	0	0	0	0	0	0	0	0	0	0	0	0	0	0	0	0	0	0	0	0	0	0	0	0	0	0
6bd1aed189655ce4c06d04e707bcbbb0	k__Bacteria; p__Proteobacteria; c__Gammaproteobacteria; o__Enterobacteriales; f__Enterobacteriaceae	NA	0	0	0	1474	0	0	0	0	0	0	0	0	0	0	0	0	0	0	0	0	0	0	0	0	0	0	0	0	0	0	0	0	0	0	0	0	0	0	0	0	0	0	0	0	0	0	0
61c2ae6c1ea8ff91b08ae219ca4480d1	k__Bacteria; p__Proteobacteria; c__Gammaproteobacteria; o__Pseudomonadales; f__Pseudomonadaceae	NA	128	0	84	102	52	60	0	0	76	9	0	0	0	0	0	15	0	0	15	0	0	0	0	0	0	0	0	0	0	0	0	6	0	0	109	0	0	0	0	0	0	205	0	0	139	0	0
d963b59f19db6517a9f26908f684545d	k__Bacteria; p__Proteobacteria; c__Gammaproteobacteria; o__Enterobacteriales; f__Enterobacteriaceae	NA	127	0	149	0	75	32	4	0	66	29	0	7	0	0	0	12	0	0	12	0	0	0	0	0	0	0	0	0	9	0	0	0	0	0	68	0	0	0	0	0	0	210	0	0	148	0	0
d0b840a248534ce65e2937e4caa2af39	k__Bacteria; p__Firmicutes; c__Bacilli; o__Bacillales; f__Bacillaceae; g__Bacillus	NA	0	0	0	729	0	0	6	0	0	0	0	0	4	0	0	0	0	0	0	0	0	0	0	0	0	0	0	0	0	0	0	0	0	0	0	0	0	0	0	0	0	0	0	0	0	0	0
17f016e3298748a0eb03b67eb9267a19	k__Bacteria; p__Proteobacteria; c__Gammaproteobacteria; o__Enterobacteriales; f__Enterobacteriaceae	NA	0	0	27	481	0	0	12	0	17	0	0	0	0	0	0	0	0	0	0	0	0	0	0	0	0	0	0	0	0	0	0	0	0	0	20	0	0	0	0	0	0	69	0	0	36	0	0
d1a426380d3a74189cbece47e393b7ae	k__Bacteria; p__Firmicutes; c__Bacilli; o__Bacillales; f__Paenibacillaceae; g__Paenibacillus; s__	NA	0	0	0	0	0	0	0	0	0	0	0	0	0	0	0	0	0	0	0	0	0	0	0	0	0	0	0	0	0	13	0	0	410	0	0	0	0	0	0	0	0	0	0	0	0	0	0
f2b99a001673871809b58e7c9c61856a	k__Bacteria; p__Proteobacteria; c__Gammaproteobacteria; o__Pseudomonadales; f__Pseudomonadaceae; g__Pseudomonas; s__veronii	NA	0	0	12	0	0	0	0	0	0	0	0	0	0	0	0	13	0	0	0	0	0	0	0	0	0	0	0	0	24	0	0	0	0	0	137	0	0	0	0	0	0	110	0	0	74	0	0
45290f2590774f6d0e28f5e7a2b0c893	k__Bacteria; p__Proteobacteria; c__Gammaproteobacteria; o__Enterobacteriales; f__Enterobacteriaceae	NA	0	0	0	327	0	0	0	0	0	0	0	0	2	0	0	0	0	0	0	0	0	0	0	0	0	0	0	0	0	0	0	0	0	0	0	0	0	0	0	0	0	0	0	0	0	0	0
3c1ea9842554ffd2b2da9885a8b72999	k__Bacteria; p__Proteobacteria; c__Gammaproteobacteria; o__Pseudomonadales; f__Moraxellaceae; g__Acinetobacter; s__rhizosphaerae	NA	52	0	23	33	46	0	0	2	11	0	0	0	0	0	0	5	0	0	6	0	0	0	0	0	0	0	0	0	5	0	0	0	0	0	0	0	0	0	0	0	0	65	0	0	38	0	0
c2d41dc0a7b8eaedcf4697512aee4427	k__Bacteria; p__Firmicutes; c__Bacilli; o__Bacillales; f__Staphylococcaceae; g__Staphylococcus	NA	3	0	0	79	5	21	7	0	14	0	0	0	0	0	0	0	0	0	0	0	0	0	0	0	0	0	0	0	0	0	0	0	0	0	20	0	0	0	0	0	0	0	0	0	11	0	0
29c2e3673c2618d21350994dd853d915	k__Bacteria	NA	0	0	0	0	0	0	0	0	0	0	0	0	0	0	0	0	0	0	0	0	0	0	0	0	0	0	0	0	0	0	0	0	0	0	0	0	0	0	0	0	0	0	0	0	0	0	0
d945e871d550a3a0c5c573f777d667d5	k__Bacteria; p__Firmicutes; c__Bacilli; o__Bacillales; f__Paenibacillaceae; g__Paenibacillus; s__	NA	0	0	0	0	0	0	0	0	0	0	0	0	0	0	0	0	0	80	0	0	52	0	0	0	0	0	0	0	0	0	0	0	0	0	0	0	0	0	0	0	0	0	0	0	0	0	0
eae0738ba858df2d22433de0913bc58c	k__Bacteria; p__Bacteroidetes; c__Bacteroidia; o__Bacteroidales; f__Bacteroidaceae; g__Bacteroides; s__	NA	0	0	0	103	0	6	0	0	0	0	0	0	0	0	0	0	0	0	0	0	0	0	0	0	0	0	0	0	0	0	0	0	0	0	0	0	0	0	0	0	0	3	0	0	0	0	0
5a37a94765cd40702c352847ae878f0d	k__Bacteria; p__Bacteroidetes; c__Flavobacteriia; o__Flavobacteriales; f__Flavobacteriaceae; g__Flavobacterium; s__succinicans	NA	12	0	18	0	20	0	0	0	0	0	0	0	0	0	0	0	0	0	0	0	0	0	0	0	0	0	0	0	4	0	0	4	0	0	0	0	0	0	0	0	0	33	0	0	19	0	0
50164ad9faa6836aff495db09ffc5096	k__Bacteria; p__Firmicutes; c__Bacilli; o__Bacillales; f__Paenibacillaceae; g__Paenibacillus; s__	NA	0	0	0	0	0	0	0	0	0	0	0	0	0	9	0	15	0	0	0	21	0	0	0	0	0	0	0	5	0	0	0	0	0	0	0	0	0	0	0	0	0	0	0	0	0	30	0
4bccbdb96fb331b5bd8aec33cbb8a34e	k__Bacteria; p__Proteobacteria; c__Gammaproteobacteria; o__Pseudomonadales; f__Moraxellaceae; g__Acinetobacter	NA	0	0	0	10	0	34	7	0	0	16	0	0	0	0	0	0	0	0	0	0	0	0	0	0	0	0	0	0	0	0	0	0	0	0	0	0	0	0	0	0	0	13	0	0	0	0	0
34c9ae68aca6ee8c7f4727b196010fb2	k__Bacteria; p__Firmicutes; c__Bacilli; o__Bacillales; f__Paenibacillaceae; g__Paenibacillus; s__	NA	0	0	0	0	0	0	0	0	0	0	0	0	0	3	0	0	0	0	0	0	0	0	0	0	0	0	0	0	0	0	0	0	39	0	0	34	0	0	0	0	0	0	0	0	0	0	0
7c5c099ae477c1e45683d943eba5df41	k__Bacteria; p__Firmicutes; c__Clostridia; o__Clostridiales; f__Lachnospiraceae; g__Blautia; s__	NA	0	0	0	63	0	0	0	0	0	0	0	0	0	0	0	0	0	0	0	0	0	0	0	0	0	0	0	0	0	0	0	0	0	0	0	0	0	0	0	0	0	0	0	0	0	0	0
2974d9feee2aa60a8680500782e838c0	k__Bacteria; p__Proteobacteria; c__Alphaproteobacteria; o__Rhizobiales; f__Rhizobiaceae; g__Agrobacterium; s__	NA	28	0	9	0	0	0	0	0	0	0	0	0	0	0	0	0	0	0	0	0	0	0	0	0	0	0	0	0	0	0	0	0	0	0	0	0	0	0	0	0	0	25	0	0	0	0	0
9e0cf2990d3c1b967f22b595403e1578	k__Bacteria; p__Firmicutes; c__Clostridia; o__Clostridiales; f__Lachnospiraceae; g__Coprococcus; s__	NA	0	0	0	59	0	0	0	0	0	0	0	0	0	0	0	0	3	0	0	0	0	0	0	0	0	0	0	0	0	0	0	0	0	0	0	0	0	0	0	0	0	0	0	0	0	0	0
d808fb59707b01e9c7c0c24f792b8654	k__Bacteria; p__Proteobacteria; c__Gammaproteobacteria; o__Pseudomonadales; f__Pseudomonadaceae; g__Pseudomonas; s__	NA	0	0	0	0	0	0	0	0	0	0	0	0	0	0	0	8	0	0	0	0	0	0	0	0	0	0	0	0	0	0	0	0	0	0	13	0	0	0	0	0	0	18	0	0	23	0	0
6e0ae0a4bb2650b32b146e842a492710	k__Bacteria; p__Proteobacteria; c__Gammaproteobacteria; o__Pseudomonadales; f__Pseudomonadaceae; g__Pseudomonas; s__umsongensis	NA	0	0	0	29	0	0	0	0	0	0	0	0	0	0	0	0	0	0	0	0	0	0	0	0	0	0	0	0	12	0	0	0	0	0	0	0	0	0	0	0	0	0	0	0	19	0	0
57273e0d47cf3ed1c2679c0a9ce830dc	k__Bacteria; p__Firmicutes; c__Clostridia; o__Clostridiales; f__Lachnospiraceae; g__Coprococcus; s__	NA	0	0	0	52	0	0	0	0	0	0	0	0	0	0	0	0	0	0	0	0	0	0	0	0	0	0	0	0	0	0	0	0	0	0	0	0	0	0	0	0	0	0	0	0	0	0	0
690657b20a9fe5259808ded783736001	k__Bacteria; p__Bacteroidetes; c__Flavobacteriia; o__Flavobacteriales; f__[Weeksellaceae]; g__Chryseobacterium; s__	NA	19	0	26	0	0	0	0	0	0	0	0	0	0	0	0	0	0	0	0	0	0	0	0	0	0	0	0	0	0	0	0	0	0	0	0	0	0	0	0	0	0	4	0	0	0	0	0
13e52764e1c08c4fd9902769bf9e022e	k__Bacteria; p__Firmicutes; c__Bacilli; o__Lactobacillales; f__Enterococcaceae; g__Enterococcus	NA	0	0	0	36	11	0	0	0	0	0	0	0	0	0	0	0	0	0	0	0	0	0	0	0	0	0	0	0	0	0	0	0	0	0	0	0	0	0	0	0	0	0	0	0	0	0	0
0761ece21835cd322c501f92d51728fe	k__Bacteria; p__Firmicutes; c__Bacilli; o__Bacillales; f__Paenibacillaceae; g__Paenibacillus; s__	NA	0	0	0	0	0	0	0	0	0	0	0	0	0	0	0	0	0	0	0	0	0	0	0	0	0	0	0	0	0	0	0	0	41	0	0	0	0	0	0	0	0	0	0	0	0	0	0
f309ea1ec8287026c5e76ba862929f85	k__Bacteria; p__Proteobacteria; c__Gammaproteobacteria; o__Enterobacteriales; f__Enterobacteriaceae	NA	0	0	0	0	0	0	0	0	0	0	0	0	0	0	0	0	0	0	0	0	0	0	0	0	0	0	0	0	0	0	0	0	0	0	13	0	0	0	0	0	0	19	0	0	8	0	0
81fb9360f5e5db4f7d99b5f099c691bf	k__Bacteria; p__Firmicutes; c__Clostridia; o__Clostridiales; f__Lachnospiraceae; g__[Ruminococcus]; s__torques	NA	0	0	0	38	0	0	0	0	0	0	0	0	0	0	0	0	0	0	0	0	0	0	0	0	0	0	0	0	0	0	0	0	0	0	0	0	0	0	0	0	0	0	0	0	0	0	0
8b7cd55d5449f3c0aa282f514ca5995b	k__Bacteria; p__Firmicutes; c__Clostridia; o__Clostridiales; f__Lachnospiraceae; g__Clostridium; s__clostridioforme	NA	0	0	0	14	0	0	0	0	0	0	0	0	0	0	0	0	0	0	0	0	0	0	0	0	0	0	0	0	0	0	0	6	0	0	10	0	0	0	0	0	0	0	0	0	0	0	0
8622987ddfa6f1a7d9909f49018cb1f1	k__Bacteria; p__Firmicutes; c__Clostridia; o__Clostridiales; f__Lachnospiraceae; g__Blautia; s__	NA	0	0	0	0	0	0	0	0	0	0	0	0	0	0	0	13	0	0	0	0	0	0	0	0	0	0	0	0	0	0	0	0	0	0	6	0	0	0	0	0	0	8	0	3	0	0	3
55574825bf42a32361a2fa0a6747ba42	k__Bacteria; p__Proteobacteria; c__Betaproteobacteria; o__Burkholderiales; f__Burkholderiaceae; g__Burkholderia; s__	NA	0	0	0	0	0	0	0	0	12	4	0	0	0	0	0	11	0	0	0	0	0	0	0	0	0	0	0	0	4	0	0	0	0	0	0	0	0	0	0	0	0	6	0	0	0	0	0
872e1ad1c87973b421125a045b76ce02	k__Bacteria; p__Bacteroidetes; c__Flavobacteriia; o__Flavobacteriales; f__[Weeksellaceae]; g__Elizabethkingia; s__meningoseptica	NA	14	0	0	19	0	0	0	0	0	0	0	0	0	0	0	0	0	0	0	0	0	0	0	0	0	0	0	0	0	0	0	0	0	0	0	0	0	0	0	0	0	0	0	0	0	0	0
26a71086d5b7dd99af7eaa6497954815	k__Bacteria; p__Firmicutes; c__Clostridia; o__Clostridiales; f__Lachnospiraceae	NA	0	0	0	32	0	0	0	0	0	0	0	0	0	0	0	0	0	0	0	0	0	0	0	0	0	0	0	0	0	0	0	0	0	0	0	0	0	0	0	0	0	0	0	0	0	0	0
c7c44c43c406a1535a49b4e984d83ff4	k__Bacteria; p__Actinobacteria; c__Actinobacteria; o__Actinomycetales; f__Micrococcaceae; g__Arthrobacter	NA	4	0	0	21	0	0	3	0	0	0	0	0	0	0	0	0	0	0	0	0	0	0	0	0	0	0	0	0	0	0	0	0	0	0	2	0	0	0	0	0	0	0	0	0	0	0	0
8bc89318553cfb41a67a59ed4b7a9470	k__Bacteria; p__Firmicutes; c__Bacilli; o__Bacillales; f__Listeriaceae; g__Listeria	NA	0	0	0	30	0	0	0	0	0	0	0	0	0	0	0	0	0	0	0	0	0	0	0	0	0	0	0	0	0	0	0	0	0	0	0	0	0	0	0	0	0	0	0	0	0	0	0
f0d3ad42c3754a9af2c18ab6f102bb28	k__Bacteria; p__Proteobacteria; c__Betaproteobacteria; o__Burkholderiales; f__Alcaligenaceae; g__Sutterella; s__	NA	0	0	0	29	0	0	0	0	0	0	0	0	0	0	0	0	0	0	0	0	0	0	0	0	0	0	0	0	0	0	0	0	0	0	0	0	0	0	0	0	0	0	0	0	0	0	0
f01167cfcdeab9665a07bcb664e714e9	k__Bacteria; p__Bacteroidetes; c__Bacteroidia; o__Bacteroidales; f__Bacteroidaceae; g__Bacteroides	NA	0	0	0	27	0	0	0	0	0	0	0	0	0	0	0	0	0	0	0	0	0	0	0	0	0	0	0	0	0	0	0	0	0	0	0	0	0	0	0	0	0	0	0	0	0	0	0
25e66412d5d3929fdd2e88b4a4affff2	k__Bacteria; p__Bacteroidetes; c__Bacteroidia; o__Bacteroidales; f__Bacteroidaceae; g__Bacteroides; s__caccae	NA	0	0	0	24	0	0	0	0	0	0	0	0	0	0	0	0	0	0	0	0	0	0	0	0	0	0	0	0	0	0	0	0	0	0	0	0	0	0	0	0	0	0	0	0	0	0	0
6af10ea5c29e3cb23de0f460c78a2163	k__Bacteria; p__Proteobacteria; c__Gammaproteobacteria; o__Pseudomonadales; f__Pseudomonadaceae; g__Pseudomonas	NA	0	0	0	0	0	24	0	0	0	0	0	0	0	0	0	0	0	0	0	0	0	0	0	0	0	0	0	0	0	0	0	0	0	0	0	0	0	0	0	0	0	0	0	0	0	0	0
8d490b2dec6cf6447a84e20089dddc79	k__Bacteria; p__Firmicutes; c__Clostridia; o__Clostridiales; f__Lachnospiraceae	NA	0	0	0	23	0	0	0	0	0	0	0	0	0	0	0	0	0	0	0	0	0	0	0	0	0	0	0	0	0	0	0	0	0	0	0	0	0	0	0	0	0	0	0	0	0	0	0
cb6a59fbf6a5e1fed6bfe86ad5d82351	k__Bacteria; p__Firmicutes; c__Bacilli; o__Bacillales	NA	0	0	0	0	0	23	0	0	0	0	0	0	0	0	0	0	0	0	0	0	0	0	0	0	0	0	0	0	0	0	0	0	0	0	0	0	0	0	0	0	0	0	0	0	0	0	0
9638a5e694d22b41365b8ee9fb888072	k__Bacteria; p__Firmicutes; c__Clostridia; o__Clostridiales; f__Lachnospiraceae; g__Blautia; s__	NA	0	0	0	22	0	0	0	0	0	0	0	0	0	0	0	0	0	0	0	0	0	0	0	0	0	0	0	0	0	0	0	0	0	0	0	0	0	0	0	0	0	0	0	0	0	0	0
63dd3986b722a781191c5053e5b46443	k__Bacteria; p__Firmicutes; c__Clostridia; o__Clostridiales; f__Lachnospiraceae; g__[Ruminococcus]; s__gnavus	NA	0	0	0	21	0	0	0	0	0	0	0	0	0	0	0	0	0	0	0	0	0	0	0	0	0	0	0	0	0	0	0	0	0	0	0	0	0	0	0	0	0	0	0	0	0	0	0
3b7d3a126b22cbef6e03ae8205a296ec	k__Bacteria; p__Firmicutes; c__Clostridia; o__Clostridiales; f__Lachnospiraceae; g__Blautia; s__producta	NA	0	0	0	20	0	0	0	0	0	0	0	0	0	0	0	0	0	0	0	0	0	0	0	0	0	0	0	0	0	0	0	0	0	0	0	0	0	0	0	0	0	0	0	0	0	0	0
cec58b5ab062695f1f163c48964d2ff1	k__Bacteria; p__Firmicutes; c__Clostridia; o__Clostridiales; f__Lachnospiraceae; g__Lachnospira; s__	NA	0	0	0	20	0	0	0	0	0	0	0	0	0	0	0	0	0	0	0	0	0	0	0	0	0	0	0	0	0	0	0	0	0	0	0	0	0	0	0	0	0	0	0	0	0	0	0
2a18d591958362dfda6691ef3720fa6b	k__Bacteria; p__Proteobacteria; c__Gammaproteobacteria; o__Enterobacteriales; f__Enterobacteriaceae	NA	19	0	0	0	0	0	0	0	0	0	0	0	0	0	0	0	0	0	0	0	0	0	0	0	0	0	0	0	0	0	0	0	0	0	0	0	0	0	0	0	0	0	0	0	0	0	0
381c489f292dddca99862543b843d897	k__Bacteria; p__Proteobacteria; c__Alphaproteobacteria; o__Rhizobiales; f__Rhizobiaceae; g__Agrobacterium	NA	0	0	0	19	0	0	0	0	0	0	0	0	0	0	0	0	0	0	0	0	0	0	0	0	0	0	0	0	0	0	0	0	0	0	0	0	0	0	0	0	0	0	0	0	0	0	0
1c7f6704d2656cd97c59fe332c421d36	k__Bacteria; p__Firmicutes; c__Clostridia; o__Clostridiales; f__Lachnospiraceae; g__Roseburia; s__inulinivorans	NA	0	0	0	18	0	0	0	0	0	0	0	0	0	0	0	0	0	0	0	0	0	0	0	0	0	0	0	0	0	0	0	0	0	0	0	0	0	0	0	0	0	0	0	0	0	0	0
a30e6cc09462ab39fa984611f8742bf0	k__Bacteria; p__Bacteroidetes; c__Bacteroidia; o__Bacteroidales; f__Bacteroidaceae; g__Bacteroides; s__ovatus	NA	0	0	0	18	0	0	0	0	0	0	0	0	0	0	0	0	0	0	0	0	0	0	0	0	0	0	0	0	0	0	0	0	0	0	0	0	0	0	0	0	0	0	0	0	0	0	0
78dc28fa7efba149e50a0b886672b744	k__Bacteria; p__Firmicutes; c__Clostridia; o__Clostridiales; f__Lachnospiraceae; g__Dorea; s__	NA	0	0	0	17	0	0	0	0	0	0	0	0	0	0	0	0	0	0	0	0	0	0	0	0	0	0	0	0	0	0	0	0	0	0	0	0	0	0	0	0	0	0	0	0	0	0	0
15d8184606f486bdf0e01150ada5f4e2	k__Bacteria; p__Chloroflexi; c__Ellin6529; o__; f__; g__; s__	NA	0	0	0	17	0	0	0	0	0	0	0	0	0	0	0	0	0	0	0	0	0	0	0	0	0	0	0	0	0	0	0	0	0	0	0	0	0	0	0	0	0	0	0	0	0	0	0
0c443b081fb69d6f88d60364eac4d5d3	k__Bacteria; p__Actinobacteria; c__Actinobacteria; o__Bifidobacteriales; f__Bifidobacteriaceae; g__Bifidobacterium; s__	NA	0	0	0	0	0	0	0	0	0	0	0	0	0	0	0	2	0	0	0	0	0	0	0	0	0	0	0	0	0	0	0	0	0	0	7	0	0	0	0	0	0	0	0	0	8	0	0
a2e521c0c4cf25a6cb3408fad8a4198b	k__Bacteria; p__Proteobacteria; c__Gammaproteobacteria; o__Enterobacteriales; f__Enterobacteriaceae	NA	0	0	16	0	0	0	0	0	0	0	0	0	0	0	0	0	0	0	0	0	0	0	0	0	0	0	0	0	0	0	0	0	0	0	0	0	0	0	0	0	0	0	0	0	0	0	0
e900f862bf7d8fcd525898b736288b29	k__Bacteria; p__Firmicutes; c__Clostridia; o__Clostridiales; f__Ruminococcaceae; g__; s__	NA	0	0	0	16	0	0	0	0	0	0	0	0	0	0	0	0	0	0	0	0	0	0	0	0	0	0	0	0	0	0	0	0	0	0	0	0	0	0	0	0	0	0	0	0	0	0	0
a046007bb4a0ce2b32bb1c4dd6ee867b	k__Bacteria; p__Bacteroidetes; c__Bacteroidia; o__Bacteroidales; f__Bacteroidaceae; g__Bacteroides; s__uniformis	NA	0	0	0	16	0	0	0	0	0	0	0	0	0	0	0	0	0	0	0	0	0	0	0	0	0	0	0	0	0	0	0	0	0	0	0	0	0	0	0	0	0	0	0	0	0	0	0
a0a14712e4cf136df6d0b771d8cfe49b	k__Bacteria; p__Firmicutes; c__Bacilli; o__Bacillales; f__Bacillaceae	NA	0	0	0	0	0	16	0	0	0	0	0	0	0	0	0	0	0	0	0	0	0	0	0	0	0	0	0	0	0	0	0	0	0	0	0	0	0	0	0	0	0	0	0	0	0	0	0
a05cb38570c22919ba2c2775e403a1f4	k__Bacteria; p__Proteobacteria; c__Gammaproteobacteria; o__Enterobacteriales; f__Enterobacteriaceae	NA	0	0	0	0	0	16	0	0	0	0	0	0	0	0	0	0	0	0	0	0	0	0	0	0	0	0	0	0	0	0	0	0	0	0	0	0	0	0	0	0	0	0	0	0	0	0	0
bdae8231e45ad0117fc7bf3955757a6b	k__Bacteria; p__Proteobacteria; c__Gammaproteobacteria; o__Xanthomonadales; f__Xanthomonadaceae; g__Stenotrophomonas; s__retroflexus	NA	0	0	0	0	0	0	0	0	0	0	0	0	0	0	0	0	0	0	0	0	0	0	0	0	0	0	0	0	0	0	0	0	0	0	0	0	0	0	0	0	0	16	0	0	0	0	0
517287181321eadf245ac98aea0060d0	k__Bacteria; p__Firmicutes; c__Bacilli; o__Bacillales; f__Staphylococcaceae; g__Staphylococcus	NA	0	0	0	0	0	0	0	0	0	0	0	0	0	0	0	0	0	0	0	0	0	0	0	0	0	0	0	0	0	0	0	0	0	0	0	0	0	0	0	0	0	15	0	0	0	0	0
6265296767c09a5887e3797bc6b12ea7	k__Bacteria; p__Proteobacteria; c__Gammaproteobacteria; o__Pseudomonadales; f__Pseudomonadaceae; g__Pseudomonas	NA	0	0	0	0	0	0	0	0	0	0	0	0	0	0	0	0	0	0	0	0	0	0	0	0	0	0	0	0	0	0	0	0	0	0	0	0	0	0	0	0	0	15	0	0	0	0	0
ef3cf6e92eb692d3074dae844b15d23d	k__Bacteria; p__Bacteroidetes; c__Flavobacteriia; o__Flavobacteriales; f__Flavobacteriaceae; g__Flavobacterium; s__succinicans	NA	0	0	0	0	0	14	0	0	0	0	0	0	0	0	0	0	0	0	0	0	0	0	0	0	0	0	0	0	0	0	0	0	0	0	0	0	0	0	0	0	0	0	0	0	0	0	0
86fbadffeb2040a7838503425a1e1361	k__Bacteria; p__Proteobacteria; c__Betaproteobacteria; o__Burkholderiales; f__Comamonadaceae	NA	0	0	0	0	0	0	0	0	0	0	0	0	0	0	0	0	0	0	0	0	0	0	0	0	0	0	0	0	0	14	0	0	0	0	0	0	0	0	0	0	0	0	0	0	0	0	0
ac9bc285fe334672032a19889ea1e3cf	k__Bacteria; p__Bacteroidetes; c__Sphingobacteriia; o__Sphingobacteriales; f__; g__; s__	NA	8	0	0	0	5	0	0	0	0	0	0	0	0	0	0	0	0	0	0	0	0	0	0	0	0	0	0	0	0	0	0	0	0	0	0	0	0	0	0	0	0	0	0	0	0	0	0
d173f6d3f293deff6ce1d4c61767e2c9	k__Bacteria; p__Proteobacteria; c__Gammaproteobacteria; o__Pseudomonadales; f__Pseudomonadaceae	NA	0	0	0	13	0	0	0	0	0	0	0	0	0	0	0	0	0	0	0	0	0	0	0	0	0	0	0	0	0	0	0	0	0	0	0	0	0	0	0	0	0	0	0	0	0	0	0
2dec7eef0055c1cf5bd1fec275f08791	k__Bacteria; p__Acidobacteria; c__[Chloracidobacteria]; o__RB41; f__; g__; s__	NA	0	0	0	0	0	0	0	0	0	0	0	0	0	0	0	0	0	0	0	0	0	0	0	0	0	0	0	0	0	0	0	0	0	0	0	0	0	0	0	0	0	13	0	0	0	0	0
cb7f3c226a5ed060e5de7e78f57abbb3	k__Bacteria	NA	12	0	0	0	0	0	0	0	0	0	0	0	0	0	0	0	0	0	0	0	0	0	0	0	0	0	0	0	0	0	0	0	0	0	0	0	0	0	0	0	0	0	0	0	0	0	0
f9b97e76e6df4e1a4fe5e4b4f7f3e96f	k__Bacteria; p__Acidobacteria; c__Acidobacteria-6; o__iii1-15; f__; g__; s__	NA	0	0	0	12	0	0	0	0	0	0	0	0	0	0	0	0	0	0	0	0	0	0	0	0	0	0	0	0	0	0	0	0	0	0	0	0	0	0	0	0	0	0	0	0	0	0	0
3d9b03c0e877f823fb3450862042ffbd	k__Bacteria; p__Proteobacteria; c__Gammaproteobacteria; o__Pseudomonadales; f__Pseudomonadaceae	NA	0	0	0	0	0	12	0	0	0	0	0	0	0	0	0	0	0	0	0	0	0	0	0	0	0	0	0	0	0	0	0	0	0	0	0	0	0	0	0	0	0	0	0	0	0	0	0
2d673fe3a6bf90b8ec72e153e3673663	k__Bacteria; p__Firmicutes; c__Bacilli; o__Lactobacillales; f__Enterococcaceae; g__Enterococcus	NA	0	0	0	0	0	0	0	0	0	0	0	0	0	0	0	0	0	0	0	0	0	0	0	0	0	0	0	0	0	0	0	0	0	0	0	0	0	0	0	0	0	12	0	0	0	0	0
39b075e17df0e527f977c885c078b025	k__Bacteria; p__Proteobacteria; c__Betaproteobacteria; o__Burkholderiales; f__Comamonadaceae	NA	0	0	0	0	0	0	0	0	0	0	0	0	0	0	0	12	0	0	0	0	0	0	0	0	0	0	0	0	0	0	0	0	0	0	0	0	0	0	0	0	0	0	0	0	0	0	0
1e3cd3bc5fe8fd89d842b344dd9d19bb	k__Bacteria; p__Proteobacteria; c__Alphaproteobacteria; o__Rhizobiales; f__Rhizobiaceae	NA	0	0	0	0	0	0	0	0	0	0	0	0	0	0	0	0	0	0	0	0	0	0	0	0	0	0	0	0	0	0	0	0	0	12	0	0	0	0	0	0	0	0	0	0	0	0	0
4495198168cb1b50f87abfc645572350	k__Bacteria; p__Bacteroidetes; c__Bacteroidia; o__Bacteroidales; f__Prevotellaceae; g__Prevotella; s__	NA	0	0	9	0	0	0	0	0	0	0	2	0	0	0	0	0	0	0	0	0	0	0	0	0	0	0	0	0	0	0	0	0	0	0	0	0	0	0	0	0	0	0	0	0	0	0	0
5a90106a71eb6b7dd8fae5fb1b8967c8	k__Bacteria; p__Proteobacteria; c__Gammaproteobacteria; o__Enterobacteriales; f__Enterobacteriaceae	NA	0	0	0	0	11	0	0	0	0	0	0	0	0	0	0	0	0	0	0	0	0	0	0	0	0	0	0	0	0	0	0	0	0	0	0	0	0	0	0	0	0	0	0	0	0	0	0
4144736e696ff0fff4992abdd1870123	k__Bacteria; p__Firmicutes; c__Bacilli; o__Lactobacillales; f__Enterococcaceae; g__Tetragenococcus; s__	NA	0	0	0	0	0	11	0	0	0	0	0	0	0	0	0	0	0	0	0	0	0	0	0	0	0	0	0	0	0	0	0	0	0	0	0	0	0	0	0	0	0	0	0	0	0	0	0
9b6a57c320cb910d12e08acf8dacb117	k__Bacteria; p__Proteobacteria; c__Alphaproteobacteria; o__Sphingomonadales; f__Sphingomonadaceae; g__Sphingopyxis; s__alaskensis	NA	0	0	0	0	0	0	0	0	0	0	0	0	0	0	0	0	0	0	0	0	0	0	0	0	0	0	0	0	0	0	0	0	0	0	0	0	0	0	0	0	0	0	0	0	0	0	0
e3fa90c670b3e7c3588c760c08c991b7	k__Bacteria; p__Firmicutes; c__Clostridia; o__Clostridiales; f__Lachnospiraceae; g__Dorea; s__	NA	0	0	0	10	0	0	0	0	0	0	0	0	0	0	0	0	0	0	0	0	0	0	0	0	0	0	0	0	0	0	0	0	0	0	0	0	0	0	0	0	0	0	0	0	0	0	0
031d0756acc4ff1bba27082668145a59	k__Bacteria; p__Firmicutes; c__Clostridia; o__Clostridiales; f__Lachnospiraceae; g__[Ruminococcus]; s__	NA	0	0	0	10	0	0	0	0	0	0	0	0	0	0	0	0	0	0	0	0	0	0	0	0	0	0	0	0	0	0	0	0	0	0	0	0	0	0	0	0	0	0	0	0	0	0	0
0c531dfe2b76c805533a419ed6807b2f	k__Bacteria; p__Firmicutes; c__Clostridia; o__Clostridiales; f__Lachnospiraceae; g__Dorea; s__	NA	0	0	0	10	0	0	0	0	0	0	0	0	0	0	0	0	0	0	0	0	0	0	0	0	0	0	0	0	0	0	0	0	0	0	0	0	0	0	0	0	0	0	0	0	0	0	0
75450aee5e6528e0d24586c2c1a42794	k__Bacteria; p__Proteobacteria; c__Gammaproteobacteria; o__Pseudomonadales; f__Moraxellaceae; g__Acinetobacter; s__	NA	0	0	0	10	0	0	0	0	0	0	0	0	0	0	0	0	0	0	0	0	0	0	0	0	0	0	0	0	0	0	0	0	0	0	0	0	0	0	0	0	0	0	0	0	0	0	0
f369c0b4fefd5f8fa9cfd431b2dcbbc0	k__Bacteria; p__Proteobacteria; c__Alphaproteobacteria; o__Rhodospirillales; f__Rhodospirillaceae; g__; s__	NA	0	0	0	0	10	0	0	0	0	0	0	0	0	0	0	0	0	0	0	0	0	0	0	0	0	0	0	0	0	0	0	0	0	0	0	0	0	0	0	0	0	0	0	0	0	0	0
13f01c0316fdc3760b0046d224bde214	k__Bacteria; p__Proteobacteria; c__Gammaproteobacteria; o__Xanthomonadales; f__Xanthomonadaceae; g__; s__	NA	0	0	0	0	10	0	0	0	0	0	0	0	0	0	0	0	0	0	0	0	0	0	0	0	0	0	0	0	0	0	0	0	0	0	0	0	0	0	0	0	0	0	0	0	0	0	0
f842d992851dcebb85c4a0778c32d2e0	k__Bacteria; p__Proteobacteria; c__Gammaproteobacteria; o__Alteromonadales; f__Shewanellaceae; g__Shewanella; s__	NA	0	0	0	0	0	10	0	0	0	0	0	0	0	0	0	0	0	0	0	0	0	0	0	0	0	0	0	0	0	0	0	0	0	0	0	0	0	0	0	0	0	0	0	0	0	0	0
47858b9a8774d7bc01ab707be2e72ce4	k__Bacteria; p__Proteobacteria; c__Alphaproteobacteria; o__Rhizobiales	NA	0	0	0	0	0	0	0	0	0	0	0	0	0	0	0	0	0	0	0	0	0	0	0	0	0	0	0	0	0	0	0	0	0	0	0	0	0	0	0	0	0	0	0	0	0	0	0
4747d099dcfccd1b97a32a9fedbc1d07	k__Bacteria; p__Proteobacteria; c__Alphaproteobacteria; o__Sphingomonadales; f__Sphingomonadaceae; g__Sphingopyxis; s__alaskensis	NA	0	0	0	0	0	0	0	0	0	0	0	0	0	0	0	10	0	0	0	0	0	0	0	0	0	0	0	0	0	0	0	0	0	0	0	0	0	0	0	0	0	0	0	0	0	0	0
14eaa50e2ae2d18f5eba4239f4ed2a14	k__Bacteria; p__Cyanobacteria; c__4C0d-2; o__MLE1-12; f__; g__; s__	NA	0	0	0	0	0	0	0	0	0	0	0	0	0	0	0	0	0	0	0	0	0	0	0	0	0	0	0	0	0	0	0	0	0	0	10	0	0	0	0	0	0	0	0	0	0	0	0
07395d115b445f9379a74ab91a7383b1	k__Bacteria; p__Firmicutes; c__Bacilli; o__Bacillales; f__Bacillaceae; g__Bacillus	NA	0	0	9	0	0	0	0	0	0	0	0	0	0	0	0	0	0	0	0	0	0	0	0	0	0	0	0	0	0	0	0	0	0	0	0	0	0	0	0	0	0	0	0	0	0	0	0
f42fda013670ab748eb4bc94cc60c41c	k__Bacteria; p__Proteobacteria; c__Betaproteobacteria; o__Burkholderiales; f__Comamonadaceae	NA	0	0	0	9	0	0	0	0	0	0	0	0	0	0	0	0	0	0	0	0	0	0	0	0	0	0	0	0	0	0	0	0	0	0	0	0	0	0	0	0	0	0	0	0	0	0	0
ea052139a16a1ef0b7cdc98011d93b09	k__Bacteria; p__Firmicutes; c__Clostridia; o__Clostridiales; f__Lachnospiraceae	NA	0	0	0	9	0	0	0	0	0	0	0	0	0	0	0	0	0	0	0	0	0	0	0	0	0	0	0	0	0	0	0	0	0	0	0	0	0	0	0	0	0	0	0	0	0	0	0
3931679f23a9097755bd70cc07842d08	k__Archaea; p__Crenarchaeota; c__Thaumarchaeota; o__Nitrososphaerales; f__Nitrososphaeraceae; g__Candidatus Nitrososphaera; s__	NA	0	0	0	0	9	0	0	0	0	0	0	0	0	0	0	0	0	0	0	0	0	0	0	0	0	0	0	0	0	0	0	0	0	0	0	0	0	0	0	0	0	0	0	0	0	0	0
4f117e292a07f1a0935fd53ecff17d1a	k__Bacteria; p__Proteobacteria; c__Alphaproteobacteria; o__Rhizobiales; f__Rhizobiaceae	NA	0	0	0	0	0	0	0	0	0	0	0	0	0	0	0	0	0	0	0	0	0	0	0	0	0	0	0	0	0	0	0	0	0	0	0	0	0	0	0	0	0	0	9	0	0	0	0
240a01d4b1b4bdea5fd6c683d542962c	k__Bacteria; p__Proteobacteria; c__Alphaproteobacteria; o__Rhizobiales; f__Rhizobiaceae	NA	0	0	0	0	0	0	0	0	0	0	0	0	0	0	0	9	0	0	0	0	0	0	0	0	0	0	0	0	0	0	0	0	0	0	0	0	0	0	0	0	0	0	0	0	0	0	0
65eda779a082bf3a67e219f78d93d619	k__Bacteria; p__Proteobacteria; c__Alphaproteobacteria; o__Rhizobiales; f__Rhizobiaceae	NA	0	0	0	0	0	0	0	0	0	0	0	0	0	0	0	0	0	0	0	0	0	0	0	9	0	0	0	0	0	0	0	0	0	0	0	0	0	0	0	0	0	0	0	0	0	0	0
fe4f6f6f91bab3df1a1ee018f7de1fb1	k__Bacteria; p__[Thermi]; c__Deinococci; o__Thermales; f__Thermaceae; g__Thermus; s__	NA	0	0	8	0	0	0	0	0	0	0	0	0	0	0	0	0	0	0	0	0	0	0	0	0	0	0	0	0	0	0	0	0	0	0	0	0	0	0	0	0	0	0	0	0	0	0	0
4ed52398918c3276815f4fb4e9b52c01	k__Bacteria; p__Proteobacteria; c__Deltaproteobacteria; o__Desulfovibrionales; f__Desulfovibrionaceae; g__Bilophila; s__	NA	0	0	0	8	0	0	0	0	0	0	0	0	0	0	0	0	0	0	0	0	0	0	0	0	0	0	0	0	0	0	0	0	0	0	0	0	0	0	0	0	0	0	0	0	0	0	0
6d566b36102d7ebd0d01da5e4e27d4a8	k__Bacteria; p__Verrucomicrobia; c__[Spartobacteria]; o__[Chthoniobacterales]; f__[Chthoniobacteraceae]; g__Candidatus Xiphinematobacter; s__	NA	0	0	0	8	0	0	0	0	0	0	0	0	0	0	0	0	0	0	0	0	0	0	0	0	0	0	0	0	0	0	0	0	0	0	0	0	0	0	0	0	0	0	0	0	0	0	0
35606ce3f52d61f42fe7fa953978e6f2	k__Bacteria; p__Bacteroidetes; c__Flavobacteriia; o__Flavobacteriales; f__[Weeksellaceae]; g__Chryseobacterium; s__	NA	0	0	0	8	0	0	0	0	0	0	0	0	0	0	0	0	0	0	0	0	0	0	0	0	0	0	0	0	0	0	0	0	0	0	0	0	0	0	0	0	0	0	0	0	0	0	0
d4c747bd8cee7f127d77f8bfeef08ce3	k__Bacteria; p__Proteobacteria; c__Alphaproteobacteria; o__Sphingomonadales; f__Sphingomonadaceae; g__Sphingomonas; s__	NA	0	0	0	0	0	8	0	0	0	0	0	0	0	0	0	0	0	0	0	0	0	0	0	0	0	0	0	0	0	0	0	0	0	0	0	0	0	0	0	0	0	0	0	0	0	0	0
3cedc81436eb3f5d124ae8eba34b3702	k__Bacteria; p__Firmicutes; c__Clostridia; o__Clostridiales; f__Lachnospiraceae; g__Oribacterium; s__	NA	0	0	0	0	0	8	0	0	0	0	0	0	0	0	0	0	0	0	0	0	0	0	0	0	0	0	0	0	0	0	0	0	0	0	0	0	0	0	0	0	0	0	0	0	0	0	0
88728fbeb04233160b46b0dd0453a57d	k__Bacteria; p__Bacteroidetes; c__Flavobacteriia; o__Flavobacteriales; f__Flavobacteriaceae; g__Flavobacterium; s__	NA	0	0	0	0	0	0	0	0	8	0	0	0	0	0	0	0	0	0	0	0	0	0	0	0	0	0	0	0	0	0	0	0	0	0	0	0	0	0	0	0	0	0	0	0	0	0	0
552ee99b0cfcd2d6052c1be3e21667a5	k__Bacteria; p__Proteobacteria; c__Alphaproteobacteria; o__Rhizobiales; f__Hyphomicrobiaceae; g__Hyphomicrobium; s__	NA	0	0	0	0	0	0	0	0	0	0	0	0	0	0	0	0	0	0	0	0	0	0	0	0	0	0	0	0	0	0	0	0	0	0	0	0	0	0	0	0	0	8	0	0	0	0	0
b68980b5cc38c67903c6b567ba949618	k__Bacteria; p__Bacteroidetes; c__Flavobacteriia; o__Flavobacteriales; f__Flavobacteriaceae; g__Flavobacterium; s__succinicans	NA	0	0	0	0	0	0	0	0	0	0	0	0	0	0	0	0	0	0	0	0	0	0	0	0	0	0	0	0	0	0	0	0	0	0	0	0	0	0	0	0	0	0	0	0	0	0	0
6564a8419235b89375db4d323481ebf6	k__Bacteria; p__Proteobacteria; c__Alphaproteobacteria	NA	0	0	0	0	0	0	0	0	0	0	0	0	0	0	0	0	0	0	0	0	0	0	8	0	0	0	0	0	0	0	0	0	0	0	0	0	0	0	0	0	0	0	0	0	0	0	0
75eb2bc75fcfca8db4dac374faed26b5	k__Bacteria; p__Bacteroidetes; c__Cytophagia; o__Cytophagales	NA	0	0	0	0	0	0	0	0	0	0	0	0	0	0	0	0	0	0	0	0	0	0	0	0	8	0	0	0	0	0	0	0	0	0	0	0	0	0	0	0	0	0	0	0	0	0	0
02bf570dbbe2e4b53c2d87248265052f	k__Bacteria; p__Proteobacteria; c__Alphaproteobacteria; o__Rhizobiales; f__Rhizobiaceae; g__Sinorhizobium; s__	NA	0	0	0	0	0	0	0	0	0	0	0	0	0	0	0	0	0	0	0	0	0	0	0	0	0	0	0	8	0	0	0	0	0	0	0	0	0	0	0	0	0	0	0	0	0	0	0
20dea5dabf6d1f2af44f6c899b2c2b40	k__Bacteria; p__Firmicutes; c__Clostridia; o__Clostridiales; f__Lachnospiraceae	NA	0	0	7	0	0	0	0	0	0	0	0	0	0	0	0	0	0	0	0	0	0	0	0	0	0	0	0	0	0	0	0	0	0	0	0	0	0	0	0	0	0	0	0	0	0	0	0
9ea2784d44ada141cccc04fce25f1044	k__Bacteria; p__Proteobacteria; c__Gammaproteobacteria; o__Pseudomonadales; f__Moraxellaceae; g__Acinetobacter	NA	0	0	7	0	0	0	0	0	0	0	0	0	0	0	0	0	0	0	0	0	0	0	0	0	0	0	0	0	0	0	0	0	0	0	0	0	0	0	0	0	0	0	0	0	0	0	0
3447a277055737292cc8a46af8b99d82	k__Bacteria; p__Planctomycetes; c__Planctomycetia; o__Planctomycetales; f__Planctomycetaceae; g__Planctomyces; s__	NA	0	0	7	0	0	0	0	0	0	0	0	0	0	0	0	0	0	0	0	0	0	0	0	0	0	0	0	0	0	0	0	0	0	0	0	0	0	0	0	0	0	0	0	0	0	0	0
ab585b706ee9cac123109b2900c8d68a	k__Bacteria; p__Firmicutes; c__Clostridia; o__Clostridiales; f__Ruminococcaceae; g__Oscillospira; s__	NA	0	0	0	7	0	0	0	0	0	0	0	0	0	0	0	0	0	0	0	0	0	0	0	0	0	0	0	0	0	0	0	0	0	0	0	0	0	0	0	0	0	0	0	0	0	0	0
fd203e2f7d89f10e908a686f50ec9b37	k__Bacteria; p__Firmicutes; c__Clostridia; o__Clostridiales; f__Ruminococcaceae; g__Oscillospira; s__	NA	0	0	0	7	0	0	0	0	0	0	0	0	0	0	0	0	0	0	0	0	0	0	0	0	0	0	0	0	0	0	0	0	0	0	0	0	0	0	0	0	0	0	0	0	0	0	0
11b6e085e506436abb45e998147d138a	k__Bacteria; p__Firmicutes; c__Clostridia; o__Clostridiales; f__Ruminococcaceae; g__Faecalibacterium; s__prausnitzii	NA	0	0	0	4	0	0	0	0	0	0	0	0	0	0	0	0	0	0	0	0	0	0	0	0	0	0	0	0	0	0	0	0	0	3	0	0	0	0	0	0	0	0	0	0	0	0	0
100b31caa956350bee4ce36d6f22161f	k__Bacteria; p__Chloroflexi; c__Ellin6529; o__; f__; g__; s__	NA	0	0	0	0	7	0	0	0	0	0	0	0	0	0	0	0	0	0	0	0	0	0	0	0	0	0	0	0	0	0	0	0	0	0	0	0	0	0	0	0	0	0	0	0	0	0	0
3acd8eda8e7408fa134de4ea4430958b	k__Bacteria; p__Bacteroidetes; c__Cytophagia; o__Cytophagales; f__Cytophagaceae; g__Spirosoma; s__	NA	0	0	0	0	0	7	0	0	0	0	0	0	0	0	0	0	0	0	0	0	0	0	0	0	0	0	0	0	0	0	0	0	0	0	0	0	0	0	0	0	0	0	0	0	0	0	0
08b8ae92b0a3aa3c68e1b520332b6d26	k__Bacteria; p__Proteobacteria; c__Alphaproteobacteria; o__Rhizobiales; f__Rhizobiaceae; g__Sinorhizobium; s__	NA	0	0	0	0	0	0	0	0	7	0	0	0	0	0	0	0	0	0	0	0	0	0	0	0	0	0	0	0	0	0	0	0	0	0	0	0	0	0	0	0	0	0	0	0	0	0	0
718b0155861cc442fc1968c068fa58d3	k__Bacteria; p__Firmicutes; c__Bacilli; o__Lactobacillales; f__Lactobacillaceae; g__Lactobacillus; s__mucosae	NA	0	0	0	0	0	0	0	0	0	0	0	0	0	0	0	0	0	0	0	0	0	0	0	0	0	0	0	0	0	0	0	0	0	0	0	0	0	0	0	0	0	7	0	0	0	0	0
cadfb7649199d29b28110e0f7ee6df7f	k__Bacteria; p__Bacteroidetes; c__Flavobacteriia; o__Flavobacteriales; f__Flavobacteriaceae; g__Flavobacterium; s__succinicans	NA	0	0	0	0	0	0	0	0	0	0	0	0	0	0	0	0	0	0	0	0	0	0	0	0	0	0	0	0	0	0	0	0	0	0	0	0	0	0	0	0	0	7	0	0	0	0	0
5fe6c192496a6191b12bf7df5c9c6f7b	k__Bacteria; p__Proteobacteria; c__Betaproteobacteria; o__Burkholderiales; f__Burkholderiaceae; g__Burkholderia; s__	NA	0	0	0	0	0	0	0	0	0	0	0	0	0	0	0	0	0	0	0	0	0	0	0	0	0	0	0	0	0	0	0	0	0	0	0	0	0	0	0	0	0	0	0	0	7	0	0
6e1ee4ac952c619b04c1871f5497b94f	k__Bacteria; p__Proteobacteria; c__Betaproteobacteria; o__Burkholderiales; f__Alcaligenaceae; g__Achromobacter; s__	NA	0	0	0	0	0	0	0	0	0	0	0	0	0	0	0	0	0	0	0	0	0	0	0	0	0	2	0	0	0	0	0	0	0	0	0	0	0	0	0	0	0	0	0	0	5	0	0
42cc954fc11eea5f561c8770bc5899ff	k__Bacteria; p__Proteobacteria; c__Betaproteobacteria; o__Burkholderiales; f__Comamonadaceae	NA	0	0	0	0	0	0	0	0	0	0	0	0	0	0	0	0	0	7	0	0	0	0	0	0	0	0	0	0	0	0	0	0	0	0	0	0	0	0	0	0	0	0	0	0	0	0	0
d904cc2114719a8b7756065c57b61cd7	k__Bacteria; p__Proteobacteria; c__Alphaproteobacteria; o__Rhizobiales; f__Rhizobiaceae	NA	0	0	0	0	0	0	0	0	0	0	0	0	0	0	0	0	0	7	0	0	0	0	0	0	0	0	0	0	0	0	0	0	0	0	0	0	0	0	0	0	0	0	0	0	0	0	0
609b8ed649923674455e7b25e2b136d0	k__Bacteria; p__Proteobacteria; c__Betaproteobacteria; o__Burkholderiales; f__Oxalobacteraceae; g__Cupriavidus; s__	NA	0	0	0	0	0	0	0	0	0	0	0	0	0	0	0	0	0	0	0	0	0	0	0	0	0	0	0	0	0	0	0	0	0	0	7	0	0	0	0	0	0	0	0	0	0	0	0
c564590469aa1f176423cef1d166a70d	k__Bacteria; p__Actinobacteria; c__Actinobacteria; o__Actinomycetales	NA	0	6	0	0	0	0	0	0	0	0	0	0	0	0	0	0	0	0	0	0	0	0	0	0	0	0	0	0	0	0	0	0	0	0	0	0	0	0	0	0	0	0	0	0	0	0	0
6dc841160f391c5792d335f4920ee886	k__Bacteria; p__Proteobacteria; c__Betaproteobacteria; o__Burkholderiales; f__Burkholderiaceae; g__Burkholderia; s__	NA	0	0	6	0	0	0	0	0	0	0	0	0	0	0	0	0	0	0	0	0	0	0	0	0	0	0	0	0	0	0	0	0	0	0	0	0	0	0	0	0	0	0	0	0	0	0	0
0689ce6c718dd3aa6349c5ef8536f456	k__Bacteria; p__Firmicutes; c__Clostridia; o__Clostridiales; f__Lachnospiraceae; g__; s__	NA	0	0	0	6	0	0	0	0	0	0	0	0	0	0	0	0	0	0	0	0	0	0	0	0	0	0	0	0	0	0	0	0	0	0	0	0	0	0	0	0	0	0	0	0	0	0	0
ee2bbcc7a2d098a9f3b1725b4da03dbd	k__Bacteria; p__Firmicutes; c__Clostridia; o__Clostridiales; f__Lachnospiraceae; g__; s__	NA	0	0	0	6	0	0	0	0	0	0	0	0	0	0	0	0	0	0	0	0	0	0	0	0	0	0	0	0	0	0	0	0	0	0	0	0	0	0	0	0	0	0	0	0	0	0	0
b2b0d4192935b81a4f43d743e459f340	k__Bacteria; p__Firmicutes; c__Clostridia; o__Clostridiales; f__Ruminococcaceae; g__Oscillospira; s__	NA	0	0	0	6	0	0	0	0	0	0	0	0	0	0	0	0	0	0	0	0	0	0	0	0	0	0	0	0	0	0	0	0	0	0	0	0	0	0	0	0	0	0	0	0	0	0	0
853bc0df4f511a52189a133d996cd9fb	k__Bacteria; p__Firmicutes; c__Clostridia; o__Clostridiales; f__Lachnospiraceae; g__Clostridium	NA	0	0	0	6	0	0	0	0	0	0	0	0	0	0	0	0	0	0	0	0	0	0	0	0	0	0	0	0	0	0	0	0	0	0	0	0	0	0	0	0	0	0	0	0	0	0	0
090d5dfb180187409eac3cc140c47457	k__Bacteria; p__Firmicutes; c__Clostridia; o__Clostridiales; f__Lachnospiraceae; g__Dorea; s__	NA	0	0	0	6	0	0	0	0	0	0	0	0	0	0	0	0	0	0	0	0	0	0	0	0	0	0	0	0	0	0	0	0	0	0	0	0	0	0	0	0	0	0	0	0	0	0	0
490fff288d8ab53d66031a6116de406e	k__Bacteria; p__Cyanobacteria; c__Chloroplast; o__Streptophyta; f__; g__; s__	NA	0	0	0	0	0	6	0	0	0	0	0	0	0	0	0	0	0	0	0	0	0	0	0	0	0	0	0	0	0	0	0	0	0	0	0	0	0	0	0	0	0	0	0	0	0	0	0
6f8b091f6346823e6839051b854083af	k__Bacteria; p__[Thermi]; c__Deinococci; o__Thermales; f__Thermaceae; g__Meiothermus; s__	NA	0	0	0	0	0	6	0	0	0	0	0	0	0	0	0	0	0	0	0	0	0	0	0	0	0	0	0	0	0	0	0	0	0	0	0	0	0	0	0	0	0	0	0	0	0	0	0
650f00a8937d5d004c2c117a88369cc2	k__Bacteria; p__Actinobacteria; c__Actinobacteria; o__Actinomycetales; f__Corynebacteriaceae; g__Corynebacterium; s__	NA	0	0	0	0	0	6	0	0	0	0	0	0	0	0	0	0	0	0	0	0	0	0	0	0	0	0	0	0	0	0	0	0	0	0	0	0	0	0	0	0	0	0	0	0	0	0	0
f053d210502a0fbdc5f15b12051a0bd0	k__Bacteria; p__Proteobacteria; c__Betaproteobacteria; o__Burkholderiales; f__Comamonadaceae	NA	0	0	0	0	0	0	0	6	0	0	0	0	0	0	0	0	0	0	0	0	0	0	0	0	0	0	0	0	0	0	0	0	0	0	0	0	0	0	0	0	0	0	0	0	0	0	0
4a0f1ea3bc0c0ae38bdf01a59ec15ce9	k__Bacteria; p__Proteobacteria; c__Alphaproteobacteria; o__Sphingomonadales; f__Sphingomonadaceae; g__Kaistobacter; s__	NA	0	0	0	0	0	0	0	0	6	0	0	0	0	0	0	0	0	0	0	0	0	0	0	0	0	0	0	0	0	0	0	0	0	0	0	0	0	0	0	0	0	0	0	0	0	0	0
caee5146b2444b3aae59711847e9f44a	k__Archaea; p__Crenarchaeota; c__Thaumarchaeota; o__Nitrososphaerales; f__Nitrososphaeraceae; g__Candidatus Nitrososphaera; s__SCA1145	NA	0	0	0	0	0	0	0	0	6	0	0	0	0	0	0	0	0	0	0	0	0	0	0	0	0	0	0	0	0	0	0	0	0	0	0	0	0	0	0	0	0	0	0	0	0	0	0
b7da681d126d8d7d9e22358ca59f4418	k__Bacteria; p__Proteobacteria; c__Gammaproteobacteria; o__Enterobacteriales; f__Enterobacteriaceae	NA	0	0	0	0	0	0	0	0	0	0	0	0	0	0	0	0	0	0	0	0	0	0	0	0	0	0	0	0	0	0	0	0	0	0	0	0	0	0	0	0	0	6	0	0	0	0	0
5edbfae0c0d9b742ac478f2a5b2bbcc1	k__Bacteria; p__Actinobacteria; c__Thermoleophilia; o__Solirubrobacterales; f__Solirubrobacteraceae; g__; s__	NA	0	0	0	0	0	0	0	0	0	0	0	0	0	0	0	0	0	0	0	0	0	0	0	0	0	0	0	0	0	0	0	0	0	0	0	0	0	0	0	0	0	6	0	0	0	0	0
6d0fcdac7795c7c66aff26015fc6d82d	k__Bacteria; p__Planctomycetes; c__Planctomycetia; o__Pirellulales; f__Pirellulaceae; g__; s__	NA	0	0	0	0	0	0	0	0	0	0	0	0	0	0	0	0	0	0	0	0	0	0	0	0	0	0	0	0	0	0	0	0	0	0	0	0	0	0	0	0	0	6	0	0	0	0	0
3518cafa9aedbb4f1e8d346fbda20ea0	k__Bacteria; p__Proteobacteria; c__Alphaproteobacteria; o__Sphingomonadales; f__Sphingomonadaceae; g__Sphingobium	NA	0	0	0	0	0	0	0	0	0	0	0	0	0	0	0	0	0	0	0	0	0	0	0	0	0	0	0	0	0	0	0	0	0	0	0	0	0	0	0	0	0	0	0	0	6	0	0
aa591b30b8037f73a388517cd525c8ae	k__Bacteria; p__Firmicutes; c__Clostridia; o__Clostridiales; f__Lachnospiraceae	NA	0	0	0	0	0	0	0	0	0	0	0	0	0	0	0	0	0	0	0	0	0	0	0	0	0	0	0	0	0	0	0	0	0	0	0	0	0	0	0	0	0	0	0	0	6	0	0
4f29233f2c6f32ced1090507c4db627b	k__Bacteria; p__Verrucomicrobia; c__[Spartobacteria]; o__[Chthoniobacterales]; f__[Chthoniobacteraceae]; g__Candidatus Xiphinematobacter; s__	NA	0	0	0	0	0	0	0	0	0	0	0	0	0	0	0	0	0	0	0	0	0	0	0	0	0	0	0	0	0	0	0	0	0	0	0	0	0	0	0	0	0	0	0	0	6	0	0
183d9096defda993738a34eb166de5fb	k__Bacteria; p__Proteobacteria; c__Gammaproteobacteria; o__Pseudomonadales; f__Pseudomonadaceae; g__Pseudomonas	NA	0	0	0	0	0	0	0	0	0	0	0	0	0	0	0	0	0	0	0	0	0	0	0	0	0	0	0	0	0	0	0	0	0	0	0	0	0	0	0	0	0	0	0	0	0	0	0
11b4765c936b1b77971ebdae94b5203a	k__Bacteria; p__Proteobacteria; c__Alphaproteobacteria; o__Rhizobiales	NA	0	0	0	0	0	0	0	0	0	0	0	0	0	6	0	0	0	0	0	0	0	0	0	0	0	0	0	0	0	0	0	0	0	0	0	0	0	0	0	0	0	0	0	0	0	0	0
10e91b9f9aaa12c5541ba385b085dc0b	k__Bacteria; p__Proteobacteria; c__Alphaproteobacteria; o__Sphingomonadales; f__Sphingomonadaceae; g__Sphingopyxis; s__alaskensis	NA	0	0	0	0	0	0	0	0	0	0	0	0	0	0	0	0	0	6	0	0	0	0	0	0	0	0	0	0	0	0	0	0	0	0	0	0	0	0	0	0	0	0	0	0	0	0	0
426d0de47bf633da3b95b4549c18f48d	k__Bacteria; p__Firmicutes; c__Bacilli; o__Bacillales; f__Paenibacillaceae; g__Paenibacillus; s__	NA	0	0	0	0	0	0	0	0	0	0	0	0	0	0	0	0	0	0	0	0	0	0	0	0	0	0	0	0	0	0	0	0	0	0	6	0	0	0	0	0	0	0	0	0	0	0	0
72d633f9ef06c34aba080869aeae25ed	k__Bacteria; p__Proteobacteria; c__Gammaproteobacteria; o__Pseudomonadales; f__Pseudomonadaceae	NA	0	0	0	0	0	0	0	0	0	0	0	0	0	0	0	0	0	0	0	0	0	0	0	0	0	0	0	0	0	0	0	0	0	0	6	0	0	0	0	0	0	0	0	0	0	0	0
ee153cdd11d469b88a01f7ceb792dcf4	k__Bacteria; p__Proteobacteria; c__Gammaproteobacteria; o__Enterobacteriales; f__Enterobacteriaceae	NA	0	0	0	0	0	0	0	0	0	0	0	0	0	0	0	0	0	0	0	0	0	0	0	0	0	0	0	0	0	0	0	0	0	0	6	0	0	0	0	0	0	0	0	0	0	0	0
449d6b44a81557530bca2911649658dd	k__Bacteria; p__Bacteroidetes; c__[Rhodothermi]; o__[Rhodothermales]; f__Rhodothermaceae; g__; s__	NA	0	0	0	0	0	0	0	0	0	0	0	0	0	0	0	0	0	0	0	0	0	0	0	0	0	0	0	0	0	0	0	0	0	0	6	0	0	0	0	0	0	0	0	0	0	0	0
8d331e0e8c47da8f89a1c476964d1a11	k__Bacteria; p__Acidobacteria; c__S035; o__; f__; g__; s__	NA	0	0	0	0	0	0	0	0	0	0	0	0	0	0	0	0	0	0	0	0	0	0	0	0	0	0	0	0	0	0	0	0	0	0	6	0	0	0	0	0	0	0	0	0	0	0	0
6a2fcaf160bb9a4deb9dbf1cef758f89	k__Archaea; p__Crenarchaeota; c__Thaumarchaeota; o__Nitrososphaerales; f__Nitrososphaeraceae; g__Candidatus Nitrososphaera; s__SCA1145	NA	5	0	0	0	0	0	0	0	0	0	0	0	0	0	0	0	0	0	0	0	0	0	0	0	0	0	0	0	0	0	0	0	0	0	0	0	0	0	0	0	0	0	0	0	0	0	0
2c55c0daa753a6cc68e543f773d3c0b6	k__Bacteria; p__Verrucomicrobia; c__Verrucomicrobiae; o__Verrucomicrobiales; f__Verrucomicrobiaceae; g__Luteolibacter; s__	NA	5	0	0	0	0	0	0	0	0	0	0	0	0	0	0	0	0	0	0	0	0	0	0	0	0	0	0	0	0	0	0	0	0	0	0	0	0	0	0	0	0	0	0	0	0	0	0
0913cba121bcf898ed6382123c7ff644	k__Bacteria; p__Proteobacteria; c__Gammaproteobacteria; o__Xanthomonadales; f__Sinobacteraceae; g__; s__	NA	0	0	5	0	0	0	0	0	0	0	0	0	0	0	0	0	0	0	0	0	0	0	0	0	0	0	0	0	0	0	0	0	0	0	0	0	0	0	0	0	0	0	0	0	0	0	0
f46cdd32b9d85f050cea2108284bc9d7	k__Bacteria; p__Firmicutes; c__Bacilli; o__Bacillales; f__Paenibacillaceae; g__Paenibacillus; s__lautus	NA	0	0	0	5	0	0	0	0	0	0	0	0	0	0	0	0	0	0	0	0	0	0	0	0	0	0	0	0	0	0	0	0	0	0	0	0	0	0	0	0	0	0	0	0	0	0	0
3bc0d26f0f3b6649efea6baf46febf16	k__Bacteria; p__Firmicutes; c__Clostridia; o__Clostridiales; f__Ruminococcaceae; g__Oscillospira; s__	NA	0	0	0	5	0	0	0	0	0	0	0	0	0	0	0	0	0	0	0	0	0	0	0	0	0	0	0	0	0	0	0	0	0	0	0	0	0	0	0	0	0	0	0	0	0	0	0
7dd4f9e60dbaa54084b19023c4f57b52	k__Bacteria; p__Firmicutes; c__Clostridia; o__Clostridiales; f__Lachnospiraceae; g__[Ruminococcus]; s__	NA	0	0	0	5	0	0	0	0	0	0	0	0	0	0	0	0	0	0	0	0	0	0	0	0	0	0	0	0	0	0	0	0	0	0	0	0	0	0	0	0	0	0	0	0	0	0	0
743ee20d9c49adef224f9808480069ec	k__Bacteria; p__Firmicutes; c__Clostridia; o__Clostridiales; f__Ruminococcaceae	NA	0	0	0	5	0	0	0	0	0	0	0	0	0	0	0	0	0	0	0	0	0	0	0	0	0	0	0	0	0	0	0	0	0	0	0	0	0	0	0	0	0	0	0	0	0	0	0
4bb96d7ec191f9f114463f425bca5f72	k__Bacteria; p__Proteobacteria; c__Alphaproteobacteria; o__Caulobacterales; f__Caulobacteraceae	NA	0	0	0	0	0	5	0	0	0	0	0	0	0	0	0	0	0	0	0	0	0	0	0	0	0	0	0	0	0	0	0	0	0	0	0	0	0	0	0	0	0	0	0	0	0	0	0
bd7148a83e6bc752109bcb3730ed8940	k__Bacteria; p__Proteobacteria; c__Gammaproteobacteria; o__Enterobacteriales; f__Enterobacteriaceae	NA	0	0	0	0	0	0	0	5	0	0	0	0	0	0	0	0	0	0	0	0	0	0	0	0	0	0	0	0	0	0	0	0	0	0	0	0	0	0	0	0	0	0	0	0	0	0	0
bd4b3c0900f5ea75ef4d11f291321d54	k__Bacteria; p__Proteobacteria; c__Gammaproteobacteria; o__Pseudomonadales; f__Pseudomonadaceae	NA	0	0	0	0	0	0	0	0	5	0	0	0	0	0	0	0	0	0	0	0	0	0	0	0	0	0	0	0	0	0	0	0	0	0	0	0	0	0	0	0	0	0	0	0	0	0	0
c2169321c10c7f8f410b20a2161980fc	k__Bacteria; p__Bacteroidetes; c__Flavobacteriia; o__Flavobacteriales; f__[Weeksellaceae]; g__Elizabethkingia; s__meningoseptica	NA	0	0	0	0	0	0	0	0	5	0	0	0	0	0	0	0	0	0	0	0	0	0	0	0	0	0	0	0	0	0	0	0	0	0	0	0	0	0	0	0	0	0	0	0	0	0	0
b75d5a9069cd7ad88783b726c7734003	k__Bacteria; p__Proteobacteria; c__Alphaproteobacteria; o__Rhizobiales; f__Hyphomicrobiaceae; g__Rhodoplanes; s__	NA	0	0	0	0	0	0	0	0	5	0	0	0	0	0	0	0	0	0	0	0	0	0	0	0	0	0	0	0	0	0	0	0	0	0	0	0	0	0	0	0	0	0	0	0	0	0	0
5c78314ff92e6fec9aa07acc1fa0dc24	k__Bacteria; p__Proteobacteria; c__Alphaproteobacteria; o__Rhizobiales; f__Bradyrhizobiaceae; g__Bradyrhizobium	NA	0	0	0	0	0	0	0	0	0	3	0	0	0	0	0	0	0	0	0	0	0	0	0	0	0	0	0	0	0	0	0	0	0	0	0	0	0	0	0	0	0	0	0	0	2	0	0
f2664272411ac016e454f14ec369df97	k__Bacteria; p__Bacteroidetes; c__Sphingobacteriia; o__Sphingobacteriales; f__; g__; s__	NA	0	0	0	0	0	0	0	0	0	0	0	0	0	0	0	0	0	0	0	0	0	0	0	0	0	0	0	0	0	0	0	0	0	0	0	0	0	0	0	0	0	5	0	0	0	0	0
4e93643c3748ede8b7b96f1c5c4e828f	k__Bacteria; p__Planctomycetes; c__Planctomycetia; o__Pirellulales; f__Pirellulaceae; g__; s__	NA	0	0	0	0	0	0	0	0	0	0	0	0	0	0	0	0	0	0	0	0	0	0	0	0	0	0	0	0	0	0	0	0	0	0	0	0	0	0	0	0	0	5	0	0	0	0	0
4adf9c46c2ff0e270e8219370bb1e478	k__Bacteria; p__Proteobacteria; c__Alphaproteobacteria; o__Sphingomonadales; f__Sphingomonadaceae; g__Sphingobium	NA	0	0	0	0	0	0	0	0	0	0	0	0	0	0	0	0	0	0	0	0	0	0	0	0	0	0	0	0	0	0	0	0	0	0	0	0	0	0	0	0	0	5	0	0	0	0	0
31483f0cb60d788eae6b56081a697d86	k__Bacteria; p__Gemmatimonadetes; c__Gemm-1; o__; f__; g__; s__	NA	0	0	0	0	0	0	0	0	0	0	0	0	0	0	0	0	0	0	0	0	0	0	0	0	0	0	0	0	0	0	0	0	0	0	0	0	0	0	0	0	0	0	0	0	5	0	0
55bfb2bcd8927eb6606df96d2643c987	k__Bacteria; p__Firmicutes; c__Clostridia; o__Clostridiales; f__Lachnospiraceae; g__Coprococcus; s__eutactus	NA	0	0	0	0	0	0	0	0	0	0	0	0	0	0	0	0	0	0	0	0	0	0	0	0	0	0	0	0	0	0	0	0	0	0	0	0	0	0	0	0	0	0	0	0	5	0	0
491d3c8530288a6f78b8f8c33b81f762	k__Bacteria; p__Proteobacteria; c__Alphaproteobacteria; o__Rhizobiales; f__Rhizobiaceae	NA	0	0	0	0	0	0	0	0	0	0	0	0	0	0	0	0	0	0	0	0	0	0	0	0	0	0	0	0	0	0	0	0	0	0	0	0	0	0	0	0	0	0	0	0	0	0	5
174edc7a57c383a2c82e7280ead1e88e	k__Bacteria; p__Proteobacteria; c__Alphaproteobacteria; o__Rhizobiales; f__Rhizobiaceae; g__Rhizobium; s__daejeonense	NA	0	0	0	0	0	0	0	0	0	0	0	0	0	0	0	0	0	0	0	0	0	0	0	0	0	0	0	0	0	0	0	0	0	0	0	0	0	0	0	0	0	0	0	0	0	0	0
6bc01cca63b67d76792e3a1507a27ec8	k__Bacteria	NA	0	0	0	0	0	0	0	0	0	0	0	0	0	5	0	0	0	0	0	0	0	0	0	0	0	0	0	0	0	0	0	0	0	0	0	0	0	0	0	0	0	0	0	0	0	0	0
ed350ef23982a511b12f87bb5ea4a5f4	k__Bacteria; p__Actinobacteria; c__Actinobacteria; o__Actinomycetales; f__Streptomycetaceae	NA	0	0	0	0	0	0	0	0	0	0	0	0	0	0	0	0	0	5	0	0	0	0	0	0	0	0	0	0	0	0	0	0	0	0	0	0	0	0	0	0	0	0	0	0	0	0	0
30718384ae3c099f7165e5c08776e51f	k__Bacteria; p__Proteobacteria; c__Gammaproteobacteria; o__Pseudomonadales; f__Pseudomonadaceae; g__Pseudomonas	NA	0	0	0	0	0	0	0	0	0	0	0	0	0	0	0	0	0	0	0	0	0	0	5	0	0	0	0	0	0	0	0	0	0	0	0	0	0	0	0	0	0	0	0	0	0	0	0
0ff48b8cc8c6b22fe8dacd4661c631d5	k__Bacteria; p__Actinobacteria; c__Actinobacteria; o__Actinomycetales; f__Nocardiaceae; g__Rhodococcus; s__globerulus	NA	0	0	0	0	0	0	0	0	0	0	0	0	0	0	0	0	0	0	0	0	0	0	0	5	0	0	0	0	0	0	0	0	0	0	0	0	0	0	0	0	0	0	0	0	0	0	0
42af31cf6457339476f2a45a029b0ef0	k__Bacteria; p__Actinobacteria; c__Actinobacteria; o__Actinomycetales; f__Nocardiaceae; g__Rhodococcus; s__globerulus	NA	0	0	0	0	0	0	0	0	0	0	0	0	0	0	0	0	0	0	0	0	0	0	0	0	0	0	0	0	0	5	0	0	0	0	0	0	0	0	0	0	0	0	0	0	0	0	0
4806bce88cbeff23517be6fd9390447b	k__Bacteria; p__Proteobacteria; c__Alphaproteobacteria; o__Rhizobiales; f__Hyphomicrobiaceae; g__; s__	NA	0	0	0	0	0	0	0	0	0	0	0	0	0	0	0	0	0	0	0	0	0	0	0	0	0	0	0	0	0	0	0	0	0	0	5	0	0	0	0	0	0	0	0	0	0	0	0
2c1340637c9dc3166ea9fcebdb9da13b	k__Bacteria; p__Proteobacteria; c__Alphaproteobacteria; o__Sphingomonadales; f__Sphingomonadaceae; g__Sphingopyxis; s__alaskensis	NA	0	0	0	0	0	0	0	0	0	0	0	0	0	0	0	0	0	0	0	0	0	0	0	0	0	0	0	0	0	0	0	0	0	0	5	0	0	0	0	0	0	0	0	0	0	0	0
bc6ed6b8c75b61dd05bd29f116e17223	k__Bacteria; p__Armatimonadetes; c__[Fimbriimonadia]; o__[Fimbriimonadales]; f__[Fimbriimonadaceae]; g__Fimbriimonas; s__	NA	0	0	0	0	0	0	0	0	0	0	0	0	0	0	0	0	0	0	0	0	0	0	0	0	0	0	0	0	0	0	0	0	0	0	5	0	0	0	0	0	0	0	0	0	0	0	0
79a89816777cc9aa1943d7ac434fbd07	k__Bacteria; p__Firmicutes; c__Clostridia; o__Clostridiales; f__[Tissierellaceae]; g__Anaerococcus; s__	NA	4	0	0	0	0	0	0	0	0	0	0	0	0	0	0	0	0	0	0	0	0	0	0	0	0	0	0	0	0	0	0	0	0	0	0	0	0	0	0	0	0	0	0	0	0	0	0
e1d2a4c38ef07a7d88626fd79c74ff0d	k__Bacteria; p__Verrucomicrobia; c__[Pedosphaerae]; o__[Pedosphaerales]; f__Ellin517; g__; s__	NA	0	0	4	0	0	0	0	0	0	0	0	0	0	0	0	0	0	0	0	0	0	0	0	0	0	0	0	0	0	0	0	0	0	0	0	0	0	0	0	0	0	0	0	0	0	0	0
da8dbb9356ed5e68256a9c9ec39bdbdc	k__Bacteria; p__Proteobacteria; c__Alphaproteobacteria; o__Sphingomonadales; f__Sphingomonadaceae; g__Sphingomonas; s__	NA	0	0	4	0	0	0	0	0	0	0	0	0	0	0	0	0	0	0	0	0	0	0	0	0	0	0	0	0	0	0	0	0	0	0	0	0	0	0	0	0	0	0	0	0	0	0	0
c74a2da3923fe56bc53e6fac314f98a2	k__Bacteria; p__Cyanobacteria; c__4C0d-2; o__YS2; f__; g__; s__	NA	0	0	4	0	0	0	0	0	0	0	0	0	0	0	0	0	0	0	0	0	0	0	0	0	0	0	0	0	0	0	0	0	0	0	0	0	0	0	0	0	0	0	0	0	0	0	0
45106b9148055ee8993b7640382ee398	k__Bacteria; p__Firmicutes; c__Erysipelotrichi; o__Erysipelotrichales; f__Erysipelotrichaceae; g__[Eubacterium]; s__dolichum	NA	0	0	0	4	0	0	0	0	0	0	0	0	0	0	0	0	0	0	0	0	0	0	0	0	0	0	0	0	0	0	0	0	0	0	0	0	0	0	0	0	0	0	0	0	0	0	0
a42493beb1385b06e39e350291ab5407	k__Bacteria; p__Acidobacteria; c__Sva0725; o__Sva0725; f__; g__; s__	NA	0	0	0	0	4	0	0	0	0	0	0	0	0	0	0	0	0	0	0	0	0	0	0	0	0	0	0	0	0	0	0	0	0	0	0	0	0	0	0	0	0	0	0	0	0	0	0
80f38d972925bf99b9b153aa49865d7f	k__Bacteria; p__Proteobacteria; c__Gammaproteobacteria; o__Legionellales; f__Legionellaceae	NA	0	0	0	0	0	4	0	0	0	0	0	0	0	0	0	0	0	0	0	0	0	0	0	0	0	0	0	0	0	0	0	0	0	0	0	0	0	0	0	0	0	0	0	0	0	0	0
04ad804551efff286b093af7add13a9b	k__Bacteria; p__Bacteroidetes; c__Bacteroidia; o__Bacteroidales; f__Bacteroidaceae; g__Bacteroides; s__	NA	0	0	0	0	0	0	4	0	0	0	0	0	0	0	0	0	0	0	0	0	0	0	0	0	0	0	0	0	0	0	0	0	0	0	0	0	0	0	0	0	0	0	0	0	0	0	0
e6e736770ba0182e08607e5032536759	k__Bacteria; p__Firmicutes; c__Clostridia; o__Clostridiales; f__Lachnospiraceae	NA	0	0	0	0	0	0	0	4	0	0	0	0	0	0	0	0	0	0	0	0	0	0	0	0	0	0	0	0	0	0	0	0	0	0	0	0	0	0	0	0	0	0	0	0	0	0	0
fba058fe678ceab4c87e886134531c35	k__Bacteria; p__Bacteroidetes; c__Flavobacteriia; o__Flavobacteriales; f__[Weeksellaceae]; g__Elizabethkingia; s__meningoseptica	NA	0	0	0	0	0	0	0	4	0	0	0	0	0	0	0	0	0	0	0	0	0	0	0	0	0	0	0	0	0	0	0	0	0	0	0	0	0	0	0	0	0	0	0	0	0	0	0
3341677fb8d13cb376f5c1fdaa25735a	k__Bacteria; p__Proteobacteria; c__Alphaproteobacteria; o__Rhodobacterales; f__Rhodobacteraceae; g__Paracoccus; s__	NA	0	0	0	0	0	0	0	0	4	0	0	0	0	0	0	0	0	0	0	0	0	0	0	0	0	0	0	0	0	0	0	0	0	0	0	0	0	0	0	0	0	0	0	0	0	0	0
1756aa00c19705daba411bf85216b56c	k__Bacteria; p__Proteobacteria; c__Deltaproteobacteria; o__Myxococcales; f__Haliangiaceae; g__Haliangium; s__	NA	0	0	0	0	0	0	0	0	0	0	0	0	0	0	0	0	0	0	0	0	0	0	0	0	0	0	0	0	0	0	0	0	0	0	0	0	0	0	0	0	0	4	0	0	0	0	0
e9962c3103d3cc1a7ce5491e3484a39d	k__Bacteria; p__Acidobacteria; c__Acidobacteria-5; o__; f__; g__; s__	NA	0	0	0	0	0	0	0	0	0	0	0	0	0	0	0	0	0	0	0	0	0	0	0	0	0	0	0	0	0	0	0	0	0	0	0	0	0	0	0	0	0	4	0	0	0	0	0
a7168789b220f0a1b2a63802525b6019	k__Bacteria; p__Firmicutes; c__Clostridia; o__Clostridiales; f__Lachnospiraceae; g__Blautia; s__producta	NA	0	0	0	0	0	0	0	0	0	0	0	0	0	0	0	0	0	0	0	0	0	0	0	0	0	0	0	0	0	0	0	0	0	0	0	0	0	0	0	0	0	0	0	4	0	0	0
5a6289b8068d8b7722dafb10cc3d0b76	k__Bacteria; p__Firmicutes; c__Clostridia; o__Clostridiales; f__Ruminococcaceae; g__Gemmiger; s__formicilis	NA	0	0	0	0	0	0	0	0	0	0	0	0	0	0	0	0	0	0	0	0	0	0	0	0	0	0	0	0	0	0	0	0	0	0	0	0	0	0	0	0	0	0	0	0	4	0	0
6f65ba733f7aad00d4c8545993a48f3a	k__Bacteria; p__Proteobacteria; c__Gammaproteobacteria; o__Xanthomonadales; f__Xanthomonadaceae; g__Stenotrophomonas	NA	0	0	0	0	0	0	0	0	0	0	0	0	0	0	0	0	0	0	0	0	0	0	0	0	0	0	0	0	0	0	0	0	0	0	0	0	0	0	0	0	0	0	0	0	4	0	0
8bbfdd8ed32f539143c77af418ff8cda	k__Bacteria; p__Actinobacteria; c__Thermoleophilia; o__Solirubrobacterales; f__Conexibacteraceae; g__; s__	NA	0	0	0	0	0	0	0	0	0	0	0	0	0	0	0	0	0	0	0	0	0	0	0	0	0	0	0	0	0	0	0	0	0	0	0	0	0	0	0	0	0	0	0	0	4	0	0
34b2baa64b838ab653ca21c5211e2705	k__Bacteria; p__Bacteroidetes; c__[Saprospirae]; o__[Saprospirales]; f__Chitinophagaceae; g__Chitinophaga; s__	NA	0	0	0	0	0	0	0	0	0	0	0	0	0	0	0	0	0	0	0	0	0	0	0	0	0	0	0	0	0	0	0	0	0	0	0	0	0	0	0	0	0	0	0	0	4	0	0
e4f5ee3042052ada105bc5a6810b35b7	k__Bacteria; p__Proteobacteria; c__Alphaproteobacteria; o__Sphingomonadales; f__Sphingomonadaceae; g__Kaistobacter; s__	NA	0	0	0	0	0	0	0	0	0	0	0	0	0	0	0	0	0	0	0	0	0	0	0	0	0	0	0	0	0	0	0	0	0	0	0	0	0	0	0	0	0	0	0	0	4	0	0
27412f907a54ac44c8268de2d0d440c9	k__Bacteria; p__Acidobacteria; c__[Chloracidobacteria]; o__RB41; f__; g__; s__	NA	0	0	0	0	0	0	0	0	0	0	0	0	0	0	0	0	0	0	0	0	0	0	0	0	0	0	0	0	0	0	0	0	0	0	0	0	0	0	0	0	0	0	0	0	4	0	0
130a478bf826e2db9b7d54f0f86f5202	k__Bacteria; p__Proteobacteria; c__Alphaproteobacteria; o__Rhodospirillales; f__Rhodospirillaceae; g__; s__	NA	0	0	0	0	0	0	0	0	0	0	0	0	0	0	0	0	0	0	0	0	0	0	0	0	0	0	0	0	0	0	0	0	0	0	0	0	0	0	0	0	0	0	0	0	4	0	0
ca96027591655ad7715b3300b7a4c7ed	k__Bacteria; p__Proteobacteria; c__Alphaproteobacteria; o__Sphingomonadales; f__Sphingomonadaceae; g__; s__	NA	0	0	0	0	0	0	0	0	0	0	0	0	0	0	0	0	0	0	0	0	0	0	0	0	0	0	0	0	0	0	0	0	0	0	0	0	0	0	0	0	0	0	0	0	0	0	0
073510f7a8afaddf5cfac33a799dec19	k__Bacteria; p__Proteobacteria; c__Alphaproteobacteria; o__Rhizobiales; f__Rhizobiaceae; g__Sinorhizobium; s__	NA	0	0	0	0	0	0	0	0	0	0	0	0	0	0	0	0	0	0	0	0	0	0	0	0	0	0	0	0	0	0	0	0	0	0	0	0	0	0	0	0	0	0	0	0	0	0	0
261bcbdb81056d14a8e745eb0af130c4	k__Bacteria; p__Planctomycetes; c__Planctomycetia; o__Pirellulales; f__Pirellulaceae; g__; s__	NA	0	0	0	0	0	0	0	0	0	0	0	0	0	0	0	4	0	0	0	0	0	0	0	0	0	0	0	0	0	0	0	0	0	0	0	0	0	0	0	0	0	0	0	0	0	0	0
3272b5d7672fceaf5b7de4288af347a2	k__Bacteria; p__Firmicutes; c__Clostridia; o__Clostridiales; f__Lachnospiraceae; g__; s__	NA	0	0	0	0	0	0	0	0	0	0	0	0	0	0	0	4	0	0	0	0	0	0	0	0	0	0	0	0	0	0	0	0	0	0	0	0	0	0	0	0	0	0	0	0	0	0	0
7ea173e4610ed52ae1d316ad51a8ca78	k__Bacteria; p__Proteobacteria; c__Alphaproteobacteria; o__Rhizobiales; f__Rhizobiaceae	NA	0	0	0	0	0	0	0	0	0	0	0	0	0	0	0	0	0	0	0	0	0	0	0	0	0	0	0	0	0	4	0	0	0	0	0	0	0	0	0	0	0	0	0	0	0	0	0
4ab6846d1700f2fb89cac528544c1a77	k__Bacteria; p__Proteobacteria; c__Betaproteobacteria; o__Burkholderiales; f__Comamonadaceae; g__Variovorax	NA	0	0	0	0	0	0	0	0	0	0	0	0	0	0	0	0	0	0	0	0	0	0	0	0	0	0	0	0	0	0	0	0	4	0	0	0	0	0	0	0	0	0	0	0	0	0	0
c55bd0dde8b734cf506a1f5c8e2f8cd8	k__Bacteria; p__Actinobacteria; c__Actinobacteria; o__Actinomycetales; f__Geodermatophilaceae	NA	0	0	0	0	0	0	0	0	0	0	0	0	0	0	0	0	0	0	0	0	0	0	0	0	0	0	0	0	0	0	0	0	0	0	4	0	0	0	0	0	0	0	0	0	0	0	0
c9a37732d9bcedc950ebcb20ef3c9ab6	k__Bacteria; p__Firmicutes; c__Bacilli; o__Lactobacillales; f__Aerococcaceae; g__Aerococcus; s__	NA	3	0	0	0	0	0	0	0	0	0	0	0	0	0	0	0	0	0	0	0	0	0	0	0	0	0	0	0	0	0	0	0	0	0	0	0	0	0	0	0	0	0	0	0	0	0	0
b7bd6baaa371b9ded193d3046ab01eee	k__Bacteria; p__Proteobacteria; c__Gammaproteobacteria; o__Legionellales; f__Coxiellaceae; g__Rickettsiella; s__	NA	3	0	0	0	0	0	0	0	0	0	0	0	0	0	0	0	0	0	0	0	0	0	0	0	0	0	0	0	0	0	0	0	0	0	0	0	0	0	0	0	0	0	0	0	0	0	0
b1e65c923550c5d7cbc549d526cf9bfc	k__Bacteria; p__Firmicutes; c__Bacilli; o__Bacillales; f__Bacillaceae; g__Bacillus; s__	NA	3	0	0	0	0	0	0	0	0	0	0	0	0	0	0	0	0	0	0	0	0	0	0	0	0	0	0	0	0	0	0	0	0	0	0	0	0	0	0	0	0	0	0	0	0	0	0
f8cce7aceaf82dbe634a3f8d3b058109	k__Bacteria; p__Firmicutes; c__Bacilli; o__Bacillales; f__Planococcaceae	NA	3	0	0	0	0	0	0	0	0	0	0	0	0	0	0	0	0	0	0	0	0	0	0	0	0	0	0	0	0	0	0	0	0	0	0	0	0	0	0	0	0	0	0	0	0	0	0
7f94e1d4b5147f01617ab1ceb4c7a370	k__Bacteria; p__Actinobacteria; c__Rubrobacteria; o__Rubrobacterales; f__Rubrobacteraceae; g__Rubrobacter; s__	NA	0	0	3	0	0	0	0	0	0	0	0	0	0	0	0	0	0	0	0	0	0	0	0	0	0	0	0	0	0	0	0	0	0	0	0	0	0	0	0	0	0	0	0	0	0	0	0
913888acb6486aef80ec0e61c32509e6	k__Bacteria; p__Proteobacteria; c__Betaproteobacteria; o__Rhodocyclales; f__Rhodocyclaceae; g__Dok59; s__	NA	0	0	3	0	0	0	0	0	0	0	0	0	0	0	0	0	0	0	0	0	0	0	0	0	0	0	0	0	0	0	0	0	0	0	0	0	0	0	0	0	0	0	0	0	0	0	0
4d754151df7f5ae7d5e82b8b98f14c2a	k__Bacteria; p__Acidobacteria; c__[Chloracidobacteria]; o__RB41; f__Ellin6075; g__; s__	NA	0	0	3	0	0	0	0	0	0	0	0	0	0	0	0	0	0	0	0	0	0	0	0	0	0	0	0	0	0	0	0	0	0	0	0	0	0	0	0	0	0	0	0	0	0	0	0
ea84b8959c1567d6d9dafb14be8ca3c7	k__Archaea; p__Crenarchaeota; c__Thaumarchaeota; o__Nitrososphaerales; f__Nitrososphaeraceae; g__Candidatus Nitrososphaera; s__gargensis	NA	0	0	0	3	0	0	0	0	0	0	0	0	0	0	0	0	0	0	0	0	0	0	0	0	0	0	0	0	0	0	0	0	0	0	0	0	0	0	0	0	0	0	0	0	0	0	0
25a2d86cadb848b5499512375d6869dd	k__Bacteria; p__Firmicutes; c__Clostridia; o__Clostridiales; f__Ruminococcaceae; g__Butyricicoccus; s__pullicaecorum	NA	0	0	0	3	0	0	0	0	0	0	0	0	0	0	0	0	0	0	0	0	0	0	0	0	0	0	0	0	0	0	0	0	0	0	0	0	0	0	0	0	0	0	0	0	0	0	0
0e8711ca6d8679385d37fc10daf6c940	k__Bacteria; p__Firmicutes; c__Bacilli; o__Bacillales; f__Paenibacillaceae; g__Paenibacillus; s__stellifer	NA	0	0	0	3	0	0	0	0	0	0	0	0	0	0	0	0	0	0	0	0	0	0	0	0	0	0	0	0	0	0	0	0	0	0	0	0	0	0	0	0	0	0	0	0	0	0	0
29fc7892b567e886d6500a16a0d6725b	k__Bacteria; p__Bacteroidetes; c__Flavobacteriia; o__Flavobacteriales; f__[Weeksellaceae]; g__Elizabethkingia; s__meningoseptica	NA	0	0	0	0	3	0	0	0	0	0	0	0	0	0	0	0	0	0	0	0	0	0	0	0	0	0	0	0	0	0	0	0	0	0	0	0	0	0	0	0	0	0	0	0	0	0	0
6aa362a95b321c3fc67cf8baf5fcb3c9	k__Bacteria; p__Firmicutes; c__Bacilli; o__Bacillales; f__Paenibacillaceae; g__Paenibacillus; s__lautus	NA	0	0	0	0	0	3	0	0	0	0	0	0	0	0	0	0	0	0	0	0	0	0	0	0	0	0	0	0	0	0	0	0	0	0	0	0	0	0	0	0	0	0	0	0	0	0	0
5edf5a8032ea07ebea00925538ab86c6	k__Bacteria; p__Planctomycetes; c__Planctomycetia; o__Pirellulales; f__Pirellulaceae; g__; s__	NA	0	0	0	0	0	3	0	0	0	0	0	0	0	0	0	0	0	0	0	0	0	0	0	0	0	0	0	0	0	0	0	0	0	0	0	0	0	0	0	0	0	0	0	0	0	0	0
0f57270e7ced458ff8b00db098a2cf4b	k__Bacteria; p__WPS-2; c__; o__; f__; g__; s__	NA	0	0	0	0	0	3	0	0	0	0	0	0	0	0	0	0	0	0	0	0	0	0	0	0	0	0	0	0	0	0	0	0	0	0	0	0	0	0	0	0	0	0	0	0	0	0	0
bf47eb4679672e1bf3d28edf4cb6695a	k__Bacteria; p__Cyanobacteria; c__Chloroplast; o__Stramenopiles; f__; g__; s__	NA	0	0	0	0	0	3	0	0	0	0	0	0	0	0	0	0	0	0	0	0	0	0	0	0	0	0	0	0	0	0	0	0	0	0	0	0	0	0	0	0	0	0	0	0	0	0	0
a6fe296c51f9b27cc82245837885796c	k__Bacteria; p__Proteobacteria; c__Gammaproteobacteria; o__Pseudomonadales; f__Pseudomonadaceae; g__Pseudomonas	NA	0	0	0	0	0	0	0	3	0	0	0	0	0	0	0	0	0	0	0	0	0	0	0	0	0	0	0	0	0	0	0	0	0	0	0	0	0	0	0	0	0	0	0	0	0	0	0
3948f7a5c30954ecc2c5c601a37a5ad6	k__Bacteria; p__Proteobacteria; c__Alphaproteobacteria; o__Rhizobiales; f__; g__; s__	NA	0	0	0	0	0	0	0	0	3	0	0	0	0	0	0	0	0	0	0	0	0	0	0	0	0	0	0	0	0	0	0	0	0	0	0	0	0	0	0	0	0	0	0	0	0	0	0
7e95dc0780c491ae6b6a164ffb838d7b	k__Bacteria; p__Proteobacteria; c__Alphaproteobacteria; o__Rhizobiales; f__Rhodobiaceae; g__Afifella; s__	NA	0	0	0	0	0	0	0	0	3	0	0	0	0	0	0	0	0	0	0	0	0	0	0	0	0	0	0	0	0	0	0	0	0	0	0	0	0	0	0	0	0	0	0	0	0	0	0
8d75b57e7599662731efacf39deb64bc	k__Bacteria; p__Proteobacteria; c__Gammaproteobacteria; o__Enterobacteriales; f__Enterobacteriaceae	NA	0	0	0	0	0	0	0	0	0	0	3	0	0	0	0	0	0	0	0	0	0	0	0	0	0	0	0	0	0	0	0	0	0	0	0	0	0	0	0	0	0	0	0	0	0	0	0
1ab2af8f9e57736e28d167ff3a1e95e2	k__Bacteria; p__Cyanobacteria; c__Chloroplast; o__Streptophyta; f__; g__; s__	NA	0	0	0	0	0	0	0	0	0	0	0	3	0	0	0	0	0	0	0	0	0	0	0	0	0	0	0	0	0	0	0	0	0	0	0	0	0	0	0	0	0	0	0	0	0	0	0
52e2db55018165187826de22783494e9	k__Bacteria; p__Firmicutes; c__Bacilli; o__Lactobacillales; f__Lactobacillaceae; g__Lactobacillus; s__	NA	0	0	0	0	0	0	0	0	0	0	0	3	0	0	0	0	0	0	0	0	0	0	0	0	0	0	0	0	0	0	0	0	0	0	0	0	0	0	0	0	0	0	0	0	0	0	0
96ea2952393e65d017d264ffa16292e3	k__Archaea; p__Crenarchaeota; c__Thaumarchaeota; o__Nitrososphaerales; f__Nitrososphaeraceae; g__Candidatus Nitrososphaera; s__SCA1145	NA	0	0	0	0	0	0	0	0	0	0	0	3	0	0	0	0	0	0	0	0	0	0	0	0	0	0	0	0	0	0	0	0	0	0	0	0	0	0	0	0	0	0	0	0	0	0	0
4a9dd092a68736fc6799c662662e1310	k__Bacteria; p__Proteobacteria; c__Alphaproteobacteria; o__Rhizobiales; f__Rhizobiaceae; g__Rhizobium; s__daejeonense	NA	0	0	0	0	0	0	0	0	0	0	0	3	0	0	0	0	0	0	0	0	0	0	0	0	0	0	0	0	0	0	0	0	0	0	0	0	0	0	0	0	0	0	0	0	0	0	0
5fa2a200ce5f034d370b0fb47ac96d83	k__Bacteria; p__; c__; o__; f__; g__; s__	NA	0	0	0	0	0	0	0	0	0	0	0	0	0	0	0	0	0	0	0	0	0	0	0	0	0	0	0	0	0	0	0	0	0	0	0	0	0	0	0	0	3	0	0	0	0	0	0
b8aa9d7572b2d8e804e0d6ab709e569c	k__Bacteria; p__Proteobacteria; c__Alphaproteobacteria; o__Sphingomonadales	NA	0	0	0	0	0	0	0	0	0	0	0	0	0	0	0	0	0	0	0	0	0	0	0	0	0	0	0	0	0	0	0	0	0	0	0	0	0	0	0	0	3	0	0	0	0	0	0
3b427caa1ba843801cf10e80fee5227f	k__Bacteria; p__Firmicutes; c__Clostridia; o__Clostridiales; f__Lachnospiraceae; g__Clostridium; s__clostridioforme	NA	0	0	0	0	0	0	0	0	0	0	0	0	0	0	0	0	0	0	0	0	0	0	0	0	0	0	0	0	0	0	0	0	0	0	0	0	0	0	0	0	0	3	0	0	0	0	0
4d4e84214dfdd2547dd11b167fb4f1dd	k__Bacteria; p__Firmicutes; c__Clostridia; o__Clostridiales; f__Ruminococcaceae; g__Ruminococcus; s__	NA	0	0	0	0	0	0	0	0	0	0	0	0	0	0	0	0	0	0	0	0	0	0	0	0	0	0	0	0	0	0	0	0	0	0	0	0	0	0	0	0	0	3	0	0	0	0	0
bbc98d344d6d08f0c49e79a0c3de8282	k__Bacteria; p__Gemmatimonadetes; c__Gemmatimonadetes; o__N1423WL; f__; g__; s__	NA	0	0	0	0	0	0	0	0	0	0	0	0	0	0	0	0	0	0	0	0	0	0	0	0	0	0	0	0	0	0	0	0	0	0	0	0	0	0	0	0	0	0	0	0	3	0	0
57836bb7fc1e21f7fe74ba43f48dc5e5	k__Bacteria; p__Proteobacteria; c__Betaproteobacteria; o__Burkholderiales; f__Comamonadaceae	NA	0	0	0	0	0	0	0	0	0	0	0	0	0	0	0	0	0	0	0	0	0	0	0	0	0	0	0	0	0	0	0	0	0	0	0	0	0	0	0	0	0	0	0	0	0	0	0
63626ba4957f427bd220d1550d590815	k__Bacteria; p__Proteobacteria; c__Gammaproteobacteria; o__Pseudomonadales; f__Pseudomonadaceae	NA	0	0	0	0	0	0	0	0	0	0	0	0	0	0	0	0	0	0	0	0	0	0	0	0	0	0	0	0	0	0	0	0	0	0	0	0	0	0	0	0	0	0	0	0	0	0	0
d94e18e11c93a15550fe5eb47836dc1f	k__Bacteria; p__Proteobacteria; c__Alphaproteobacteria; o__Rhizobiales	NA	0	0	0	0	0	0	0	0	0	0	0	0	0	0	0	0	0	0	0	0	0	0	0	0	0	0	0	0	0	0	0	0	0	0	0	0	0	0	0	0	0	0	0	0	0	0	0
aed6ab8cd6ff1c9937757e7a8da7bcaa	k__Bacteria; p__Proteobacteria; c__Alphaproteobacteria; o__Sphingomonadales; f__Sphingomonadaceae; g__Kaistobacter; s__	NA	0	0	0	0	0	0	0	0	0	0	0	0	0	0	0	3	0	0	0	0	0	0	0	0	0	0	0	0	0	0	0	0	0	0	0	0	0	0	0	0	0	0	0	0	0	0	0
06bb5607eace1f36edf55b56503fbd6c	k__Bacteria; p__Proteobacteria; c__Alphaproteobacteria; o__Rhizobiales; f__Rhizobiaceae	NA	0	0	0	0	0	0	0	0	0	0	0	0	0	0	0	3	0	0	0	0	0	0	0	0	0	0	0	0	0	0	0	0	0	0	0	0	0	0	0	0	0	0	0	0	0	0	0
df989154ff43bdbb4a3f1ea7a2bfa3e7	k__Bacteria; p__Proteobacteria; c__Alphaproteobacteria; o__Rhizobiales; f__Rhizobiaceae	NA	0	0	0	0	0	0	0	0	0	0	0	0	0	0	0	0	0	0	0	0	3	0	0	0	0	0	0	0	0	0	0	0	0	0	0	0	0	0	0	0	0	0	0	0	0	0	0
4a71aaf8c66e6afe4a8e289450142f77	k__Bacteria; p__Actinobacteria; c__Actinobacteria; o__Actinomycetales; f__Streptomycetaceae; g__Streptomyces	NA	0	0	0	0	0	0	0	0	0	0	0	0	0	0	0	0	0	0	0	0	0	0	0	0	0	0	0	0	0	3	0	0	0	0	0	0	0	0	0	0	0	0	0	0	0	0	0
91293abc9a980279b3d9f57b4bb9e7ea	k__Bacteria; p__Bacteroidetes; c__Cytophagia; o__Cytophagales; f__Cytophagaceae; g__Dyadobacter; s__	NA	0	0	0	0	0	0	0	0	0	0	0	0	0	0	0	0	0	0	0	0	0	0	0	0	0	0	0	0	0	0	0	0	0	3	0	0	0	0	0	0	0	0	0	0	0	0	0
a2276f14e2c103b38f6cf80bdf2d3cde	k__Bacteria; p__Firmicutes; c__Clostridia; o__Clostridiales; f__[Tissierellaceae]; g__WAL_1855D; s__	NA	0	0	0	0	0	0	0	0	0	0	0	0	0	0	0	0	0	0	0	0	0	0	0	0	0	0	0	0	0	0	0	0	0	0	3	0	0	0	0	0	0	0	0	0	0	0	0
227ed5a6721b9b378137f5df43350e7a	k__Bacteria; p__Proteobacteria; c__Betaproteobacteria; o__Burkholderiales; f__Comamonadaceae	NA	0	0	0	0	0	0	0	0	0	0	0	0	0	0	0	0	0	0	0	0	0	0	0	0	0	0	0	0	0	0	0	0	0	0	0	3	0	0	0	0	0	0	0	0	0	0	0
8cccf951be769aac9817e6cfad41b7bb	k__Bacteria; p__Firmicutes; c__Clostridia; o__Clostridiales; f__; g__; s__	NA	0	0	2	0	0	0	0	0	0	0	0	0	0	0	0	0	0	0	0	0	0	0	0	0	0	0	0	0	0	0	0	0	0	0	0	0	0	0	0	0	0	0	0	0	0	0	0
32ceba0e9f9a9d5b6aeff0b9c273256e	k__Bacteria; p__Bacteroidetes; c__Bacteroidia; o__Bacteroidales; f__p-2534-18B5; g__; s__	NA	0	0	2	0	0	0	0	0	0	0	0	0	0	0	0	0	0	0	0	0	0	0	0	0	0	0	0	0	0	0	0	0	0	0	0	0	0	0	0	0	0	0	0	0	0	0	0
8572ef1e010c9d367ebcbe1129a51478	k__Bacteria; p__Firmicutes; c__Clostridia; o__Clostridiales; f__Ruminococcaceae; g__Ruminococcus; s__callidus	NA	0	0	2	0	0	0	0	0	0	0	0	0	0	0	0	0	0	0	0	0	0	0	0	0	0	0	0	0	0	0	0	0	0	0	0	0	0	0	0	0	0	0	0	0	0	0	0
428de63dbb00176ac15118ee028a21e5	k__Bacteria; p__Firmicutes; c__Clostridia; o__Clostridiales; f__Ruminococcaceae; g__Ruminococcus; s__bromii	NA	0	0	2	0	0	0	0	0	0	0	0	0	0	0	0	0	0	0	0	0	0	0	0	0	0	0	0	0	0	0	0	0	0	0	0	0	0	0	0	0	0	0	0	0	0	0	0
1c2d9ca440867cd9d7b3e5eaccb7bdc3	k__Bacteria; p__Firmicutes; c__Bacilli; o__Lactobacillales; f__Streptococcaceae; g__Lactococcus; s__	NA	0	0	2	0	0	0	0	0	0	0	0	0	0	0	0	0	0	0	0	0	0	0	0	0	0	0	0	0	0	0	0	0	0	0	0	0	0	0	0	0	0	0	0	0	0	0	0
c4cdd9aa3d9cac4e5e6ec9b2fa5e25ca	k__Bacteria; p__Proteobacteria; c__Alphaproteobacteria; o__Rickettsiales; f__; g__; s__	NA	0	0	2	0	0	0	0	0	0	0	0	0	0	0	0	0	0	0	0	0	0	0	0	0	0	0	0	0	0	0	0	0	0	0	0	0	0	0	0	0	0	0	0	0	0	0	0
144c9e5d206ed0454a2116dd4243f5ed	k__Bacteria; p__Firmicutes; c__Erysipelotrichi; o__Erysipelotrichales; f__Erysipelotrichaceae; g__[Eubacterium]; s__dolichum	NA	0	0	0	2	0	0	0	0	0	0	0	0	0	0	0	0	0	0	0	0	0	0	0	0	0	0	0	0	0	0	0	0	0	0	0	0	0	0	0	0	0	0	0	0	0	0	0
8608f1d8b5b28fdda4e92e452d8cd7ae	k__Bacteria; p__Bacteroidetes; c__Flavobacteriia; o__Flavobacteriales; f__[Weeksellaceae]; g__; s__	NA	0	0	0	2	0	0	0	0	0	0	0	0	0	0	0	0	0	0	0	0	0	0	0	0	0	0	0	0	0	0	0	0	0	0	0	0	0	0	0	0	0	0	0	0	0	0	0
cbc471d85505b0b9714fd81a2c69ab2d	k__Bacteria; p__Actinobacteria; c__Acidimicrobiia; o__Acidimicrobiales; f__; g__; s__	NA	0	0	0	2	0	0	0	0	0	0	0	0	0	0	0	0	0	0	0	0	0	0	0	0	0	0	0	0	0	0	0	0	0	0	0	0	0	0	0	0	0	0	0	0	0	0	0
603774ea8631a00c1eb87c0cd9e9ce46	k__Bacteria; p__Proteobacteria; c__Alphaproteobacteria; o__Rhizobiales; f__Bradyrhizobiaceae; g__Bosea; s__genosp.	NA	0	0	0	0	2	0	0	0	0	0	0	0	0	0	0	0	0	0	0	0	0	0	0	0	0	0	0	0	0	0	0	0	0	0	0	0	0	0	0	0	0	0	0	0	0	0	0
c93cc3691db15bfd08b1025d40e15a55	k__Bacteria; p__Actinobacteria; c__Actinobacteria; o__Actinomycetales; f__ACK-M1; g__; s__	NA	0	0	0	0	0	2	0	0	0	0	0	0	0	0	0	0	0	0	0	0	0	0	0	0	0	0	0	0	0	0	0	0	0	0	0	0	0	0	0	0	0	0	0	0	0	0	0
0bbf87852ed648b187c1335890284295	k__Bacteria; p__Proteobacteria; c__Betaproteobacteria; o__Burkholderiales; f__Oxalobacteraceae; g__Ralstonia; s__	NA	0	0	0	0	0	2	0	0	0	0	0	0	0	0	0	0	0	0	0	0	0	0	0	0	0	0	0	0	0	0	0	0	0	0	0	0	0	0	0	0	0	0	0	0	0	0	0
98ccd43c1c7c07b6900af65c4cee01e8	k__Bacteria; p__Proteobacteria; c__Alphaproteobacteria; o__Sphingomonadales; f__Sphingomonadaceae; g__Novosphingobium	NA	0	0	0	0	0	0	2	0	0	0	0	0	0	0	0	0	0	0	0	0	0	0	0	0	0	0	0	0	0	0	0	0	0	0	0	0	0	0	0	0	0	0	0	0	0	0	0
36eddea913a6f1db5d867728430cb905	k__Bacteria; p__Bacteroidetes; c__Sphingobacteriia; o__Sphingobacteriales; f__Sphingobacteriaceae; g__Sphingobacterium; s__faecium	NA	0	0	0	0	0	0	0	2	0	0	0	0	0	0	0	0	0	0	0	0	0	0	0	0	0	0	0	0	0	0	0	0	0	0	0	0	0	0	0	0	0	0	0	0	0	0	0
93f8f42a5dc282e20d8841181601ec4d	k__Bacteria; p__Actinobacteria; c__Actinobacteria; o__Actinomycetales; f__Dermabacteraceae; g__Brachybacterium	NA	0	0	0	0	0	0	0	0	2	0	0	0	0	0	0	0	0	0	0	0	0	0	0	0	0	0	0	0	0	0	0	0	0	0	0	0	0	0	0	0	0	0	0	0	0	0	0
c98c37d8b75834abd20270d3dfeae129	k__Bacteria; p__Armatimonadetes; c__[Fimbriimonadia]; o__[Fimbriimonadales]; f__[Fimbriimonadaceae]; g__Fimbriimonas; s__	NA	0	0	0	0	0	0	0	0	2	0	0	0	0	0	0	0	0	0	0	0	0	0	0	0	0	0	0	0	0	0	0	0	0	0	0	0	0	0	0	0	0	0	0	0	0	0	0
697d8facc8812445829e8685d0b536df	k__Bacteria; p__Proteobacteria; c__Gammaproteobacteria	NA	0	0	0	0	0	0	0	0	2	0	0	0	0	0	0	0	0	0	0	0	0	0	0	0	0	0	0	0	0	0	0	0	0	0	0	0	0	0	0	0	0	0	0	0	0	0	0
f8659d32163cfdefa8892af3c36ac300	k__Bacteria; p__Proteobacteria; c__Gammaproteobacteria; o__Methylococcales; f__Crenotrichaceae; g__Crenothrix; s__	NA	0	0	0	0	0	0	0	0	0	2	0	0	0	0	0	0	0	0	0	0	0	0	0	0	0	0	0	0	0	0	0	0	0	0	0	0	0	0	0	0	0	0	0	0	0	0	0
f2f5de6ed76bb0723cf1b61219904050	k__Bacteria; p__Firmicutes; c__Clostridia; o__Clostridiales; f__Lachnospiraceae	NA	0	0	0	0	0	0	0	0	0	0	0	0	0	0	0	0	0	0	0	0	0	0	0	0	0	0	0	0	0	0	0	0	0	0	0	0	0	0	0	0	0	2	0	0	0	0	0
deead39ba4299da114e19b1fac3e58fe	k__Bacteria; p__Firmicutes; c__Clostridia; o__Clostridiales; f__Ruminococcaceae; g__; s__	NA	0	0	0	0	0	0	0	0	0	0	0	0	0	0	0	0	0	0	0	0	0	0	0	0	0	0	0	0	0	0	0	0	0	0	0	0	0	0	0	0	0	2	0	0	0	0	0
a8950ea716619e3682e2a34473e5adc7	k__Bacteria; p__Firmicutes; c__Clostridia; o__Clostridiales; f__Lachnospiraceae; g__Roseburia; s__faecis	NA	0	0	0	0	0	0	0	0	0	0	0	0	0	0	0	0	0	0	0	0	0	0	0	0	0	0	0	0	0	0	0	0	0	0	0	0	0	0	0	0	0	2	0	0	0	0	0
00195669516a08d7c151fad1ecadf78f	k__Bacteria; p__Bacteroidetes; c__Bacteroidia; o__Bacteroidales; f__Porphyromonadaceae; g__Porphyromonas; s__	NA	0	0	0	0	0	0	0	0	0	0	0	0	0	0	0	0	0	0	0	0	0	0	0	0	0	0	0	0	0	0	0	0	0	0	0	0	0	0	0	0	0	0	0	0	2	0	0
7220f0c547eab85e3c80ad16c83e8711	k__Bacteria; p__Proteobacteria; c__Gammaproteobacteria; o__Pseudomonadales; f__Pseudomonadaceae; g__Pseudomonas	NA	0	0	0	0	0	0	0	0	0	0	0	0	0	0	0	0	0	0	0	0	0	0	0	0	0	0	0	0	0	0	0	0	0	0	0	0	0	0	0	0	0	0	0	0	2	0	0
31691e42630ad4407aa240dc9f16e965	k__Bacteria; p__Actinobacteria; c__Actinobacteria; o__Actinomycetales; f__Micrococcaceae; g__Kocuria; s__	NA	0	0	0	0	0	0	0	0	0	0	0	0	0	0	0	0	0	0	0	0	0	0	0	0	0	0	0	0	0	0	0	0	0	0	0	0	0	0	0	0	0	0	0	0	0	0	0
885e2b64c254f3a1c2ecf413fb424025	k__Bacteria; p__Bacteroidetes; c__Flavobacteriia; o__Flavobacteriales; f__[Weeksellaceae]; g__Chryseobacterium; s__	NA	0	0	0	0	0	0	0	0	0	0	0	0	0	0	0	0	0	0	0	0	0	0	0	0	0	0	0	0	0	0	0	0	0	0	0	0	0	0	0	0	0	0	0	0	0	0	0
fb11c7478b4589dd352ec47c46431e0d	k__Bacteria; p__Bacteroidetes; c__Cytophagia; o__Cytophagales; f__Cytophagaceae; g__Dyadobacter; s__	NA	0	0	0	0	0	0	0	0	0	0	0	0	0	0	0	0	0	0	0	0	0	0	0	0	0	0	0	0	0	0	0	0	0	0	0	0	0	0	0	0	0	0	0	0	0	0	0
35b02bf1210d1555b77db5fe81d1fd97	k__Bacteria; p__Firmicutes; c__Clostridia; o__Clostridiales	NA	0	0	0	0	0	0	0	0	0	0	0	0	0	0	0	0	0	0	0	0	0	0	0	0	0	0	0	0	0	0	0	0	0	0	0	0	0	0	0	0	0	0	0	0	0	0	0
06337f6d9dd6c4276138abd33f297f07	k__Bacteria; p__Actinobacteria; c__Actinobacteria; o__Actinomycetales; f__Streptomycetaceae; g__Streptomyces	NA	0	0	0	0	0	0	0	0	0	0	0	0	0	0	0	0	0	0	0	0	0	0	0	0	0	0	0	0	0	0	0	0	0	0	0	0	0	0	0	0	0	0	0	0	0	0	0
5a3e462316e04ae6911fa2c67515e522	k__Bacteria; p__Firmicutes; c__Clostridia; o__Clostridiales; f__Lachnospiraceae; g__; s__	NA	0	0	0	0	0	0	0	0	0	0	0	0	0	0	0	2	0	0	0	0	0	0	0	0	0	0	0	0	0	0	0	0	0	0	0	0	0	0	0	0	0	0	0	0	0	0	0
7eac553919ca3e5d42f8b6669477a690	k__Bacteria; p__Firmicutes; c__Clostridia; o__Clostridiales; f__Ruminococcaceae; g__Gemmiger; s__formicilis	NA	0	0	0	0	0	0	0	0	0	0	0	0	0	0	0	0	2	0	0	0	0	0	0	0	0	0	0	0	0	0	0	0	0	0	0	0	0	0	0	0	0	0	0	0	0	0	0
025fa962848ae31c804556b70d308928	k__Bacteria; p__Bacteroidetes; c__Cytophagia; o__Cytophagales; f__Cytophagaceae; g__Dyadobacter; s__	NA	0	0	0	0	0	0	0	0	0	0	0	0	0	0	0	0	2	0	0	0	0	0	0	0	0	0	0	0	0	0	0	0	0	0	0	0	0	0	0	0	0	0	0	0	0	0	0
70276ce4b0c7a4d6911d0238db3dc034	k__Bacteria; p__Proteobacteria; c__Betaproteobacteria; o__; f__; g__; s__	NA	0	0	0	0	0	0	0	0	0	0	0	0	0	0	0	0	0	0	2	0	0	0	0	0	0	0	0	0	0	0	0	0	0	0	0	0	0	0	0	0	0	0	0	0	0	0	0
6054b99849fd0f5836a4f47860497a2e	k__Bacteria; p__Actinobacteria; c__Thermoleophilia; o__Solirubrobacterales; f__Solirubrobacteraceae; g__; s__	NA	0	0	0	0	0	0	0	0	0	0	0	0	0	0	0	0	0	0	2	0	0	0	0	0	0	0	0	0	0	0	0	0	0	0	0	0	0	0	0	0	0	0	0	0	0	0	0
d0be5421f34db66a8b35d65583eb16bc	k__Bacteria; p__Bacteroidetes; c__Flavobacteriia; o__Flavobacteriales; f__[Weeksellaceae]; g__Chryseobacterium; s__	NA	0	0	0	0	0	0	0	0	0	0	0	0	0	0	0	0	0	0	2	0	0	0	0	0	0	0	0	0	0	0	0	0	0	0	0	0	0	0	0	0	0	0	0	0	0	0	0
e877e583e657b3590c1f5cd36d70fca8	k__Bacteria; p__Proteobacteria; c__Alphaproteobacteria; o__Rhizobiales; f__Rhizobiaceae; g__Rhizobium; s__daejeonense	NA	0	0	0	0	0	0	0	0	0	0	0	0	0	0	0	0	0	0	0	2	0	0	0	0	0	0	0	0	0	0	0	0	0	0	0	0	0	0	0	0	0	0	0	0	0	0	0
f6e034f2d0078a968f094e9477e0e370	k__Bacteria; p__Bacteroidetes; c__At12OctB3; o__; f__; g__; s__	NA	0	0	0	0	0	0	0	0	0	0	0	0	0	0	0	0	0	0	0	0	0	0	0	0	0	0	0	0	2	0	0	0	0	0	0	0	0	0	0	0	0	0	0	0	0	0	0
b5e602fbb8c3e9ae4cd0c5e1ee2c829a	k__Bacteria; p__Bacteroidetes; c__Sphingobacteriia; o__Sphingobacteriales; f__Sphingobacteriaceae; g__Pedobacter	NA	0	0	0	0	0	0	0	0	0	0	0	0	0	0	0	0	0	0	0	0	0	0	0	0	0	0	0	0	0	0	0	0	0	0	2	0	0	0	0	0	0	0	0	0	0	0	0
205fc42c976151db50c01e67df35fa62	k__Bacteria; p__Proteobacteria; c__Betaproteobacteria; o__Burkholderiales; f__Comamonadaceae	NA	0	0	0	0	0	0	0	0	0	0	0	0	0	0	0	0	0	0	0	0	0	0	0	0	0	0	0	0	0	0	0	0	1	0	0	0	0	0	0	0	0	0	0	0	0	0	0
			672	6	715	5049	270	581	221	26	254	322	5	109	6	23	0	172	7	1032	13590	23	637	14862	13	66	8	49	0	13	14105	42	184	17590	495	76	4171	37	53	10	0	0	6	946	9	7	609	30	8
[truncated: 5 more columns]

## Sheet: Supplementary Table S4
Fold Change Values based on 16s Amplicon Analysis
MSC-2 Name	0wk v 4wk	0wk v 8wk	0wk v 12wk	4wk v 8wk	4wk v 12wk	8wk v 12wk
Variovorax	1.55614	1.57422	1.71682	1.01162	1.10325	1.09058
Sphingopyxis	2.92071	3.8228	4.65297	1.30886	1.5931	1.21716
Ensifer	1.58442	1.96355	2.28133	1.23929	1.43985	1.16184
Rhodococcus	0.734774	0.716498	0.62378	0.975127	0.848941	0.870595
Dyadobacter	7.46977	5.33441	2.78338	0.714134	0.372619	0.521777
Neorhizobium	0.534534	0.285633	0.152601	0.534358	0.285483	0.534255
Streptomyces	0.0724478	0.0594727	0.0408621	0.820904	0.564021	0.687073
Sinorhizobium	0.711087	0.766958	0.838726	1.07857	1.1795	1.09357
p-values
MSC-2 Name	0wk v 4wk	0wk v 8wk	0wk v 12wk	4wk v 8wk	4wk v 12wk	8wk v 12wk
Variovorax	0.000852451	0.000659454	9.89754e-05	0.870501	0.170533	0.187786
Sphingopyxis	8.46584e-07	2.52585e-07	2.35847e-09	0.00151955	4.01029e-06	0.00150943
Ensifer	0.000458341	7.60458e-05	0.000140701	0.0504869	0.011199	0.229329
Rhodococcus	0.00423725	0.00394783	0.0092583	0.844733	0.390764	0.511353
Dyadobacter	1.69739e-08	3.39141e-05	1.69112e-08	0.0069659	2.51989e-07	0.000979778
Neorhizobium	3.84576e-07	5.92356e-08	5.28132e-10	3.74402e-05	1.08145e-07	8.15455e-05
Streptomyces	1.5202e-06	5.67597e-06	5.89467e-07	0.752117	0.380365	0.386787
Sinorhizobium	0.00636055	0.0116661	0.0893053	0.423929	0.156002	0.356537
Supplementary Table S4. Fold change values based on 16S amplicon data. Colors indicate fold change magnitude with blue showing increased levels and red decreased levels. Cells in grey did not show a statically significant change in expression (p-value < 0.05) using students T-test

## Sheet: Supplementary Table S5
Supplementary Table S5. Oneway ANOVAs on the score coordinates of the first six Principal Components (PCs) of the Principal component analysis (PCA) performed on the 16S, transcriptomics, proteomics and metabolomics data to test for differences between incubation weeks.
Fisher F and P values of the ANOVAs are shown for each axis. Different letters denote statistical difference (P<0.05) between incubation weeks.
Species Richness (16s)
	00wk_Mean	00wk_SE	TukeyHSD	04wk_Mean	04wk_SE	TukeyHSD	08wk_Mean	08wk_SE	TukeyHSD	12wk_Mean	12wk_SE	TukeyHSD	F	P_value
PC1	-3.35503	0.17919	c	0.508408	0.217661	b	1.17737	0.090177	ab	1.90473	0.335091	a	103.303	3.05e-10
PC2	0.143508	0.891873		-0.27105	0.732664		-0.14226	0.451075		0.241353	0.663713		0.111161	0.952238
PC3	-0.3912	0.037027	b	1.39722	0.205044	a	0.16589	0.195411	b	-1.13873	0.106331	c	55.1323	2.47e-08
PC4	0.091943	0.196341		0.058317	0.274563		-0.1833	0.182814		-0.00362	0.37135		0.178137	0.909551
PC5	0.003753	0.121659		-0.10275	0.149355		0.117398	0.160063		0.005077	0.171763		0.329688	0.803981
PC6	0.014669	0.100979		-0.03089	0.098205		0.063699	0.172566		-0.03473	0.126664		0.13074	0.940302
Gene Expression (Transcriptomics)
	00wk_Mean	00wk_SE	TukeyHSD	04wk_Mean	04wk_SE	TukeyHSD	08wk_Mean	08wk_SE	TukeyHSD	12wk_Mean	12wk_SE	TukeyHSD	F	P_value
PC1	226.863	1.67578	a	-77.9256	9.69515	b	-80.459	8.663	b	-68.4789	9.30744	b	354.392	7.63e-09
PC2	-4.93939	2.7791		55.7023	9.75012		23.1759	16.6862		-73.9388	102.232		1.12391	0.395394
PC3	-8.86595	1.39399		-46.6427	33.8316		-28.3212	31.4223		83.8298	60.4556		2.32259	0.15153
PC4	-2.42779	4.09471		-34.7852	29.1922		-4.82459	5.62271		42.0376	80.6438		0.541391	0.667312
PC5	-2.90295	3.00989	ab	65.9133	10.1903	a	-70.5065	49.2727	b	7.4961	22.816	ab	4.0856	0.049461
PC6	-1.61404	1.35425		-2.28	76.7256		26.9306	14.2508		-23.0366	21.2487		0.257516	0.854013
Proteins (Proteomics)
	00wk_Mean	00wk_SE	TukeyHSD	04wk_Mean	04wk_SE	TukeyHSD	08wk_Mean	08wk_SE	TukeyHSD	12wk_Mean	12wk_SE	TukeyHSD	F	P_value
PC1	-74.6851	2.68537	c	19.7155	1.24259	b	37.6063	1.88943	a	17.3633	0.758825	b	793.973	3.09e-10
PC2	8.02049	0.704292	a	-4.68764	3.83831	ab	36.2102	2.12646	a	-39.5431	20.0076	b	9.39917	0.005326
PC3	2.89912	1.69	b	-41.4309	6.03951	c	17.3426	2.91509	ab	21.1892	1.72977	a	64.9243	5.87e-06
PC4	-2.54244	1.72342		-1.43411	7.86268		-11.3214	1.37475		15.2979	28.8227		0.55079	0.661677
PC5	0.769273	2.65016		-5.80954	30.1586		7.86825	0.481684		-2.82799	6.27662		0.145368	0.929783
PC6	0.145134	7.05901		-0.19739	27.0291		-0.50171	6.6729		0.55397	5.16859		0.000969	0.999955
Metabolites (Metabolomics)
	00wk_Mean	00wk_SE	TukeyHSD	04wk_Mean	04wk_SE	TukeyHSD	08wk_Mean	08wk_SE	TukeyHSD	12wk_Mean	12wk_SE	TukeyHSD	F	P_value
PC1	258.63	20.511	a	-63.8352	7.15497	b	-98.3322	3.35822	b	-96.4627	1.23502	b	247.409	1.30019e-13
PC2	-4.5567	7.84685	ab	86.374	42.9483	a	24.1296	31.9858	a	-105.947	13.5099	b	8.26472	0.00150816
PC3	-12.1212	29.1024		51.481	31.0226		-7.06205	13.886		-32.2977	21.2554		2.11371	0.138666
PC4	-0.0748646	28.5189	ab	-50.289	10.6221	b	59.9835	14.7909	a	-9.6196	16.3063	ab	5.87795	0.00664648
PC5	-4.03888	18.5177	ab	13.3908	22.6756	ab	-40.5157	6.99182	b	31.1638	11.8904	a	3.57515	0.0376131
PC6	2.48403	12.19		2.27034	6.51768		1.99486	23.0235		-6.74923	12.6957		0.0919625	0.963404

## Sheet: Supplementary Table S6
		Number of DEGs						DEG Percent
Number of Genes	Member	0wk vs. 4wk	0wk vs. 8wk	0wk vs. 12wk	4wk vs. 8wk	4wk vs. 12wk	8wk vs. 12wk	0wk vs. 4wk	0wk vs. 8wk	0wk vs. 12wk	4wk vs. 8wk	4wk vs. 12wk	8wk vs. 12wk
6281	Dyadobacter	1132	1021	725	47	88	10	0.180226	0.162554	0.115427	0.00748288	0.0140105	0.0015921
7069	Ensifer	2893	2898	2721	73	180	35	0.409252	0.409959	0.38492	0.0103268	0.0254633	0.0049512
7622	Neorhizobium	2376	2257	1452	58	252	81	0.311729	0.296117	0.190501	0.00760955	0.0330622	0.0106271
7526	Rhodococcus	4193	4313	4064	119	377	55	0.557135	0.57308	0.539995	0.0158119	0.050093	0.007308
5833	Sinorhizobium	1611	1458	986	17	113	7	0.276187	0.249957	0.169038	0.00291445	0.0193725	0.00120007
4407	Sphingopyxis	1286	1362	1235	19	108	56	0.291808	0.309054	0.280236	0.00431132	0.0245065	0.0127071
7143	Streptomcyes	1199	1309	1450	42	38	112	0.167857	0.183256	0.202996	0.00587988	0.00531989	0.0156797
6258	Variovorax	2569	2594	2212	87	381	226	0.410515	0.414509	0.353468	0.0139022	0.0608821	0.0361138
Supplmentary Table S6. Number of differentially expressed genes (DEGs) and DEG percent, for each member species when comparing across time points. Number of Genes refers to the total number of genes that is in each member's genome
DEG Percent refers to what percentage of the genes in the total genome of each member is a DEG (0 - 1.0)

## Sheet: Supplementary Table S7
Supplementary Table S7: Proteins involved in chitin decomposition produced by the 8 MSC-2 species during soil incubation
	00wk_Mean	00wk_SE	00wk_Tukey.HSD.Letter	04wk_Mean	04wk_SE	04wk_Tukey.HSD.Letter	08wk_Mean	08wk_SE	08wk_Tukey.HSD.Letter	12wk_Mean	12wk_SE	12wk_Tukey.HSD.Letter	F	P_value
G1_CDS.1001	20.2823	0.507768		13.1413	6.58192		0	0		13.1813	6.62502		3.27437	0.0798453
G1_CDS.1002	12.6744	6.3432		0	0		0	0		12.3902	6.199		2.6628	0.119194
G1_CDS.1012	21.1965	0.802545	a	6.04207	6.04207	ab	0	0	b	12.8032	6.40209	ab	4.24695	0.0452476
G1_CDS.1016	23.2063	1.07313		13.0935	6.56858		5.58452	5.58452		18.8583	1.29708		3.01299	0.0943271
G1_CDS.1017	23.904	0.449065		14.6074	7.33328		22.1232	0.379048		21.4935	0.334231		1.22747	0.361332
G1_CDS.1022	25.3416	0.213565	a	20.7287	0.533217	ab	20.8762	1.30389	ab	6.92986	6.92986	b	5.09554	0.0291702
G1_CDS.1023	23.144	0.648649		13.3328	6.66672		18.9699	1.63169		20.2765	1.60843		1.35425	0.324179
G1_CDS.1024	21.9271	0.172576	a	0	0	b	0	0	b	0	0	b	16143.6	1.83e-15
G1_CDS.1025	24.4173	0.323691		18.8265	0.815879		13.5693	6.79037		13.3579	6.70084		1.19428	0.371866
G1_CDS.1029	22.2938	0.372106	a	0	0	b	6.29395	6.29395	ab	11.4952	5.78558	ab	4.86364	0.032738
G1_CDS.1031	20.3287	1.51961	a	0	0	b	0	0	b	0	0	b	178.96	1.14e-07
G1_CDS.1032	22.1177	0.454481		20.376	0.396107		12.3053	6.202		7.10671	7.10671		2.21224	0.164269
G1_CDS.1033	21.4538	0.299274	a	6.51872	6.51872	bc	19.1785	0.729331	ab	0	0	c	9.73423	0.00478712
G1_CDS.1034	26.5263	0.289997		22.6843	1.85298		23.6773	0.33349		16.1817	8.091		1.10645	0.401497
G1_CDS.1035	25.781	0.396876	a	20.9873	0.628451	b	22.7505	0.616742	ab	20.9422	1.23216	b	8.42616	0.00738416
G1_CDS.1036	24.3208	0.036468		12.4091	6.22747		13.6724	6.84272		12.3177	6.16288		1.0864	0.408637
G1_CDS.1038	25.2785	0.0541611	a	21.8005	0.303166	b	21.9325	0.407924	b	19.3842	0.23019	c	74.6633	3.43e-06
G1_CDS.1039	24.6848	0.501398		24.2234	0.459379		22.4253	0.187107		8.07097	8.07097		3.81651	0.0576298
G1_CDS.1040	21.1285	1.61831	a	0	0	b	0	0	b	0	0	b	170.455	1.38e-07
G1_CDS.1041	22.8883	0.769485	a	12.3654	6.18552	ab	13.3918	6.88708	ab	0	0	b	4.08759	0.0494058
G1_CDS.1042	22.2282	0.916739	a	0	0	b	5.38312	5.38312	ab	11.9829	5.99673	ab	5.56884	0.0232726
G1_CDS.1043	12.3803	6.28843		0	0		0	0		0	0		3.87597	0.0556885
G1_CDS.1044	14.1283	7.14094		14.3667	7.30569		21.2452	2.12932		12.307	6.15425		0.421214	0.742927
G1_CDS.1045	26.0852	0.395139	a	21.9351	0.54244	b	19.9821	1.06147	b	20.7755	1.20551	b	9.72945	0.00479432
G1_CDS.1047	21.6353	0.109235		5.9409	5.9409		7.68546	7.68546		12.2803	6.1452		1.49536	0.287994
G1_CDS.1048	24.5861	0.321188	a	19.7528	0.392393	b	20.9724	0.206426	b	20.8068	0.575361	b	28.1805	0.000132599
G1_CDS.1049	23.1544	0.211437		12.6027	6.30384		18.6331	0.630983		12.9181	6.48476		1.2391	0.357726
G1_CDS.1050	24.8952	1.21668		22.256	1.38925		15.2448	7.62874		15.0054	7.6009		0.83678	0.510599
G1_CDS.1051	27.1382	0.028586	a	24.9225	0.478722	b	24.5856	0.336734	b	23.5803	0.124862	b	25.0803	0.00020171
G1_CDS.1055	27.3029	0.650391	a	23.1693	0.423455	b	24.6999	0.294721	b	24.1855	0.768411	b	9.69576	0.00484542
G1_CDS.1056	25.8375	0.574396	a	22.7333	0.666466	b	21.0964	0.633649	b	20.7043	0.227881	b	17.7623	0.000676099
G1_CDS.1057	13.6939	6.88381		6.21915	6.21915		0	0		7.19267	7.19267		0.912012	0.477169
G1_CDS.1058	22.2934	1.73322	a	4.87744	4.87744	ab	7.50742	7.50742	ab	0	0	b	4.43352	0.0409167
G1_CDS.1063	21.2081	0.65533	a	0	0	b	0	0	b	5.47192	5.47192	b	13.248	0.001805
G1_CDS.1064	13.7754	6.89782		0	0		0	0		5.99468	5.99468		2.04325	0.186415
G1_CDS.1067	19.6012	0.417178	a	0	0	b	0	0	b	6.35062	6.35062	ab	8.4324	0.00736808
G1_CDS.1068	20.5575	0.363573	a	12.5002	6.25225	ab	0	0	b	0	0	b	10.3907	0.00391504
G1_CDS.1071	22.5762	0.25182		19.4019	1.6568		11.7827	5.89264		11.7315	5.87196		1.67136	0.249378
G1_CDS.1072	21.5553	0.316944		5.93705	5.93705		5.40835	5.40835		6.02893	6.02893		2.46463	0.136863
G1_CDS.1074	19.8829	0.258122	a	0	0	b	7.12306	7.12306	ab	0	0	b	6.9216	0.0129774
G1_CDS.1078	20.8641	0.862537	a	0	0	b	12.9251	6.52831	ab	17.117	0.618294	a	7.54373	0.0101802
G1_CDS.1083	12.0681	6.03639		0	0		6.87852	6.87852		0	0		1.64309	0.255143
G1_CDS.1083.1	12.0681	6.03639		0	0		6.87852	6.87852		0	0		1.64309	0.255143
G1_CDS.1084	22.5344	0.257441	a	18.9601	0.740886	a	0	0	b	12.6051	6.30319	ab	9.73198	0.00479051
G1_CDS.1091	23.128	0.297987	a	12.8549	6.42758	ab	0	0	b	13.5475	6.91078	ab	4.04318	0.0506482
G1_CDS.1098	21.2762	1.38113	a	5.92857	5.92857	b	0	0	b	0	0	b	10.8954	0.00337625
G1_CDS.1101	26.6651	0.0608765	a	22.0381	0.54793	b	22.6526	0.433422	b	22.2764	0.207734	b	35.7342	5.56e-05
G1_CDS.1107	21.0088	0.224638	a	0	0	b	5.46679	5.46679	b	0	0	b	13.1843	0.00183361
G1_CDS.1110	23.8428	0.363002		19.6128	0.858925		13.6581	6.83474		20.4287	0.714687		1.49181	0.288844
G1_CDS.1118	21.525	0.222208	a	0	0	b	5.67151	5.67151	ab	13.2807	6.68093	ab	4.55029	0.0384666
G1_CDS.1131	22.3745	0.427344	a	5.89627	5.89627	ab	5.5336	5.5336	ab	0	0	b	5.70023	0.0219052
G1_CDS.1132	20.3569	0.800509	a	0	0	b	0	0	b	0	0	b	646.685	6.99e-10
G1_CDS.1139	13.2996	6.65705		0	0		5.36261	5.36261		0	0		2.16343	0.170319
G1_CDS.1145	21.4344	0.343835	a	0	0	c	0	0	c	18.0228	0.741691	b	788.111	3.18e-10
G1_CDS.1146	18.322	0.0972243		0	0		5.64034	5.64034		5.85	5.85		3.62455	0.0644967
G1_CDS.1148	24.3793	1.00802		6.43314	6.43314		5.90495	5.90495		20.5595	0.564759		4.69374	0.0357013
G1_CDS.1163	17.6559	0.140536	a	0	0	b	0	0	b	0	0	b	15783.6	2e-15
G1_CDS.1163.1	17.6559	0.140536	a	0	0	b	0	0	b	0	0	b	15783.6	2e-15
G1_CDS.1165	22.0911	0.540447	a	5.87676	5.87676	ab	0	0	b	12.6315	6.36076	ab	4.78221	0.0341184
G1_CDS.1168	22.0164	0.110682		19.4013	0.89538		5.9597	5.9597		6.37007	6.37007		3.72783	0.060683
G1_CDS.1173	22.2429	1.12106		14.8891	7.44456		13.7355	6.87628		12.9045	6.49589		0.500872	0.692083
G1_CDS.1174	23.0336	0.22144		21.1829	0.341686		20.623	0.572724		12.4867	6.27742		2.1939	0.166511
G1_CDS.1175	24.7418	0.170742		19.7276	0.310862		18.8849	1.27153		13.6692	6.83623		1.69613	0.244456
G1_CDS.1176	13.3446	6.67336		6.90914	6.90914		0	0		0	0		1.78117	0.228422
G1_CDS.1178	11.874	5.97434		0	0		0	0		0	0		3.95018	0.0533782
G1_CDS.1187	19.897	0.169553	a	6.56225	6.56225	ab	0	0	b	0	0	b	8.16643	0.00809487
G1_CDS.1189	19.7171	0.369396	a	0	0	b	0	0	b	12.1614	6.08207	ab	10.1488	0.00421122
G1_CDS.1194	23.2686	0.530462	a	0	0	b	6.22733	6.22733	ab	14.3844	7.20689	ab	4.47983	0.0399226
G1_CDS.1236	21.1194	0.286949	a	0	0	b	6.55902	6.55902	ab	0	0	b	9.2035	0.00567574
G1_CDS.1249	19.9049	0.795115	a	0	0	b	5.90582	5.90582	ab	6.44351	6.44351	ab	3.67856	0.0624663
G1_CDS.1252	20.2817	0.125698		7.98621	7.98621		5.66201	5.66201		6.69784	6.69784		1.32081	0.333526
G1_CDS.1254	21.8254	0.614851	a	0	0	b	12.1843	6.09592	ab	12.1017	6.09982	ab	4.27565	0.0445457
G1_CDS.1258	22.6737	0.627792	a	0	0	b	0	0	b	0	0	b	1304.4	4.26e-11
G1_CDS.1260	11.9341	5.9867		0	0		0	0		0	0		3.9738	0.0526678
G1_CDS.1268	14.0185	7.02013		0	0		0	0		6.50001	6.50001		1.94491	0.200981
G1_CDS.1295	20.05	1.5043		0	0		13.0842	6.54491		6.81133	6.81133		3.21601	0.0828264
G1_CDS.1316	12.916	6.50296		6.71845	6.71845		6.14346	6.14346		12.0448	6.02243		0.306747	0.820034
G1_CDS.1318	12.5306	6.26815		5.77705	5.77705		0	0		7.48751	7.48751		0.829719	0.513865
G1_CDS.1328	19.1919	0.196067	a	6.57843	6.57843	ab	0	0	b	0	0	b	7.55954	0.0101195
G1_CDS.1329	13.3784	6.6933		12.0167	6.00838		0	0		0	0		2.67248	0.118405
G1_CDS.1330	22.4496	0.353553	a	12.6133	6.30666	ab	0	0	b	11.8397	5.93669	ab	4.49444	0.0396151
G1_CDS.1332	12.0129	6.00762		0	0		0	0		0	0		3.99841	0.0519403
G1_CDS.1336	12.2638	6.13283		0	0		0	0		0	0		3.99878	0.0519295
G1_CDS.1337	22.8796	0.589667		6.4425	6.4425		12.0334	6.03537		20.022	1.04342		2.83686	0.105939
G1_CDS.1341	25.2657	0.380331	a	18.6328	1.0009	b	18.3714	1.69742	b	18.4806	0.90525	b	9.46717	0.00521068
G1_CDS.1342	12.4669	6.23553		0	0		5.5913	5.5913		6.59926	6.59926		0.917531	0.474813
G1_CDS.1343	19.2821	0.607714	a	0	0	b	0	0	b	0	0	b	1006.72	1.2e-10
G1_CDS.1344	23.8398	0.31095		6.37027	6.37027		11.7031	5.86107		7.27066	7.27066		2.02234	0.189402
G1_CDS.1354	23.3452	1.63573		20.0854	0.485341		10.9428	5.47276		6.7881	6.7881		3.02445	0.0936277
G1_CDS.1354.1	23.3452	1.63573		20.0854	0.485341		10.9428	5.47276		6.7881	6.7881		3.02445	0.0936277
G1_CDS.1357	19.4011	0.394133	a	0	0	b	0	0	b	0	0	b	2423.07	3.59e-12
G1_CDS.1358	20.8371	0.066615	a	5.60954	5.60954	b	0	0	b	0	0	b	12.32	0.0022843
G1_CDS.136	23.6381	0.593003	a	0	0	b	6.34415	6.34415	ab	13.3385	6.69448	ab	4.80396	0.0337428
G1_CDS.1371	13.9788	6.99072		0	0		0	0		0	0		3.99851	0.0519374
G1_CDS.1379	13.5092	6.88506		0	0		6.27443	6.27443		6.58532	6.58532		0.936464	0.466827
G1_CDS.1379.1	13.5092	6.88506		0	0		6.27443	6.27443		6.58532	6.58532		0.936464	0.466827
G1_CDS.1381	22.6901	0.349338		19.6399	0.590997		19.2142	1.3842		12.9491	6.5222		1.48742	0.2899
G1_CDS.1382	18.7811	1.25304		6.04657	6.04657		0	0		5.7226	5.7226		3.54986	0.0674402
G1_CDS.1383	19.4042	0.404633	a	0	0	b	0	0	b	0	0	b	2299.69	4.43e-12
G1_CDS.1384	12.4852	6.28807		0	0		0	0		0	0		3.94234	0.0536165
G1_CDS.1385	19.209	1.11329		11.7896	5.93731		5.89638	5.89638		13.9103	6.95538		1.01364	0.435787
G1_CDS.1389	10.7539	5.38523		0	0		0	0		0	0		3.98768	0.0522558
G1_CDS.1390	21.6014	1.16266		6.81201	6.81201		0	0		13.4466	6.72332		3.66859	0.0628353
G1_CDS.1393	22.6736	0.420499		21.5989	0.0850534		21.6768	0.529651		21.3388	0.251961		2.59977	0.124493
G1_CDS.1399	21.4531	0.395618	a	0	0	b	0	0	b	0	0	b	2940.54	1.66e-12
G1_CDS.1420	23.811	0.39592		18.5409	1.04694		11.8964	5.94828		6.24485	6.24485		3.10967	0.0886197
G1_CDS.1420.1	23.811	0.39592		18.5409	1.04694		11.8964	5.94828		6.24485	6.24485		3.10967	0.0886197
G1_CDS.1469	18.7143	0.423905	a	0	0	b	0	0	b	0	0	b	1949	8.57e-12
G1_CDS.1469.1	18.7143	0.423905	a	0	0	b	0	0	b	0	0	b	1949	8.57e-12
G1_CDS.1478	21.0416	0.904546	a	0	0	b	5.12019	5.12019	b	19.796	1.20953	a	15.5718	0.00105675
G1_CDS.149	26.8759	0.0293199	a	21.7266	1.32904	b	23.295	0.29697	b	22.0027	0.577581	b	10.2471	0.0040876
G1_CDS.1507	19.5072	0.658466	a	0	0	b	13.3777	6.7064	ab	0	0	b	8.48983	0.00722197
G1_CDS.151	23.6791	0.449284	a	0	0	c	0	0	c	18.5153	1.04121	b	475.306	2.38e-09
G1_CDS.152	21.232	0.815686	a	0	0	b	0	0	b	0	0	b	677.543	5.8e-10
G1_CDS.153	23.2617	0.440732		20.186	1.03706		20.1954	0.201882		14.2804	7.15032		1.07678	0.412113
G1_CDS.154	27.013	0.120748	a	20.3409	0.210998	b	20.4845	0.99153	b	19.538	0.180945	b	44.8299	2.39e-05
G1_CDS.155	12.3892	6.29859		13.7508	6.88482		18.8172	0.186714		6.18361	6.18361		0.86221	0.499022
G1_CDS.156	25.3092	0.327059		12.6384	6.32115		20.3262	0.42267		12.9471	6.4741		1.83329	0.219221
G1_CDS.1561	11.9152	5.96263		0	0		0	0		0	0		3.99325	0.0520917
G1_CDS.157	26.8026	0.309693	a	25.715	0.139113	ab	25.6835	0.0762232	ab	24.2755	0.559301	b	9.89289	0.00455576
G1_CDS.157.1	26.8026	0.309693	a	25.715	0.139113	ab	25.6835	0.0762232	ab	24.2755	0.559301	b	9.89289	0.00455576
G1_CDS.1577	20.2566	1.10018	a	0	0	b	0	0	b	0	0	b	339.003	9.1e-09
G1_CDS.158	26.2832	0.583641	a	20.3461	0.563421	b	20.9191	0.990347	b	21.4671	0.90219	b	12.109	0.00241468
G1_CDS.160	20.7132	0.0858138	a	0	0	b	6.46451	6.46451	ab	18.6005	0.707036	a	9.23289	0.0056214
G1_CDS.1601	18.0261	1.64187		12.1799	6.14045		6.9935	6.9935		5.89661	5.89661		0.995607	0.442826
G1_CDS.161	13.6962	6.85766		0	0		0	0		0	0		3.98883	0.052222
G1_CDS.1621	21.4264	0.475857	a	6.27224	6.27224	b	0	0	b	0	0	b	10.3327	0.00398359
G1_CDS.1622	21.6796	0.269874		13.7546	6.90749		18.95	0.256856		7.12651	7.12651		1.66522	0.250616
G1_CDS.1629	21.7738	0.329173		19.1822	0.803294		11.7067	5.90141		6.98221	6.98221		2.18935	0.167073
G1_CDS.1632	21.9934	0.402084	a	12.9008	6.46292	ab	0	0	b	5.55118	5.55118	ab	4.98531	0.0308023
G1_CDS.1633	24.2316	0.465125	a	18.8552	0.702009	b	20.059	0.384926	b	20.0161	0.595925	b	18.3886	0.000600217
G1_CDS.1641	21.9886	0.887157		5.8825	5.8825		5.32724	5.32724		11.7631	5.89476		2.4289	0.140382
G1_CDS.1678	18.8985	0.476368	a	0	0	b	0	0	b	6.53828	6.53828	ab	7.38849	0.0108013
G1_CDS.169	21.067	1.12541		12.049	6.03487		13.9367	6.97713		5.78247	5.78247		1.32191	0.333214
G1_CDS.1692	13.7195	6.87302		6.96826	6.96826		0	0		6.52158	6.52158		0.908242	0.478787
G1_CDS.1709	13.9897	6.99785		0	0		0	0		0	0		3.99656	0.0519945
G1_CDS.1716	14.7467	7.38395		5.73765	5.73765		6.69547	6.69547		13.0206	6.71831		0.456441	0.720108
G1_CDS.1717	22.1347	0.827904	a	0	0	b	6.37874	6.37874	ab	12.622	6.35267	ab	4.35445	0.0426863
G1_CDS.1720	22.7183	0.388066		6.92052	6.92052		13.0283	6.52533		6.38962	6.38962		1.75413	0.233378
G1_CDS.1722	19.5774	0.203846	a	0	0	b	0	0	b	5.88614	5.88614	b	9.83325	0.00464107
G1_CDS.1723	23.0199	0.0660685		5.87829	5.87829		18.2306	0.807886		7.21226	7.21226		3.21921	0.0826594
G1_CDS.1725	24.5464	0.0807984		22.434	0.647263		23.8606	0.0795932		14.9206	7.46054		1.40247	0.31124
G1_CDS.1726	22.086	0.555929	a	0	0	b	0	0	b	5.55365	5.55365	b	14.0235	0.00149756
G1_CDS.1727	14.8083	7.40759		0	0		5.68232	5.68232		0	0		2.24272	0.160624
G1_CDS.1728	26.1931	0.104076		20.4397	0.904214		12.5006	6.36782		21.6059	1.27634		3.01444	0.0942384
G1_CDS.1733	13.7336	6.88642		6.34146	6.34146		6.01465	6.01465		0	0		1.02125	0.43285
G1_CDS.1742	19.7969	0.620362	a	0	0	b	0	0	b	12.2608	6.13044	ab	10.0199	0.0043806
G1_CDS.1743	12.9526	6.47634		0	0		0	0		0	0		3.99997	0.0518945
G1_CDS.1747	19.6232	0.71918	a	0	0	b	6.07577	6.07577	ab	19.0144	0.351937	a	10.0724	0.00431054
G1_CDS.1753	13.6542	6.82757		0	0		0	0		0	0		3.99944	0.0519101
G1_CDS.1769	23.2943	0.155838		7.29131	7.29131		21.0931	1.09027		7.11212	7.11212		2.8862	0.102517
G1_CDS.1770	21.5358	0.233715	a	0	0	b	0	0	b	0	0	b	8490.76	2.39e-14
G1_CDS.1780	21.6117	0.510282	a	0	0	b	6.33077	6.33077	b	0	0	b	10.3109	0.00400974
G1_CDS.1788	21.6263	0.616238	a	6.76095	6.76095	ab	0	0	b	0	0	b	9.02427	0.00602168
G1_CDS.1820	19.6514	0.869469		20.3875	0.380104		13.8247	6.93241		6.74314	6.74314		1.69619	0.244444
G1_CDS.185	21.9214	0.33225	a	0	0	b	5.62161	5.62161	b	0	0	b	13.559	0.00167305
G1_CDS.1875	11.6349	5.84291		0	0		0	0		0	0		3.96525	0.0529238
G1_CDS.1880	19.7187	1.14283	a	18.5546	0.63702	a	0	0	b	0	0	b	285.764	1.79e-08
G1_CDS.1882	24.5445	0.654299	a	0	0	b	0	0	b	0	0	b	1407.2	3.15e-11
G1_CDS.1890	22.8697	0.342388		24.2574	0.66307		23.6553	0.612861		24.2203	0.448535		1.48492	0.290501
G1_CDS.1919	20.6744	1.29523	a	5.20684	5.20684	ab	0	0	b	12.0446	6.0261	ab	4.91577	0.0318907
G1_CDS.192	23.8222	0.439161		13.698	6.87033		11.1075	5.58167		6.03177	6.03177		1.94871	0.200392
G1_CDS.1925	21.087	0.691901	a	6.16514	6.16514	ab	6.46215	6.46215	ab	0	0	b	3.99213	0.0521246
G1_CDS.193	23.0243	0.330884		6.28108	6.28108		5.21779	5.21779		6.51159	6.51159		2.66494	0.119019
G1_CDS.1933	23.0795	0.132229		6.17467	6.17467		11.0347	5.54058		5.968	5.968		2.46663	0.136668
G1_CDS.1934	23.3744	0.174157		6.18714	6.18714		12.4498	6.22503		6.81556	6.81556		2.05188	0.1852
G1_CDS.1935	24.4864	0.61065		5.46844	5.46844		6.61242	6.61242		5.45084	5.45084		3.36242	0.0755948
G1_CDS.1938	21.3666	0.628528		6.16043	6.16043		17.8461	0.763301		11.2813	5.64103		2.59698	0.124734
G1_CDS.194	24.3988	0.536142		12.2632	6.18693		18.9041	0.708089		12.6084	6.34141		1.6832	0.247011
G1_CDS.1941	20.7978	0.106483	a	0	0	b	0	0	b	0	0	b	38148.5	5.87e-17
G1_CDS.1942	21.4248	0.526612	a	0	0	b	6.0777	6.0777	ab	6.05561	6.05561	ab	4.53118	0.0388549
G1_CDS.1943	21.5214	0.164273		6.03049	6.03049		5.90235	5.90235		13.4274	6.72227		1.89197	0.209393
G1_CDS.1949	21.432	0.440983	a	0	0	b	0	0	b	0	0	b	2362.02	3.98e-12
G1_CDS.1952	23.84	0.305265		13.1065	6.55374		14.0985	7.04936		14.7177	7.41519		0.670807	0.593483
G1_CDS.1953	23.1155	0.203212		19.8946	1.35392		20.7355	0.302442		12.5342	6.26721		2.0217	0.189494
G1_CDS.1958	22.3346	0.158953	a	0	0	b	6.31733	6.31733	b	0	0	b	11.1354	0.00315261
G1_CDS.196	19.6672	0.144807	a	0	0	b	0	0	b	0	0	b	18446.2	1.07e-15
G1_CDS.1962	14.4328	7.24636		0	0		12.6249	6.31344		0	0		2.6656	0.118966
G1_CDS.1971	20.0801	2.04244	a	0	0	b	0	0	b	0	0	b	96.6565	1.26e-06
G1_CDS.1985	21.7572	0.487976		6.65606	6.65606		5.85637	5.85637		7.08193	7.08193		1.80519	0.224124
G1_CDS.1995	21.5559	0.158975		5.75631	5.75631		10.7506	5.40749		12.4678	6.25151		1.71428	0.240922
G1_CDS.1997	21.2409	0.153868	a	7.05191	7.05191	ab	17.8015	0.404347	a	0	0	b	7.65613	0.00975809
G1_CDS.1999	19.4196	0.859428		18.8399	0.403383		12.9724	6.48622		20.1845	0.351475		1.0112	0.436729
G1_CDS.1999.1	19.4196	0.859428		18.8399	0.403383		12.9724	6.48622		20.1845	0.351475		1.0112	0.436729
G1_CDS.2000	23.5148	0.18829	a	19.2633	0.255516	b	20.2253	0.314904	b	18.5042	1.24885	b	11.0761	0.00320608
G1_CDS.2005	19.5791	0.291456	a	0	0	b	0	0	b	0	0	b	4512.72	2.99e-13
G1_CDS.2011	11.4107	5.70638		0	0		0	0		5.78669	5.78669		1.81185	0.222951
G1_CDS.2011.1	11.4107	5.70638		0	0		0	0		5.78669	5.78669		1.81185	0.222951
G1_CDS.2026	13.6168	6.80838		6.27724	6.27724		5.90066	5.90066		6.36284	6.36284		0.344358	0.794295
G1_CDS.2086	11.8988	5.94941		21.2121	1.29571		22.0797	0.219968		19.9997	0.952408		2.30135	0.153885
G1_CDS.2110	11.6337	5.83569		21.2252	1.29548		19.9946	0.577938		5.42735	5.42735		3.37643	0.0749444
G1_CDS.2116	20.1017	0.317984	a	0	0	b	0	0	b	0	0	b	3996.29	4.86e-13
G1_CDS.2136	11.0973	5.5629		0	0		0	0		0	0		3.97955	0.0524967
G1_CDS.2145	15.7676	7.8839		0	0		0	0		13.519	6.7612		2.68168	0.117661
G1_CDS.2149	12.3842	6.24264		0	0		0	0		6.38614	6.38614		1.77329	0.229853
G1_CDS.2162	23.2211	0.3177		12.9352	6.57515		6.33704	6.33704		6.57356	6.57356		1.97857	0.195844
G1_CDS.2164	22.7951	1.67918	a	6.9195	6.9195	ab	0	0	b	0	0	b	9.11936	0.00583496
G1_CDS.2166	27.9538	0.0447447	a	24.3556	0.117621	b	24.8464	0.0556106	b	24.1401	0.295952	b	118.706	5.68e-07
G1_CDS.2167	20.1251	1.586	a	20.5358	0.336902	a	13.2126	6.64014	ab	0	0	b	7.86877	0.0090176
G1_CDS.2167.1	20.1251	1.586	a	20.5358	0.336902	a	13.2126	6.64014	ab	0	0	b	7.86877	0.0090176
G1_CDS.2171	20.5294	1.78562	a	5.97634	5.97634	b	0	0	b	0	0	b	9.64856	0.00491815
G1_CDS.2174	12.5155	6.30621		0	0		0	0		0	0		3.93876	0.053726
G1_CDS.2175	20.2032	1.13092	a	0	0	b	11.8468	5.92855	ab	0	0	b	10.6777	0.00359647
G1_CDS.2176	23.4265	1.36058	a	20.5824	1.60849	ab	21.5377	0.131965	ab	6.87932	6.87932	b	4.43549	0.0408739
G1_CDS.2177	23.6467	0.685901		18.963	0.376556		13.1771	6.60861		20.4862	0.305897		1.73323	0.237299
G1_CDS.2178	23.8683	0.205943		18.6726	0.792758		12.4435	6.22196		19.8935	0.46188		2.26545	0.157969
G1_CDS.2185	11.6466	5.82361		0	0		0	0		0	0		3.9996	0.0519055
G1_CDS.2189	20.0032	0.119194		6.51673	6.51673		0	0		5.98716	5.98716		3.64728	0.0636324
G1_CDS.2196	12.927	6.4663		0	0		0	0		0	0		3.99657	0.0519944
G1_CDS.2196.1	12.927	6.4663		0	0		0	0		0	0		3.99657	0.0519944
G1_CDS.2197	13.2969	6.70276		6.02262	6.02262		0	0		0	0		1.96667	0.197642
G1_CDS.2209	20.9248	0.323995	a	6.70699	6.70699	ab	0	0	b	0	0	b	8.6334	0.00687224
G1_CDS.2210	19.7102	0.551104	a	0	0	b	0	0	b	0	0	b	1279.12	4.61e-11
G1_CDS.2219	26.9609	0.0147312	a	23.2881	0.752137	b	19.8958	1.07614	c	21.658	0.126592	bc	20.8418	0.000388509
G1_CDS.2225	12.6288	6.36067		20.1962	0.595784		13.0738	6.54091		13.7067	6.88353		0.386493	0.76589
G1_CDS.2230	21.0118	0.483017	a	0	0	b	4.91213	4.91213	b	0	0	b	16.2881	0.000908102
G1_CDS.2232	12.9981	6.52049		12.1281	6.06789		0	0		0	0		2.6589	0.119515
G1_CDS.2234	13.3203	6.67488		7.11139	7.11139		0	0		0	0		1.73298	0.237346
G1_CDS.2242	25.8931	0.259087	a	20.2337	0.453097	b	20.3091	0.944652	b	21.4816	0.432468	b	21.1099	0.000371489
G1_CDS.2267	20.5613	0.469172	a	6.24152	6.24152	b	0	0	b	0	0	b	9.60176	0.00499161
G1_CDS.2267.1	20.5613	0.469172	a	6.24152	6.24152	b	0	0	b	0	0	b	9.60176	0.00499161
G1_CDS.2267.2	20.5613	0.469172	a	6.24152	6.24152	b	0	0	b	0	0	b	9.60176	0.00499161
G1_CDS.2285	18.9383	0.878947	a	0	0	b	0	0	b	0	0	b	464.255	2.61e-09
G1_CDS.2311	22.0883	0.187798		5.90403	5.90403		6.07027	6.07027		13.082	6.58717		2.02762	0.188642
G1_CDS.2318	12.7148	6.35869		0	0		0	0		6.21985	6.21985		1.86593	0.213688
G1_CDS.2322	13.0856	6.73416		6.39044	6.39044		6.01064	6.01064		11.773	6.0066		0.334448	0.801048
G1_CDS.2323	24.8339	0.248683	a	22.0135	0.541407	a	21.8164	0.597101	a	6.64057	6.64057	b	6.06077	0.0186352
G1_CDS.2331	19.5669	1.28526		0	0		6.12057	6.12057		5.98996	5.98996		3.65083	0.0634985
G1_CDS.2332	11.8661	5.93597		0	0		0	0		6.12356	6.12356		1.78543	0.227653
G1_CDS.2334	19.5042	1.65542		6.15058	6.15058		5.09204	5.09204		6.50581	6.50581		1.70989	0.241772
G1_CDS.2335	21.0736	0.691485	a	0	0	b	5.59285	5.59285	ab	12.6436	6.32465	ab	4.62504	0.0369937
G1_CDS.2339	18.8041	0.247303	a	0	0	b	0	0	b	0	0	b	5781.61	1.11e-13
G1_CDS.2348	19.2632	0.277932	a	0	0	b	6.22908	6.22908	ab	0	0	b	8.48483	0.00723455
G1_CDS.2372	13.5646	6.82099		6.09773	6.09773		0	0		0	0		1.98353	0.1951
G1_CDS.2397	14.2753	7.13777		6.34721	6.34721		5.83753	5.83753		12.3034	6.18693		0.439073	0.731295
G1_CDS.2403	23.4544	0.429144	a	20.0682	0.727283	b	21.0708	0.356997	b	20.9976	0.314074	b	8.89312	0.00629162
G1_CDS.2404	24.4121	0.402964		6.52008	6.52008		10.9133	5.46847		18.3875	1.96872		3.29015	0.0790622
G1_CDS.2407	20.6528	0.339383		15.4211	7.81192		5.76911	5.76911		6.80315	6.80315		1.4432	0.300783
G1_CDS.2410	20.7888	1.69888	a	0	0	b	5.91002	5.91002	ab	11.4978	5.77075	ab	4.39764	0.0417081
G1_CDS.2428	13.6958	6.85373		0	0		0	0		5.95047	5.95047		2.04721	0.185856
G1_CDS.2433	21.812	0.44848	a	0	0	b	11.6848	5.9299	ab	18.4047	0.150596	a	10.459	0.00383612
G1_CDS.2444	20.2168	0.23007	a	0	0	b	0	0	b	0	0	b	7721.56	3.5e-14
G1_CDS.2445	13.9588	7.00663		0	0		0	0		11.4784	5.76737		2.66874	0.118709
G1_CDS.2448	25.1886	0.169878	a	22.0797	1.07773	ab	20.692	0.726833	b	20.3317	0.759424	b	8.50763	0.00717744
G1_CDS.2451	22.591	0.185731	a	0	0	b	0	0	b	11.8897	5.9612	ab	13.2878	0.0017874
G1_CDS.2452	13.2035	6.71939		6.62439	6.62439		0	0		5.56371	5.56371		0.977733	0.449931
G1_CDS.2455	22.2528	0.234972	a	12.6818	6.37791	ab	0	0	b	6.44067	6.44067	ab	4.37095	0.0423094
G1_CDS.2458	20.6572	0.53802		6.81252	6.81252		0	0		12.7377	6.38936		3.5224	0.0685643
G1_CDS.2458.1	20.6572	0.53802		6.81252	6.81252		0	0		12.7377	6.38936		3.5224	0.0685643
G1_CDS.2464	22.0079	0.162911	a	12.2789	6.20837	ab	0	0	b	6.38274	6.38274	ab	4.41063	0.0414195
G1_CDS.2465	21.3384	0.215553	a	0	0	b	0	0	b	0	0	b	9799.78	1.35e-14
G1_CDS.2466	23.8081	0.250523		21.1046	0.191133		12.0058	6.0769		11.7931	5.89723		2.13772	0.173616
G1_CDS.2466.1	23.8081	0.250523		21.1046	0.191133		12.0058	6.0769		11.7931	5.89723		2.13772	0.173616
G1_CDS.2467	12.3755	6.201		0	0		0	0		0	0		3.98296	0.0523956
G1_CDS.2471	13.5594	6.80659		0	0		0	0		0	0		3.96848	0.0528268
G1_CDS.2474	23.2317	0.329548		6.25177	6.25177		11.6796	5.83993		12.048	6.03545		1.85324	0.215818
G1_CDS.2478	24.5627	0.182327		12.393	6.20665		20.6519	0.498516		19.8892	0.188238		2.66241	0.119227
G1_CDS.2479	12.5442	6.2735		0	0		0	0		0	0		3.99824	0.0519452
G1_CDS.2486	22.2696	0.221688	a	5.5218	5.5218	bc	17.3607	0.545308	ab	0	0	c	13.7559	0.00159567
G1_CDS.2486.1	22.2696	0.221688	a	5.5218	5.5218	bc	17.3607	0.545308	ab	0	0	c	13.7559	0.00159567
G1_CDS.2490	20.9928	0.293116	a	0	0	b	0	0	b	0	0	b	5129.33	1.79e-13
G1_CDS.2503	19.0973	0.467953	a	0	0	b	0	0	b	0	0	b	1665.49	1.61e-11
G1_CDS.2507	23.5241	0.126915		12.0872	6.06905		11.887	5.94355		7.05998	7.05998		1.60059	0.264111
G1_CDS.2509	26.1375	0.522176	a	19.4974	0.354528	ab	18.7383	0.635948	ab	6.45277	6.45277	b	6.34603	0.0164699
G1_CDS.2510	13.3285	6.70996		6.63735	6.63735		0	0		0	0		1.82679	0.220344
G1_CDS.2530	24.5946	0.667206		6.26237	6.26237		5.51296	5.51296		6.32855	6.32855		3.13354	0.0872769
G1_CDS.254	11.6736	5.83715		0	0		0	0		0	0		3.99951	0.0519079
G1_CDS.2546	17.7317	0.441062	a	0	0	b	0	0	b	0	0	b	1616.23	1.81e-11
G1_CDS.2557	12.6489	6.32539		0	0		0	0		0	0		3.99882	0.0519283
G1_CDS.2559	21.0321	1.5228		13.2821	6.66886		5.77585	5.77585		14.4077	7.20431		1.18339	0.3754
G1_CDS.2562	12.743	6.39524		0	0		0	0		0	0		3.97038	0.05277
G1_CDS.2563	22.5638	0.365331		6.94058	6.94058		5.16417	5.16417		6.48488	6.48488		2.3085	0.153087
G1_CDS.2564	13.7224	6.93687		0	0		0	0		0	0		3.91322	0.0545135
G1_CDS.2565	13.2126	6.7958		0	0		0	0		0	0		3.78006	0.0588612
G1_CDS.2566	15.2731	7.63658		12.3171	6.16366		6.75774	6.75774		13.8168	6.91736		0.292119	0.830111
G1_CDS.2588	20.6687	0.197716		14.1383	7.07628		18.7949	0.453494		5.85523	5.85523		2.0619	0.1838
G1_CDS.2591	22.8324	0.260571	a	13.4341	6.79482	ab	0	0	b	13.6268	6.8251	ab	3.8088	0.0578873
G1_CDS.2603	19.5274	0.545802	a	0	0	b	0	0	b	0	0	b	1280.02	4.59e-11
G1_CDS.2603.1	19.5274	0.545802	a	0	0	b	0	0	b	0	0	b	1280.02	4.59e-11
G1_CDS.2604	20.1058	0.465719	a	6.7963	6.7963	ab	0	0	b	0	0	b	7.74324	0.0094459
G1_CDS.2605	19.8948	0.41813	ab	6.27785	6.27785	bc	0	0	c	20.9206	0.844592	a	10.5358	0.00374976
G1_CDS.2607	25.9562	0.073508	a	21.5097	0.758649	b	21.6793	0.313661	b	21.2626	0.717556	b	16.8468	0.000809957
G1_CDS.2609	24.507	0.434808		12.4107	6.42359		13.289	6.8133		12.7986	6.39957		1.06192	0.41755
G1_CDS.2618	20.6079	0.784977		13.015	6.62544		23.0864	0.237734		6.20669	6.20669		2.82378	0.10687
G1_CDS.2619	24.6745	0.107799		12.5096	6.28123		5.55295	5.55295		6.04066	6.04066		2.96943	0.0970464
G1_CDS.2620	25.1138	0.254011	a	21.2466	0.469334	b	19.617	0.533283	b	20.6638	0.588577	b	25.1424	0.000199934
G1_CDS.2620.1	25.1138	0.254011	a	21.2466	0.469334	b	19.617	0.533283	b	20.6638	0.588577	b	25.1424	0.000199934
G1_CDS.2621	27.1946	0.290535	a	20.9073	0.671367	b	21.2174	1.50186	b	19.6492	0.649383	b	14.146	0.00145519
G1_CDS.2622	24.2765	0.205218		11.9502	6.01583		12.0739	6.04193		11.2945	5.65648		1.49722	0.28755
G1_CDS.2623	27.2986	0.103701	a	25.4164	0.530129	ab	24.2649	0.256789	b	23.8457	0.606486	b	13.1569	0.0018461
G1_CDS.2657	22.373	0.904021	a	6.30553	6.30553	ab	0	0	b	6.58065	6.58065	ab	4.33646	0.0431023
G1_CDS.2671	14.8127	7.43887		6.25692	6.25692		14.2293	7.17588		0	0		1.36581	0.321019
G1_CDS.2680	13.8558	6.92893		0	0		0	0		5.85837	5.85837		2.09144	0.179748
G1_CDS.2714	21.5545	0.653567		19.3725	0.247508		11.49	5.74511		13.4134	6.7188		1.16009	0.383091
G1_CDS.2715	21.4401	1.60687	a	6.77132	6.77132	ab	0	0	b	0	0	b	8.43942	0.00735003
G1_CDS.2718	18.9021	0.982843	a	0	0	b	5.89522	5.89522	ab	19.9861	1.79756	a	9.93044	0.00450307
G1_CDS.2723	22.5501	0.121014	a	0	0	b	0	0	b	0	0	b	34723.5	8.56e-17
G1_CDS.2724	22.4399	0.356858		13.8713	6.96828		5.51655	5.51655		12.7784	6.44434		1.5939	0.265557
G1_CDS.2728	12.3079	6.26462		0	0		0	0		6.72619	6.72619		1.67524	0.248599
G1_CDS.2729	21.9547	0.986521		6.07084	6.07084		14.2345	7.11991		6.4429	6.4429		1.74318	0.235424
G1_CDS.2745	14.8057	7.40458		5.84711	5.84711		5.98792	5.98792		0	0		1.19398	0.371961
G1_CDS.2758	20.2051	0.33729	a	0	0	b	0	0	b	0	0	b	3588.5	7.48e-13
G1_CDS.2760	13.0274	6.53402		6.25957	6.25957		6.37433	6.37433		5.22573	5.22573		0.341159	0.796472
G1_CDS.2775	20.6349	0.571537	a	6.00847	6.00847	b	0	0	b	0	0	b	10.4107	0.00389167
G1_CDS.2777	20.4034	0.321201		6.46895	6.46895		0	0		6.46336	6.46336		3.537	0.067964
G1_CDS.2793	19.0925	0.112663	a	0	0	b	0	0	b	0	0	b	28718.7	1.83e-16
G1_CDS.2795	20.6398	0.382661		6.12775	6.12775		11.6848	5.93833		6.15943	6.15943		1.68889	0.245881
G1_CDS.2830	19.7917	0.839219	a	0	0	b	0	0	b	0	0	b	556.178	1.27e-09
G1_CDS.2833	22.1944	0.308377	a	0	0	b	12.0092	6.03683	ab	0	0	b	12.5654	0.00214346
G1_CDS.2834	24.943	0.218903		20.7725	0.369685		13.8306	6.9158		6.18543	6.18543		3.13793	0.0870327
G1_CDS.2837	22.3467	1.15253	a	12.9671	6.74471	ab	0	0	b	0	0	b	10.1312	0.00423383
G1_CDS.2838	25.416	0.192074		13.6518	6.89476		21.4705	0.307573		21.4644	0.402249		2.0332	0.187843
G1_CDS.2839	13.3224	6.66121		0	0		0	0		0	0		3.99998	0.0518944
G1_CDS.2840	22.7359	0.214274	a	0	0	b	6.02491	6.02491	b	0	0	b	12.7086	0.00206628
G1_CDS.2841	25.4742	0.114993	a	21.9867	0.585025	b	19.7914	0.812206	b	22.0873	0.646042	b	15.364	0.00110547
G1_CDS.2858	22.6187	2.12469	a	5.89369	5.89369	ab	0	0	b	6.99084	6.99084	ab	4.23797	0.04547
G1_CDS.2862	23.903	0.183991		15.172	7.61753		22.3376	0.0881397		22.3612	1.63915		1.01	0.437197
G1_CDS.2868	14.0359	7.03131		12.8214	6.41696		12.486	6.24509		6.06548	6.06548		0.309249	0.818314
G1_CDS.2870	21.5622	0.649319		7.11917	7.11917		6.25821	6.25821		13.1902	6.62548		1.4871	0.289976
G1_CDS.2871	22.3541	0.265096	a	13.0354	6.5261	ab	20.2848	0.528933	a	0	0	b	9.50764	0.00514357
G1_CDS.2872	19.6599	0.633354	a	0	0	b	0	0	b	17.9665	0.466364	a	765.929	3.56e-10
G1_CDS.2874	20.7051	0.0505147	a	0	0	b	5.80827	5.80827	b	0	0	b	11.3302	0.00298448
G1_CDS.2878	20.2447	1.34216	a	0	0	b	0	0	b	0	0	b	227.516	4.41e-08
G1_CDS.2881	12.6155	6.31232		0	0		0	0		0	0		3.99423	0.052063
G1_CDS.2886	19.6861	1.07097	a	0	0	b	6.42403	6.42403	ab	0	0	b	8.12212	0.00822449
G1_CDS.2897	22.7548	0.431082	a	6.11376	6.11376	ab	0	0	b	6.19676	6.19676	ab	5.02285	0.0302341
G1_CDS.2898	21.8749	0.553314	a	0	0	c	18.5015	0.854139	ab	6.02404	6.02404	bc	11.3903	0.00293489
G1_CDS.2900	21.3608	0.131159	a	0	0	b	5.88204	5.88204	ab	6.00387	6.00387	ab	4.72848	0.035069
G1_CDS.2902	13.3795	6.69535		5.62901	5.62901		5.69025	5.69025		5.96507	5.96507		0.402283	0.755393
G1_CDS.2904	14.4283	7.2575		0	0		6.27098	6.27098		0	0		2.03467	0.187635
G1_CDS.2909	22.7799	0.211632	a	13.4279	6.71851	ab	0	0	b	11.272	5.66082	ab	4.5356	0.0387647
G1_CDS.2913	21.4173	1.64261	a	0	0	b	0	0	b	0	0	b	170.005	1.39e-07
G1_CDS.2921	19.6037	0.905404		0	0		6.15284	6.15284		6.29336	6.29336		3.49107	0.0698753
G1_CDS.2931	24.9762	0.19857		19.4397	0.808776		19.242	1.31874		13.2542	6.70902		1.93278	0.202872
G1_CDS.2938	22.0901	0.513867	a	0	0	b	0	0	b	11.8683	5.95455	ab	12.711	0.00206501
G1_CDS.2962	23.8388	0.365515		14.0256	7.01403		20.824	0.847833		13.1335	6.60703		1.16024	0.383041
G1_CDS.2963	23.6308	0.716375		6.06334	6.06334		6.46876	6.46876		21.2373	0.158812		4.45332	0.0404879
G1_CDS.3001	12.995	6.49751		0	0		0	0		0	0		4	0.0518937
G1_CDS.3005	21.1667	1.60219	a	5.89419	5.89419	b	0	0	b	0	0	b	10.7107	0.00356201
G1_CDS.3006	24.9626	0.10825	a	21.8473	0.728731	ab	17.9569	1.37262	c	20.3901	0.232098	bc	13.8228	0.00157041
G1_CDS.3026	20.1184	0.946436	a	0	0	b	11.5674	5.79656	ab	0	0	b	11.1147	0.00317114
G1_CDS.3028	22.418	0.0463376		19.3545	0.395274		11.8954	5.95457		12.5062	6.31366		1.41883	0.306989
G1_CDS.3032	21.1735	0.179373		14.6509	7.39443		0	0		6.59618	6.59618		3.48337	0.0702024
G1_CDS.3035	22.0004	0.303159	a	0	0	b	10.3619	5.18467	ab	12.864	6.48169	ab	4.74526	0.0347687
G1_CDS.3039	21.8319	0.427724	a	0	0	b	0	0	b	0	0	b	2605.28	2.69e-12
G1_CDS.3045	25.9268	0.014687	a	22.6582	0.447462	ab	19.5196	1.3439	b	21.2446	0.564486	b	12.6851	0.0020787
G1_CDS.3062	24.0148	0.345691		12.6707	6.35161		19.9527	1.38093		21.7661	0.674529		2.25175	0.159562
G1_CDS.3062.1	24.0148	0.345691		12.6707	6.35161		19.9527	1.38093		21.7661	0.674529		2.25175	0.159562
G1_CDS.3063	13.7588	6.90857		0	0		5.2047	5.2047		0	0		2.25419	0.159278
G1_CDS.3077	23.8551	0.124824	a	19.765	0.75489	b	21.5052	0.43714	ab	22.5486	0.64007	a	10.0666	0.00431826
G1_CDS.3096	18.5564	0.0769246	a	0	0	b	0	0	b	0	0	b	58191.4	1.09e-17
G1_CDS.310	12.0867	6.04436		0	0		0	0		0	0		3.99869	0.051932
G1_CDS.3101	19.0282	0.317638		6.52228	6.52228		12.7821	6.39492		6.45434	6.45434		1.1522	0.385737
G1_CDS.3109	17.7837	0.472305	a	0	0	b	0	0	b	7.2231	7.2231	ab	5.3973	0.0252216
G1_CDS.3114	23.2934	0.313115		20.4167	0.425918		13.1068	6.58829		13.0341	6.51739		1.25825	0.351874
G1_CDS.3115	22.3185	0.292888		6.21537	6.21537		6.2487	6.2487		11.9079	5.98653		2.02568	0.188921
G1_CDS.3116	19.3604	0.574429	a	0	0	b	0	0	b	0	0	b	1135.94	7.4e-11
G1_CDS.3123	12.4123	6.21119		5.89474	5.89474		0	0		0	0		1.90973	0.206524
G1_CDS.3125	22.022	0.495829	a	0	0	b	5.97625	5.97625	b	0	0	b	12.0392	0.00245987
G1_CDS.3126	12.2154	6.11464		0	0		0	0		0	0		3.99095	0.0521594
G1_CDS.3130	21.3655	0.114943	a	6.19691	6.19691	ab	0	0	b	11.9397	6.00204	ab	4.43026	0.0409878
G1_CDS.3132	20.7995	0.471294	a	0	0	b	0	0	b	5.15801	5.15801	b	14.4519	0.00135569
G1_CDS.3185	19.235	0.681621	a	0	0	b	0	0	b	6.49055	6.49055	ab	7.72173	0.00952182
G1_CDS.3191	13.8128	7.00065		0	0		0	0		6.63156	6.63156		1.86806	0.213331
G1_CDS.3193	22.6558	0.270719	a	0	0	c	18.7053	0.998168	ab	6.49173	6.49173	bc	10.27	0.00405948
G1_CDS.3194	14.9891	7.5024		0	0		0	0		0	0		3.99162	0.0521399
G1_CDS.3198	14.3821	7.21124		6.43264	6.43264		5.66486	5.66486		0	0		1.11602	0.398138
G1_CDS.3199	23.2436	0.283399		21.5119	0.275941		14.4199	7.21001		20.2878	0.297384		1.12211	0.39602
G1_CDS.3200	25.0101	0.169526	a	23.2424	0.492722	b	22.1754	0.129867	b	20.0532	0.321659	c	43.8488	2.6e-05
G1_CDS.3202	14.5502	7.27573		0	0		11.4291	5.72231		11.7622	5.88505		1.38057	0.31704
G1_CDS.3206	13.8521	6.92734		0	0		0	0		0	0		3.99853	0.0519368
G1_CDS.3207	22.486	0.0719618	a	0	0	b	0	0	b	0	0	b	97638.2	1.37e-18
G1_CDS.3208	19.9189	1.69095		6.03513	6.03513		6.04413	6.04413		6.38713	6.38713		1.62542	0.258827
G1_CDS.3210	21.3346	0.442325	a	0	0	b	5.97962	5.97962	ab	11.8513	5.92856	ab	4.64871	0.036542
G1_CDS.3217	11.8933	5.94736		13.9832	6.9936		18.8768	1.40591		6.34088	6.34088		0.852594	0.503366
G1_CDS.3226	12.1578	6.14739		0	0		0	0		5.88229	5.88229		1.86122	0.214476
G1_CDS.3227	20.4648	0.11745	a	6.64491	6.64491	ab	0	0	b	11.7164	5.88014	ab	3.78219	0.0587883
G1_CDS.3235	23.8751	0.699741	a	6.45926	6.45926	b	20.1583	1.51053	ab	21.7818	0.803486	a	5.51326	0.0238828
G1_CDS.3239	23.3052	0.23782	a	6.40429	6.40429	ab	0	0	b	6.79535	6.79535	ab	4.54141	0.0386466
G1_CDS.3240	21.8761	0.171524		12.7075	6.35717		5.68015	5.68015		18.7077	0.26555		2.80083	0.108528
G1_CDS.3243	24.6402	0.276998		18.2948	0.857757		18.9802	0.627457		12.4576	6.23138		2.47944	0.135436
G1_CDS.3245	21.5171	0.78327	a	5.35876	5.35876	b	0	0	b	0	0	b	14.1436	0.00145599
G1_CDS.3246	21.7491	0.0741137	a	0	0	b	20.4113	0.301539	a	5.92857	5.92857	b	13.1144	0.00186571
G1_CDS.3247	27.5529	0.109104	a	24.5432	0.154337	ab	24.5893	0.189012	ab	21.6862	1.57159	b	9.03095	0.00600833
G1_CDS.3248	26.2915	0.271366	a	23.8372	0.344353	b	23.5808	0.455682	b	23.4389	0.594563	b	9.62488	0.00495515
G1_CDS.3249	26.0823	1.15298		14.5295	7.26492		22.9833	0.730146		22.74	1.15063		1.74618	0.234861
G1_CDS.3250	25.2854	0.448409	a	23.1033	0.396	ab	21.4065	1.46791	b	22.7215	0.567758	ab	3.66084	0.0631238
G1_CDS.3251	26.5353	0.12313	a	24.7139	0.377253	b	24.4928	0.245157	b	24.4085	0.461879	b	9.40808	0.00531063
G1_CDS.3267	18.6403	1.53327	a	0	0	b	0	0	b	6.73033	6.73033	ab	6.48756	0.0155121
G1_CDS.3289	19.589	0.412713		6.92322	6.92322		0	0		6.2219	6.2219		3.10998	0.088602
G1_CDS.3296	18.7705	0.333293	a	0	0	b	0	0	b	7.21482	7.21482	ab	6.02131	0.018962
G1_CDS.3299	20.2365	1.12718	a	6.28716	6.28716	ab	0	0	b	0	0	b	8.92732	0.0062198
G1_CDS.3305	22.5619	1.40389		13.3793	6.86505		7.63495	7.63495		7.50026	7.50026		1.22535	0.361996
G1_CDS.3307	25.9499	1.05699		21.7934	0.850769		13.0596	6.54184		19.8225	0.393223		2.58146	0.126086
G1_CDS.3344	21.4671	0.596922		7.10903	7.10903		7.25151	7.25151		13.4022	6.71121		1.23605	0.358667
G1_CDS.3348	24.182	0.200777	a	20.2185	0.447997	ab	20.548	0.303129	ab	6.59138	6.59138	b	5.47397	0.0243263
G1_CDS.3351	20.8021	1.15016	a	0	0	b	11.2655	5.63643	ab	0	0	b	12.1904	0.00236333
G1_CDS.3353	23.7527	0.222338	a	20.9558	1.25299	a	19.4364	1.35911	ab	6.05903	6.05903	b	6.16164	0.0178311
G1_CDS.3356	22.5747	0.369894	a	0	0	b	0	0	b	0	0	b	3724.67	6.45e-13
G1_CDS.3363	22.0233	0.364562	a	0	0	b	0	0	b	6.24738	6.24738	b	11.0393	0.00323979
G1_CDS.3365	20.7005	1.35537		5.80025	5.80025		5.52427	5.52427		5.5509	5.5509		2.34818	0.14875
G1_CDS.3369	18.3002	0.547151	a	0	0	b	0	0	b	0	0	b	1118.66	7.86e-11
G1_CDS.3370	24.4259	0.856212	a	0	0	b	0	0	b	0	0	b	813.842	2.8e-10
G1_CDS.3377	24.7513	0.234548		6.57578	6.57578		7.27539	7.27539		20.0404	0.857975		3.44693	0.0717752
G1_CDS.3379	23.3923	0.200083		7.57799	7.57799		21.565	0.820236		21.5183	1.089		3.63488	0.0641021
G1_CDS.3384	12.1179	6.0837		0	0		6.1213	6.1213		0	0		1.81068	0.223156
G1_CDS.3391	22.896	0.292926		13.2382	6.62445		11.8246	5.93427		11.9267	5.96407		0.987331	0.4461
G1_CDS.3406	20.6388	1.21132	a	0	0	b	0	0	b	0	0	b	290.304	1.68e-08
G1_CDS.3408	23.8716	1.04626		6.90474	6.90474		5.77174	5.77174		19.6342	0.788789		3.98572	0.0523139
G1_CDS.3411	18.8493	0.375265		0	0		5.75405	5.75405		6.07902	6.07902		3.60865	0.0651095
G1_CDS.3430	18.9215	0.293645	a	0	0	b	0	0	b	0	0	b	4152.1	4.18e-13
G1_CDS.3439	21.3976	1.74892		22.0534	1.2111		17.7793	0.466725		11.7255	5.86359		2.28883	0.155294
G1_CDS.3440	12.2712	6.14078		0	0		5.35335	5.35335		0	0		2.04084	0.186757
G1_CDS.3448	14.3493	7.17671		6.10839	6.10839		21.0093	1.80374		0	0		3.68885	0.0620886
G1_CDS.3457	22.6748	0.267587		12.8266	6.44833		12.2693	6.19086		11.5726	5.86399		0.964413	0.455309
G1_CDS.3458	24.0908	0.258687		20.0279	0.806949		14.2075	7.10879		21.9871	0.823348		1.39192	0.314019
G1_CDS.3468	19.6207	0.960348	a	0	0	b	5.68787	5.68787	ab	6.31366	6.31366	ab	3.7773	0.0589557
G1_CDS.3487	24.2702	0.401087		14.0632	7.07304		11.2413	5.64657		21.0357	0.889939		1.75751	0.232752
G1_CDS.3496	13.9303	6.97693		6.77576	6.77576		19.6024	0.469261		6.17463	6.17463		1.22541	0.361976
G1_CDS.3512	21.6177	0.543192		5.94594	5.94594		13.9522	6.98878		20.5896	0.339633		2.47423	0.135935
G1_CDS.3512.1	21.6177	0.543192		5.94594	5.94594		13.9522	6.98878		20.5896	0.339633		2.47423	0.135935
G1_CDS.3524	18.4633	0.434288		12.8444	6.43259		13.2084	6.63891		0	0		2.87885	0.103018
G1_CDS.3533	12.6519	6.32641		0	0		0	0		0	0		3.99941	0.051911
G1_CDS.3534	22.6789	0.40646		21.6129	0.464328		21.5559	0.468458		12.402	6.21382		2.35178	0.148364
G1_CDS.3535	13.8108	6.90681		0	0		0	0		0	0		3.99837	0.0519413
G1_CDS.3544	13.6673	6.83472		0	0		0	0		0	0		3.99874	0.0519305
G1_CDS.3545	12.2218	6.11138		0	0		0	0		5.81782	5.81782		1.90764	0.206859
G1_CDS.3561	19.5239	0.617611	a	0	0	b	6.13478	6.13478	ab	0	0	b	8.91628	0.00624286
G1_CDS.3569	25.0791	0.649052		22.3443	0.623429		21.2385	0.829268		13.663	6.83526		1.98082	0.195507
G1_CDS.3570	19.5302	2.02352	a	0	0	b	0	0	b	5.4699	5.4699	b	9.99952	0.0044081
G1_CDS.3589	18.6142	0.365904	a	11.7367	5.88235	ab	5.27657	5.27657	ab	0	0	b	4.1495	0.0477361
G1_CDS.3591	14.122	7.06232		0	0		0	0		0	0		3.99853	0.0519368
G1_CDS.3632	20.1741	0.196754	a	0	0	b	6.16651	6.16651	b	0	0	b	9.5124	0.00513575
G1_CDS.3638	12.2016	6.30528		6.64712	6.64712		6.51745	6.51745		6.5498	6.5498		0.187287	0.90211
G1_CDS.3642	20.6817	0.944161		6.8098	6.8098		5.87881	5.87881		12.7191	6.36299		1.51942	0.282315
G1_CDS.3643	12.8132	6.41286		6.78693	6.78693		6.5817	6.5817		0	0		0.839678	0.509265
G1_CDS.3646	24.157	0.153572		13.6168	6.81112		6.0361	6.0361		13.2627	6.63174		1.75555	0.233115
G1_CDS.3651	23.9802	0.151208		13.8982	6.99164		18.2792	0.898479		5.64432	5.64432		2.93123	0.0995116
G1_CDS.3661	20.9504	0.863402		11.8832	5.9573		4.97596	4.97596		12.3031	6.15673		1.73152	0.237623
G1_CDS.3663	19.3646	0.607638		14.4753	7.26424		19.4288	0.76356		7.42498	7.42498		1.17837	0.377041
G1_CDS.3668	14.8881	7.45135		0	0		12.1104	6.06011		6.14477	6.14477		1.34822	0.325843
G1_CDS.367	22.702	0.396307		19.7962	0.788936		19.794	0.292424		12.0526	6.0301		2.24031	0.160908
G1_CDS.3672	13.0407	6.60365		0	0		0	0		6.53399	6.53399		1.80701	0.223803
G1_CDS.3673	18.8906	1.17981	a	0	0	b	0	0	b	0	0	b	256.373	2.75e-08
G1_CDS.3677	20.2964	0.43222		5.99714	5.99714		11.2428	5.62274		5.97399	5.97399		1.76193	0.231935
G1_CDS.368	19.6676	0.401168	a	0	0	b	0	0	b	0	0	b	2403.53	3.71e-12
G1_CDS.3688	20.9562	0.63268	a	0	0	b	0	0	b	7.22425	7.22425	ab	7.42387	0.0106557
G1_CDS.3691	21.3027	0.139348		7.13286	7.13286		12.0953	6.13552		19.2533	0.438897		1.92533	0.204043
G1_CDS.3694	24.1555	0.924169	a	19.7293	0.397123	ab	6.20802	6.20802	b	23.4584	0.538708	a	6.99852	0.0125836
G1_CDS.370	21.7713	0.641124	a	6.0524	6.0524	bc	0	0	c	18.9849	0.356585	ab	11.5968	0.00277223
G1_CDS.3701	20.6265	0.328515	a	0	0	b	0	0	b	5.97263	5.97263	b	10.5924	0.0036877
G1_CDS.3711	12.4725	6.24013		5.90595	5.90595		11.6754	5.90341		0	0		1.23862	0.357873
G1_CDS.3724	18.9589	0.366972		6.79098	6.79098		0	0		5.81828	5.81828		3.16707	0.0854327
G1_CDS.373	25.9848	0.289445		13.4826	6.76678		20.8546	0.695089		20.0361	0.358878		2.2658	0.157928
G1_CDS.3735	11.8418	5.92202		0	0		0	0		0	0		3.99847	0.0519384
G1_CDS.3738	12.8459	6.44228		0	0		0	0		6.87318	6.87318		1.72853	0.238192
G1_CDS.3739	21.1849	0.0762454		6.72075	6.72075		15.0895	7.55074		13.5603	6.78023		0.953146	0.459913
G1_CDS.3740	12.244	6.15006		6.06493	6.06493		0	0		6.40893	6.40893		0.864799	0.49786
G1_CDS.3751	18.3375	0.164831	a	0	0	b	6.3535	6.3535	ab	0	0	b	7.40105	0.0107494
G1_CDS.3752	19.6207	0.838527	a	0	0	b	5.46372	5.46372	ab	6.15295	6.15295	ab	4.06816	0.0499448
G1_CDS.3753	23.2934	0.21265	a	0	0	b	0	0	b	6.6806	6.6806	b	10.8218	0.00344871
G1_CDS.3753.1	23.2934	0.21265	a	0	0	b	0	0	b	6.6806	6.6806	b	10.8218	0.00344871
G1_CDS.3754	21.8805	0.719963	a	0	0	b	0	0	b	0	0	b	923.618	1.69e-10
G1_CDS.3755	19.4295	0.785397	a	0	0	b	0	0	b	0	0	b	611.993	8.7e-10
G1_CDS.3759	20.0991	1.61561		12.524	6.26264		5.55462	5.55462		12.6225	6.31204		1.25411	0.35313
G1_CDS.3762	19.4158	0.359299	a	0	0	b	12.8688	6.51828	ab	0	0	b	8.82293	0.00644229
G1_CDS.3763	26.1697	0.542559	a	25.59	0.649035	a	25.4455	0.356293	ab	23.1232	0.484861	b	6.69405	0.0142358
G1_CDS.377	22.2753	0.555729		6.46035	6.46035		5.32082	5.32082		11.405	5.70509		2.32738	0.151004
G1_CDS.3779	12.1629	6.1545		13.0921	6.57166		7.42741	7.42741		0	0		1.05184	0.421283
G1_CDS.3781	24.5578	0.272214		12.5594	6.28648		21.1422	0.406364		12.4996	6.35421		1.86931	0.213123
G1_CDS.3786	21.3631	1.03404		7.14548	7.14548		0	0		7.15554	7.15554		3.10542	0.0888614
G1_CDS.3787	21.6059	1.10109		13.6802	6.92706		6.16603	6.16603		14.4688	7.36959		1.12619	0.394606
G1_CDS.3797	12.8547	6.43063		19.4138	1.22298		0	0		7.023	7.023		2.97282	0.0968312
G1_CDS.3807	12.6038	6.31177		0	0		0	0		0	0		3.98749	0.0522614
G1_CDS.3811	21.0091	0.172246	a	5.76179	5.76179	b	0	0	b	0	0	b	11.8539	0.00258508
G1_CDS.3812	21.5381	0.534784	a	5.78823	5.78823	b	0	0	b	0	0	b	12.2607	0.00232005
G1_CDS.3813	21.166	0.209146		13.2928	6.71283		13.4687	6.73612		20.0466	0.510158		0.776577	0.539171
G1_CDS.3814	22.3797	0.215511		18.63	0.822875		10.756	5.37921		13.1193	6.57629		1.52193	0.28173
G1_CDS.3815	22.1454	0.0514249		19.3472	0.6562		11.1086	5.58667		11.726	5.91493		1.8237	0.22088
G1_CDS.3817	20.9754	0.0728792	a	6.82972	6.82972	ab	0	0	b	12.4896	6.25202	ab	3.68077	0.0623851
G1_CDS.3818	20.3419	0.743854	a	6.55755	6.55755	ab	0	0	b	0	0	b	8.44604	0.00733304
G1_CDS.3821	23.9741	0.575347		13.126	6.56726		20.0372	0.174883		12.1325	6.06647		1.59684	0.264922
G1_CDS.3822	22.2988	1.54228		6.00807	6.00807		5.29599	5.29599		15.2039	7.62324		2.10761	0.177576
G1_CDS.3823	22.572	0.210206	a	0	0	b	0	0	b	0	0	b	11530.5	7.03e-15
G1_CDS.3824	25.0689	0.321473		20.425	0.247724		6.47592	6.47592		13.5437	6.7761		2.99931	0.0951707
G1_CDS.383	21.4186	0.59858		5.83143	5.83143		12.2863	6.14901		12.6036	6.30399		1.46448	0.295486
G1_CDS.3836	13.0816	6.55145		0	0		0	0		0	0		3.98701	0.0522758
G1_CDS.3837	20.9328	0.250896	a	0	0	b	0	0	b	0	0	b	6960.98	5.29e-14
G1_CDS.3837.1	20.9328	0.250896	a	0	0	b	0	0	b	0	0	b	6960.98	5.29e-14
G1_CDS.3841	12.7868	6.43906		0	0		0	0		0	0		3.94348	0.0535817
G1_CDS.3843	21.9176	0.369874	a	0	0	b	0	0	b	0	0	b	3511.37	8.16e-13
G1_CDS.385	20.1109	0.57139	a	0	0	b	0	0	b	0	0	b	1238.79	5.23e-11
G1_CDS.385.1	20.1109	0.57139	a	0	0	b	0	0	b	0	0	b	1238.79	5.23e-11
G1_CDS.3860	18.7299	0.428454	a	0	0	b	0	0	b	6.60095	6.60095	ab	7.12952	0.0119466
G1_CDS.3863	19.6059	0.690373	a	0	0	b	0	0	b	6.18497	6.18497	ab	8.82518	0.00643739
G1_CDS.3866	21.6902	0.675068	a	6.29246	6.29246	b	0	0	b	0	0	b	10.4634	0.00383106
G1_CDS.3891	25.5744	0.135557		23.3082	0.346541		22.1679	0.332808		15.1053	7.61783		1.40019	0.311837
G1_CDS.3891.1	25.5744	0.135557		23.3082	0.346541		22.1679	0.332808		15.1053	7.61783		1.40019	0.311837
G1_CDS.3892	28.4726	0.0289518	a	25.0447	0.381355	b	24.586	0.30828	b	24.7087	0.324103	b	39.8061	3.73e-05
G1_CDS.3894	22.3676	0.297787	a	19.6601	0.653598	b	19.6629	0.365449	b	21.9524	0.131085	a	12.6586	0.00209282
G1_CDS.3896	21.3606	0.624488		6.30838	6.30838		5.12929	5.12929		5.19596	5.19596		2.68808	0.117148
G1_CDS.390	24.5603	0.328439	a	0	0	b	11.1241	5.56303	ab	13.2125	6.62289	ab	5.40676	0.025109
G1_CDS.3903	17.6501	0.02431	a	0	0	b	5.779	5.779	ab	0	0	b	8.29177	0.00774172
G1_CDS.392	23.6142	0.691413		18.5003	0.791842		13.28	6.64041		12.7534	6.40056		1.20487	0.368466
G1_CDS.395	21.0883	1.04458	a	0	0	b	0	0	b	0	0	b	407.568	4.38e-09
G1_CDS.397	22.1454	0.535371		6.79017	6.79017		6.37357	6.37357		19.7141	0.536906		3.19046	0.0841746
G1_CDS.3970	20.1923	0.561972	a	0	0	b	5.59263	5.59263	ab	6.08554	6.08554	ab	4.31527	0.0435984
G1_CDS.3971	11.956	5.97829		5.66153	5.66153		0	0		0	0		1.91574	0.205564
G1_CDS.3972	19.3195	0.28142	a	5.73157	5.73157	ab	5.17596	5.17596	ab	0	0	b	4.56497	0.0381717
G1_CDS.3977	21.9975	0.559266	a	6.37669	6.37669	ab	0	0	b	12.7533	6.38881	ab	4.309	0.0437467
G1_CDS.398	14.6342	7.31714		6.65248	6.65248		0	0		6.00045	6.00045		1.07895	0.411326
G1_CDS.3982	29.084	0.105374	a	23.9673	0.892066	b	24.7751	0.194495	b	22.8235	0.809169	b	19.9423	0.000453216
G1_CDS.3983	11.9099	6.10128		0	0		0	0		0	0		3.81045	0.0578322
G1_CDS.3985	20.8244	0.839092	a	0	0	b	0	0	b	0	0	b	615.923	8.48e-10
G1_CDS.3988	12.263	6.17983		0	0		0	0		0	0		3.93765	0.0537599
G1_CDS.399	18.6121	1.6493	a	12.387	6.19869	ab	0	0	b	0	0	b	8.41315	0.00741788
G1_CDS.399.1	18.6121	1.6493	a	12.387	6.19869	ab	0	0	b	0	0	b	8.41315	0.00741788
G1_CDS.3996	13.2031	6.61589		0	0		0	0		0	0		3.98268	0.052404
G1_CDS.3997	13.5557	6.77812		6.32322	6.32322		0	0		0	0		1.93883	0.201926
G1_CDS.4002	13.5572	6.78949		6.86395	6.86395		12.565	6.28259		5.49089	5.49089		0.399758	0.757065
G1_CDS.4006	13.6145	6.81236		6.65305	6.65305		5.98781	5.98781		6.4236	6.4236		0.315922	0.81373
G1_CDS.4007	22.681	0.164332	a	0	0	b	0	0	b	5.67944	5.67944	b	14.2739	0.00141251
G1_CDS.401	26.6332	0.221095		23.6853	0.369126		15.2844	7.72743		23.9931	0.143825		1.61867	0.26025
G1_CDS.4013	12.867	6.43366		0	0		0	0		0	0		3.99977	0.0519004
G1_CDS.4014	19.6236	0.590902	a	0	0	b	0	0	b	0	0	b	1102.87	8.32e-11
G1_CDS.4019	25.5849	0.196394	a	7.6266	7.6266	b	22.4279	0.413658	ab	20.7098	1.23294	ab	4.17085	0.0471768
G1_CDS.402	22.2007	0.0844941		18.7672	0.798508		11.3047	5.67366		20.6611	0.568764		2.81176	0.107734
G1_CDS.4038	21.9699	0.736795		19.3261	0.981813		5.63461	5.63461		12.4352	6.22093		2.99226	0.0956095
G1_CDS.404	13.9559	7.02581		0	0		5.57706	5.57706		0	0		2.1622	0.170475
G1_CDS.4043	19.7677	1.06271	a	5.90969	5.90969	ab	5.81629	5.81629	ab	0	0	b	4.03634	0.050843
G1_CDS.4044	21.4313	1.05779	a	0	0	b	0	0	b	5.59374	5.59374	b	12.6715	0.00208597
G1_CDS.405	21.9234	0.556166	a	0	0	b	5.88663	5.88663	ab	12.9602	6.48651	ab	4.63331	0.036835
G1_CDS.4070	22.3871	0.455698		5.69088	5.69088		6.51266	6.51266		6.11732	6.11732		2.3614	0.147339
G1_CDS.4070.1	22.3871	0.455698		5.69088	5.69088		6.51266	6.51266		6.11732	6.11732		2.3614	0.147339
G1_CDS.4077	20.3462	0.637156	a	0	0	b	0	0	b	0	0	b	1019.71	1.14e-10
G1_CDS.4077.1	20.3462	0.637156	a	0	0	b	0	0	b	0	0	b	1019.71	1.14e-10
G1_CDS.4088	14.1792	7.10665		12.3662	6.35015		19.0917	0.89368		6.39923	6.39923		0.829406	0.51401
G1_CDS.4090	21.4053	0.203238	a	0	0	b	0	0	b	6.28774	6.28774	b	10.3089	0.00401221
G1_CDS.4098	14.6089	7.30449		0	0		0	0		6.97194	6.97194		1.90389	0.207462
G1_CDS.411	21.1197	0.399535	a	0	0	b	0	0	b	5.3291	5.3291	b	13.9853	0.00151109
G1_CDS.4112	19.3315	0.669005	a	6.26184	6.26184	ab	0	0	b	0	0	b	8.37703	0.00751244
G1_CDS.4113	21.6846	0.210507		6.17239	6.17239		11.3592	5.71569		12.9299	6.47254		1.47559	0.292765
G1_CDS.4120	20.0067	0.3366		6.76578	6.76578		0	0		13.4273	6.72065		3.25558	0.0807906
G1_CDS.4122	20.6965	0.897489	a	6.20687	6.20687	ab	0	0	b	5.91768	5.91768	ab	4.17101	0.0471727
G1_CDS.4124	12.2248	6.13611		6.39383	6.39383		6.54556	6.54556		0	0		0.822362	0.517291
G1_CDS.4130	19.6614	0.670705	a	0	0	b	0	0	b	0	0	b	859.346	2.25e-10
G1_CDS.414	14.1378	7.07299		0	0		0	0		0	0		3.99536	0.0520298
G1_CDS.4155	25.4297	0.388324	a	23.3518	0.209767	b	23.4895	0.229056	b	22.6025	0.448729	b	12.9602	0.00193891
G1_CDS.4158	20.7151	0.169561		12.6019	6.32547		12.8015	6.40225		12.7564	6.38575		0.525025	0.677225
G1_CDS.4167	19.8735	0.83582	a	0	0	b	0	0	b	5.97053	5.97053	b	9.67097	0.00488345
G1_CDS.4169	13.0203	6.54065		0	0		6.37511	6.37511		0	0		1.85602	0.215349
G1_CDS.417	19.4482	0.476167		11.9326	5.97085		5.7762	5.7762		5.96501	5.96501		1.58601	0.267276
G1_CDS.4170	11.8464	5.94239		0	0		0	0		0	0		3.97423	0.0526551
G1_CDS.4171	22.2103	0.863598	a	0	0	b	19.132	0.628384	a	12.5148	6.25804	ab	9.62043	0.00496214
G1_CDS.4176	18.5915	0.747375	a	0	0	b	0	0	b	0	0	b	618.804	8.33e-10
G1_CDS.4192	21.7946	0.127389	a	6.42431	6.42431	b	0	0	b	0	0	b	10.2435	0.00409211
G1_CDS.4195	13.0362	6.52079		0	0		0	0		0	0		3.99668	0.0519909
G1_CDS.420	13.1704	6.58545		0	0		5.89962	5.89962		5.8515	5.8515		1.03468	0.42773
G1_CDS.4239	18.8946	0.264234	a	0	0	b	0	0	b	0	0	b	5113.26	1.82e-13
G1_CDS.4251	19.1548	0.474682		6.63541	6.63541		6.01974	6.01974		0	0		3.21699	0.0827748
G1_CDS.4252	21.0714	0.285155		13.4597	6.73615		0	0		13.0324	6.51894		3.4782	0.0704229
G1_CDS.4255	14.1504	7.07974		19.0163	0.975747		0	0		6.40398	6.40398		3.06098	0.0914394
G1_CDS.4288	11.6159	5.83814		0	0		12.7254	6.36322		0	0		2.65937	0.119476
G1_CDS.4289	23.5471	0.517084		15.1335	7.59116		6.06278	6.06278		6.62596	6.62596		1.96744	0.197525
G1_CDS.4296	14.6562	7.32983		13.1499	6.6006		5.3388	5.3388		6.30528	6.30528		0.538836	0.668851
G1_CDS.4298	21.281	0.215903	a	5.63637	5.63637	ab	0	0	b	6.95108	6.95108	ab	4.09653	0.0491602
G1_CDS.4299	19.1184	0.117262	a	5.96519	5.96519	ab	0	0	b	0	0	b	9.13177	0.00581113
G1_CDS.4299.1	19.1184	0.117262	a	5.96519	5.96519	ab	0	0	b	0	0	b	9.13177	0.00581113
G1_CDS.4316	22.2444	1.0998	a	0	0	b	0	0	b	0	0	b	409.082	4.32e-09
G1_CDS.4318	19.2368	0.875841	a	6.03011	6.03011	ab	0	0	b	0	0	b	8.8632	0.00635531
G1_CDS.4345	21.7225	0.555959		21.2389	0.204166		23.0168	0.13334		22.6773	0.94632		2.15323	0.171618
G1_CDS.4366	23.7356	1.47004		21.5589	1.04186		19.7987	0.914321		20.3887	1.34995		2.04662	0.185939
G1_CDS.437	20.104	0.390809	a	6.26013	6.26013	ab	5.49165	5.49165	ab	0	0	b	4.21718	0.0459904
G1_CDS.4394	20.6463	0.654683	a	0	0	b	6.0889	6.0889	b	0	0	b	10.12	0.00424831
G1_CDS.4394.1	20.6463	0.654683	a	0	0	b	6.0889	6.0889	b	0	0	b	10.12	0.00424831
G1_CDS.4404	24.8106	0.295951		19.4412	0.815972		7.16056	7.16056		13.3478	6.71532		2.39553	0.143769
G1_CDS.4409	13.7299	6.87694		12.8593	6.449		13.6899	6.84944		5.57975	5.57975		0.372689	0.775136
G1_CDS.4413	21.4337	0.284432		6.32881	6.32881		6.25682	6.25682		11.7117	5.88844		1.78941	0.226936
G1_CDS.442	19.3333	0.300172	a	12.4326	6.24816	ab	0	0	b	0	0	b	9.40731	0.00531195
G1_CDS.4444	21.3959	0.65149	a	5.60568	5.60568	ab	0	0	b	11.9007	6.01104	ab	4.95217	0.0313152
G1_CDS.445	19.4228	0.760733	a	0	0	b	0	0	b	0	0	b	651.869	6.77e-10
G1_CDS.4450	19.0473	1.38334		6.16846	6.16846		5.7799	5.7799		7.10095	7.10095		1.31231	0.335951
G1_CDS.4458	13.1147	6.59784		6.44164	6.44164		5.89733	5.89733		13.4684	6.73719		0.411111	0.749563
G1_CDS.446	21.0724	0.677217		13.8095	7.11104		12.4668	6.23346		5.93646	5.93646		1.23169	0.360019
G1_CDS.4470	12.7016	6.35095		0	0		0	0		0	0		3.99983	0.0518987
G1_CDS.4505	18.8531	0.521047	a	0	0	b	0	0	b	5.60501	5.60501	b	9.98517	0.00442762
G1_CDS.4509	17.6501	1.03342	a	6.79052	6.79052	ab	0	0	b	0	0	b	5.88683	0.0201308
G1_CDS.4511	24.681	0.0746021		22.9949	0.720375		21.9657	0.29946		22.063	0.915183		4.36429	0.0424611
G1_CDS.4514	20.219	0.714243	a	0	0	b	0	0	b	0	0	b	801.358	2.97e-10
G1_CDS.4514.1	20.219	0.714243	a	0	0	b	0	0	b	0	0	b	801.358	2.97e-10
G1_CDS.4514.2	20.219	0.714243	a	0	0	b	0	0	b	0	0	b	801.358	2.97e-10
G1_CDS.4544	25.0442	0.215392		17.6666	0.808518		20.1325	0.617179		13.2272	6.71044		2.10843	0.177466
G1_CDS.4548	14.5032	7.25321		0	0		12.1001	6.05007		12.3502	6.21559		1.35516	0.323929
G1_CDS.4549	20.3114	0.730407	a	0	0	b	0	0	b	0	0	b	773.303	3.43e-10
G1_CDS.4550	24.3048	0.391894	a	20.2174	1.01161	b	21.4283	0.327236	ab	19.7085	0.680898	b	9.68744	0.00485814
G1_CDS.4555	13.3077	6.65442		18.9079	0.647138		6.38758	6.38758		0	0		3.16336	0.0856343
G1_CDS.4578	12.1608	6.08973		0	0		0	0		0	0		3.98774	0.0522542
G1_CDS.4584	25.198	0.184535		6.63713	6.63713		11.8393	5.92648		13.3568	6.75516		1.96968	0.197185
G1_CDS.4588	19.5279	0.451739	a	0	0	b	0	0	b	6.69239	6.69239	ab	7.5347	0.0102151
G1_CDS.4609	17.4379	1.49111	a	0	0	b	0	0	b	0	0	b	136.764	3.27e-07
G1_CDS.4612	20.0514	0.970599	a	5.90405	5.90405	ab	0	0	b	5.61426	5.61426	ab	4.34296	0.0429514
G1_CDS.4614	19.0939	0.338126	a	0	0	b	0	0	b	0	0	b	3188.84	1.2e-12
G1_CDS.4619	12.9605	6.48677		12.5387	6.27725		0	0		0	0		2.66138	0.119311
G1_CDS.4648	13.1837	6.59621		0	0		0	0		0	0		3.99468	0.0520496
G1_CDS.4650	21.523	0.531954		12.6192	6.31481		12.164	6.14798		13.0227	6.51171		0.665305	0.596456
G1_CDS.4651	25.5912	0.248243		20.0747	0.851226		21.6737	0.495135		14.2069	7.1063		1.73438	0.23708
G1_CDS.4657	23.9447	0.974745	a	18.6153	0.571203	b	19.5936	0.279834	b	19.1815	0.14532	b	17.3156	0.000737651
G1_CDS.4659	18.5694	0.276098	a	0	0	b	0	0	b	0	0	b	4523.44	2.96e-13
G1_CDS.4660	23.9588	0.129194	a	5.48139	5.48139	b	0	0	b	5.58565	5.58565	b	7.15109	0.0118456
G1_CDS.4661	23.0915	0.117219		12.7155	6.40298		20.4905	0.544622		13.2349	6.75598		1.24568	0.355701
G1_CDS.4687	13.8469	6.95689		6.90031	6.90031		0	0		21.541	0.911929		3.5286	0.0683086
G1_CDS.4693	25.8612	0.251477		20.209	1.1238		20.1759	0.459439		14.464	7.23454		1.60738	0.262653
G1_CDS.4694	13.7665	6.97831		0	0		19.97	0.138907		6.07011	6.07011		3.56888	0.0666751
G1_CDS.4708	22.6655	0.544354		11.9149	6.01138		6.21347	6.21347		12.8405	6.49694		1.59219	0.265929
G1_CDS.4718	25.2484	0.106911		13.5677	6.79652		20.1044	0.258995		19.9851	0.414422		1.97038	0.197079
G1_CDS.4724	20.3068	0.892656	a	0	0	b	0	0	b	5.78247	5.78247	b	10.7356	0.00353614
G1_CDS.4727	22.119	0.124467	a	18.7868	1.42698	a	5.17915	5.17915	b	0	0	b	15.6101	0.00104805
G1_CDS.4729	12.8253	6.48673		12.0759	6.17995		12.9179	6.59237		0	0		1.28902	0.342704
G1_CDS.4737	23.1303	0.765093		5.84761	5.84761		18.1631	0.306999		12.3327	6.1767		3.04765	0.0922302
G1_CDS.4738	18.5464	0.297432	a	0	0	b	0	0	b	0	0	b	3888.15	5.43e-13
G1_CDS.4744	21.1085	0.575827	a	20.3856	0.596084	a	0	0	b	7.68147	7.68147	ab	7.04927	0.0123319
G1_CDS.4750	23.0612	0.361646	a	0	0	b	0	0	b	12.2277	6.11395	ab	13.1519	0.00184838
G1_CDS.4751	21.5706	1.47167		18.9804	0.637143		15.8547	0.380254		6.61161	6.61161		3.6711	0.0627421
G1_CDS.4752	13.1614	6.58309		0	0		6.02955	6.02955		0	0		1.96596	0.197749
G1_CDS.4754	18.569	0.44642		0	0		5.70256	5.70256		12.4977	6.27465		3.61632	0.064813
G1_CDS.4757	18.5363	0.145026	a	0	0	b	0	0	b	12.702	6.36732	ab	8.5783	0.0070039
G1_CDS.4781	19.5086	0.827371		13.4353	6.73866		12.8709	6.43588		12.8897	6.44766		0.323739	0.80837
G1_CDS.4808	23.3899	0.108464		12.807	6.50951		12.1859	6.09298		12.4445	6.22905		1.0084	0.43782
G1_CDS.4814	20.7762	1.34427	a	6.21651	6.21651	ab	11.8133	5.91192	ab	0	0	b	4.12669	0.0483431
G1_CDS.4815	24.3003	0.589527	a	0	0	b	12.7179	6.36046	ab	6.74606	6.74606	ab	4.92676	0.0317156
G1_CDS.4817	13.2807	6.64654		0	0		5.41717	5.41717		0	0		2.14573	0.17258
G1_CDS.4818	22.5581	0.391936	a	0	0	b	6.01981	6.01981	b	0	0	b	12.4912	0.00218489
G1_CDS.4863	21.6481	0.256584		6.01571	6.01571		6.50275	6.50275		12.2853	6.16481		1.81445	0.222494
G1_CDS.4872	20.5894	1.1475	a	0	0	b	0	0	b	7.60889	7.60889	ab	6.37331	0.0162797
G1_CDS.4872.1	20.5894	1.1475	a	0	0	b	0	0	b	7.60889	7.60889	ab	6.37331	0.0162797
G1_CDS.4877	23.7408	0.185747		12.6459	6.37543		11.7921	5.92461		12.9988	6.49941		1.0833	0.409751
G1_CDS.4878	11.6345	5.81724		12.4162	6.20814		6.28923	6.28923		0	0		1.17865	0.376949
G1_CDS.4898	19.1232	0.369159		6.71623	6.71623		0	0		5.69185	5.69185		3.34265	0.0765242
G1_CDS.4904	20.7651	1.02577	a	0	0	b	11.1365	5.57509	ab	0	0	b	12.4804	0.00219099
G1_CDS.4907	22.6453	0.232564		22.4845	2.08814		12.9755	6.50809		6.59303	6.59303		2.71469	0.11504
G1_CDS.4927	13.2012	6.60126		0	0		0	0		0	0		3.99919	0.0519173
G1_CDS.493	23.6945	0.120044		20.3561	0.298473		13.6164	6.80879		13.8485	6.92561		1.05013	0.42192
G1_CDS.4935	20.5251	0.521504	a	0	0	b	6.54572	6.54572	ab	0	0	b	8.68671	0.00674778
G1_CDS.4941	22.3298	1.30506	a	6.39495	6.39495	ab	10.8125	5.40627	ab	0	0	b	4.93092	0.0316495
G1_CDS.4947	20.6632	0.472283	a	0	0	b	11.3185	5.65976	ab	6.84859	6.84859	ab	3.79037	0.0585095
G1_CDS.4953	14.0309	7.01549		0	0		0	0		6.30104	6.30104		1.99764	0.193005
G1_CDS.4954	21.6489	0.360965	a	0	0	b	0	0	b	0	0	b	3597.01	7.41e-13
G1_CDS.4958	22.7147	0.937551		13.0677	6.53528		18.1175	0.360422		12.4521	6.26629		1.11465	0.398619
G1_CDS.497	23.2332	0.389965		7.01065	7.01065		12.1395	6.07006		7.74865	7.74865		1.53259	0.279262
G1_CDS.4979	22.3475	0.304229		12.2243	6.1141		10.3645	5.21384		18.7881	0.503937		1.93203	0.202988
G1_CDS.498	21.5517	0.206842		13.0133	6.50953		12.6033	6.32143		6.66585	6.66585		1.18359	0.375332
G1_CDS.4984	20.8584	0.957937	a	13.2805	6.64048	ab	0	0	b	0	0	b	9.48094	0.00518772
G1_CDS.4994	12.5728	6.33791		0	0		0	0		6.40158	6.40158		1.79174	0.226519
G1_CDS.5002	17.7395	0.821841	a	6.17355	6.17355	ab	0	0	b	0	0	b	7.21336	0.0115599
G1_CDS.5004	18.436	0.443566	a	0	0	b	0	0	b	0	0	b	1727.5	1.39e-11
G1_CDS.501	21.0364	1.45598	a	0	0	b	0	0	b	0	0	b	208.751	6.2e-08
G1_CDS.5066	28.6946	0.168561	a	23.9057	0.307861	b	24.1035	0.132	b	23.8625	0.281784	b	102.203	1.02e-06
G1_CDS.5067	13.9254	6.9687		5.49639	5.49639		18.6931	0.171608		0	0		3.55948	0.067052
G1_CDS.5070	23.9352	0.11687		19.0198	0.663063		5.9034	5.9034		14.2573	7.1309		2.73728	0.113286
G1_CDS.5071	17.2643	0.644242		19.2708	0.708046		20.3622	0.493053		6.78592	6.78592		3.28192	0.0794695
G1_CDS.5072	26.1762	0.0941217	a	22.7641	0.319045	b	22.5486	0.506221	b	22.2712	0.739884	b	14.7349	0.00127111
G1_CDS.5078	22.67	0.219306		6.73125	6.73125		11.9178	5.95995		12.4566	6.30958		1.47468	0.292986
G1_CDS.5080	21.4776	0.297132		19.7367	0.668416		13.0277	6.53517		6.22544	6.22544		2.36137	0.147341
G1_CDS.5082	25.7013	0.140581		21.474	0.714587		21.5334	0.281179		14.1292	7.065		1.83363	0.219162
G1_CDS.5092	12.0651	6.04348		0	0		0	0		0	0		3.98556	0.0523186
G1_CDS.5094	19.4518	0.859891	a	0	0	b	10.9651	5.48931	ab	0	0	b	11.5448	0.00281209
G1_CDS.5095	11.6508	5.82617		0	0		0	0		0	0		3.99893	0.0519251
G1_CDS.5097	23.2144	0.211435	a	6.91364	6.91364	ab	0	0	b	6.63904	6.63904	ab	4.24758	0.045232
G1_CDS.5098	25.1033	0.248348		13.8365	6.92304		12.605	6.30853		20.114	0.371241		1.53672	0.278311
G1_CDS.5104	20.9357	0.626973	a	6.42379	6.42379	ab	20.9675	0.544007	a	0	0	b	10.657	0.00361833
G1_CDS.5106	14.6943	7.34719		6.90264	6.90264		16.9091	0.788759		18.1335	0.69897		0.99023	0.44495
G1_CDS.5134	12.3805	6.23733		12.2482	6.12413		0	0		6.35136	6.35136		1.18423	0.375125
G1_CDS.5134.1	12.3805	6.23733		12.2482	6.12413		0	0		6.35136	6.35136		1.18423	0.375125
G1_CDS.514	26.848	0.0960557		23.1079	0.523986		22.398	0.294172		14.9937	7.50247		1.73843	0.236316
G1_CDS.5141	21.666	0.225908	a	0	0	b	5.59812	5.59812	ab	5.83656	5.83656	ab	5.31468	0.0262329
G1_CDS.5142	20.104	0.366323	a	6.84499	6.84499	ab	0	0	b	0	0	b	7.6463	0.00979413
G1_CDS.5145	13.4654	6.74111		6.45614	6.45614		0	0		13.2243	6.61329		1.25548	0.352714
G1_CDS.515	23.6846	0.323245	a	19.7155	0.507315	b	20.9399	0.709637	ab	21.0496	0.888272	ab	6.75354	0.0138927
G1_CDS.516	23.0265	0.107188	a	19.792	0.850089	b	20.443	0.299847	b	19.6848	0.576921	b	8.44611	0.00733286
G1_CDS.5165	19.2995	0.50484	a	0	0	b	0	0	b	0	0	b	1461.46	2.71e-11
G1_CDS.5169	12.1755	6.09153		13.7344	6.88308		5.26584	5.26584		12.4272	6.22193		0.38639	0.765958
G1_CDS.517	23.8213	0.432899	a	10.9244	5.47244	b	21.2689	0.706677	ab	20.5827	0.940742	ab	4.06202	0.0501166
G1_CDS.5174	17.83	0.22798	a	0	0	b	0	0	b	0	0	b	6116.56	8.87e-14
G1_CDS.5192	19.6856	0.390758		14.5186	7.34197		5.53483	5.53483		0	0		3.68632	0.0621815
G1_CDS.5194	21.5008	0.492348	a	0	0	b	0	0	b	0	0	b	1907.05	9.35e-12
G1_CDS.5195	21.3314	0.381203	a	0	0	b	6.85891	6.85891	ab	12.331	6.17989	ab	3.80464	0.058027
G1_CDS.520	20.2428	0.556711	a	0	0	b	0	0	b	5.79813	5.79813	b	10.7622	0.00350887
G1_CDS.5205	22.3263	0.525825		5.59332	5.59332		6.26164	6.26164		12.3956	6.20139		2.2004	0.165713
G1_CDS.5206	13.4408	6.721		0	0		0	0		0	0		3.99926	0.0519153
G1_CDS.5207	22.7674	0.38536		6.52236	6.52236		6.0184	6.0184		6.98742	6.98742		2.0742	0.182099
G1_CDS.5209	12.9877	6.49432		0	0		0	0		0	0		3.99945	0.0519097
G1_CDS.5210	21.2092	0.919845	a	0	0	b	0	0	b	0	0	b	531.644	1.52e-09
G1_CDS.5212	16.6513	8.32612		0	0		12.0531	6.02867		0	0		2.73252	0.113653
G1_CDS.5213	23.0972	0.13549		18.6748	0.384166		18.2156	1.49947		18.7529	1.76694		3.77893	0.0588997
G1_CDS.5213.1	23.0972	0.13549		18.6748	0.384166		18.2156	1.49947		18.7529	1.76694		3.77893	0.0588997
G1_CDS.5218	13.3088	6.65554		6.39145	6.39145		6.50428	6.50428		6.10386	6.10386		0.29611	0.82736
G1_CDS.522	13.2843	6.6422	ab	0	0	b	0	0	b	20.0298	0.6459	a	8.98771	0.00609544
G1_CDS.522.1	13.2843	6.6422	ab	0	0	b	0	0	b	20.0298	0.6459	a	8.98771	0.00609544
G1_CDS.5224	20.6812	0.166693	a	0	0	c	17.6337	0.63667	b	0	0	c	1144.07	7.19e-11
G1_CDS.5229	11.4597	5.73585		0	0		0	0		13.6886	6.85431		2.68053	0.117755
G1_CDS.5233	12.9334	6.46737		0	0		0	0		6.11791	6.11791		1.91722	0.205328
G1_CDS.5237	22.047	0.804812		5.26657	5.26657		5.41376	5.41376		12.0976	6.05288		2.64531	0.120637
G1_CDS.5239	20.4361	0.777119	a	0	0	b	0	0	b	6.49978	6.49978	ab	8.66554	0.00679687
G1_CDS.5241	18.7468	0.39519	a	0	0	b	0	0	b	0	0	b	2250.32	4.83e-12
G1_CDS.5246	14.49	7.24666		6.21391	6.21391		5.76798	5.76798		0	0		1.14315	0.388797
G1_CDS.5268	21.3678	0.716814	a	0	0	b	0	0	b	0	0	b	888.601	1.97e-10
G1_CDS.527	13.379	6.6961		0	0		5.89597	5.89597		6.43212	6.43212		0.991069	0.444618
G1_CDS.5270	15.4502	7.73564		12.6922	6.3529		6.2905	6.2905		6.01543	6.01543		0.504213	0.690012
G1_CDS.5283	22.47	0.312065	a	7.43098	7.43098	ab	0	0	b	0	0	b	8.11333	0.00825052
G1_CDS.529	24.249	0.21939		19.0783	0.414641		11.9364	5.98367		20.3972	0.092866		2.93716	0.0991239
G1_CDS.5291	20.7538	0.371596		12.7058	6.35619		6.9472	6.9472		5.35856	5.35856		1.65102	0.253509
G1_CDS.5330	23.3816	0.462877	a	0	0	b	12.5588	6.28069	ab	0	0	b	12.8251	0.00200608
G1_CDS.5339	11.4466	5.73649		0	0		0	0		0	0		3.98162	0.0524353
G1_CDS.5353	12.742	6.41813		12.8795	6.54508		18.7016	1.17755		0	0		2.91676	0.100465
G1_CDS.5355	19.2888	1.54211		13.4107	6.75773		11.9107	6.02055		0	0		3.10431	0.0889247
G1_CDS.5359	22.8333	0.619413		6.09025	6.09025		12.645	6.36012		14.3843	7.21541		1.46243	0.295991
G1_CDS.537	18.4143	0.730563	a	6.44891	6.44891	ab	0	0	b	0	0	b	7.15788	0.011814
G1_CDS.537.1	18.4143	0.730563	a	6.44891	6.44891	ab	0	0	b	0	0	b	7.15788	0.011814
G1_CDS.5372	12.0264	6.12268		0	0		0	0		0	0		3.85821	0.0562596
G1_CDS.5377	18.4989	0.0965357	a	0	0	b	0	0	b	0	0	b	36721	6.84e-17
G1_CDS.5382	26.3889	0.164394	a	21.9039	0.870657	b	20.0275	0.406231	b	20.9894	0.386734	b	28.8032	0.000122501
G1_CDS.5383	22.5165	0.678908	a	0	0	b	20.599	1.05823	a	10.9884	5.49735	ab	13.4269	0.00172757
G1_CDS.5385	21.1191	1.00356	a	0	0	b	0	0	b	11.6538	5.82861	ab	11.9425	0.00252422
G1_CDS.5388	21.9114	0.187796		6.8655	6.8655		7.61191	7.61191		5.99	5.99		1.62728	0.258435
G1_CDS.5420	20.221	0.355925	a	18.518	0.808815	a	5.52797	5.52797	b	0	0	b	12.4433	0.00221213
G1_CDS.5439	21.653	0.311634		11.6378	5.9428		5.41837	5.41837		5.95948	5.95948		2.2647	0.158055
G1_CDS.5456	26.1742	0.377381		21.3852	0.239574		22.8818	0.573601		13.0585	6.56704		2.85474	0.104683
G1_CDS.5464	21.9579	1.7484		23.3093	0.545253		24.8202	0.636643		24.2809	0.499705		1.57412	0.269889
G1_CDS.5464.1	21.9579	1.7484		23.3093	0.545253		24.8202	0.636643		24.2809	0.499705		1.57412	0.269889
G1_CDS.5468	19.9041	0.301803	a	0	0	b	0	0	b	5.45195	5.45195	b	11.8582	0.00258204
G1_CDS.5470	23.0415	0.191504		13.436	6.77509		12.3269	6.23568		20.119	0.667087		1.25964	0.351453
G1_CDS.5473	19.4046	1.1592	a	0	0	b	0	0	b	6.80587	6.80587	ab	7.02454	0.0124537
G1_CDS.5475	20.3087	0.338982	a	0	0	b	10.6128	5.32177	ab	0	0	b	13.412	0.00173385
G1_CDS.5488	21.7291	1.21781	a	0	0	b	5.74263	5.74263	ab	11.9912	6.00241	ab	4.91023	0.0319795
G1_CDS.549	21.3159	0.39372		23.4078	0.571898		20.2395	0.150781		13.4317	6.74189		1.62177	0.259595
G1_CDS.5496	22.0059	0.349701	a	0	0	b	6.08519	6.08519	b	0	0	b	11.6284	0.00274834
G1_CDS.5499	21.1166	0.377039	a	0	0	b	0	0	b	0	0	b	3136.73	1.28e-12
G1_CDS.5532	23.6057	0.245224	a	13.4798	6.75044	ab	13.162	6.58162	ab	0	0	b	4.21183	0.0461254
G1_CDS.5533	19.3343	0.363857	a	0	0	b	0	0	b	0	0	b	2823.54	1.95e-12
G1_CDS.5541	19.7342	1.08747	a	5.64712	5.64712	ab	0	0	b	5.32334	5.32334	ab	4.64573	0.0365984
G1_CDS.5542	21.7712	0.405365		12.1225	6.06218		5.85785	5.85785		21.6064	0.489031		3.37476	0.0750215
G1_CDS.5579	14.0138	7.0086		0	0		6.16109	6.16109		0	0		2.03016	0.188278
G1_CDS.5600	18.4836	0.151328	a	0	0	b	0	0	b	0	0	b	14918.8	2.51e-15
G1_CDS.5621	27.3089	0.258457	a	23.9015	0.210521	b	25.1962	0.297013	b	24.7021	0.56433	b	16.3704	0.000892745
G1_CDS.5622	24.5779	0.345803	a	21.3869	0.404599	b	21.1159	0.585563	b	20.448	0.194981	b	20.3886	0.000419554
G1_CDS.5623	20.2234	0.42968		6.31211	6.31211		13.0109	6.51541		5.85493	5.85493		1.56532	0.271844
G1_CDS.5625	12.6695	6.34745		6.72589	6.72589		0	0		0	0		1.74149	0.235741
G1_CDS.5634	24.9751	0.0776495		20.4746	0.216245		17.9563	0.374829		12.9454	6.47328		2.39425	0.143902
G1_CDS.5635	17.9413	0.649945		6.44142	6.44142		18.4549	0.744101		12.5101	6.26472		1.54399	0.276651
G1_CDS.5638	22.9374	2.30319		6.16714	6.16714		5.56083	5.56083		12.654	6.32702		2.27982	0.156318
G1_CDS.5639	24.0317	0.39294		14.3553	7.18482		20.8655	0.497436		20.1316	0.918555		1.23047	0.360399
G1_CDS.5645	23.9707	1.34342		18.3186	0.995438		11.4552	5.74678		5.87578	5.87578		3.54947	0.067456
G1_CDS.5666	13.1711	6.62113		6.49866	6.49866		0	0		14.8242	7.41334		1.30478	0.338119
G1_CDS.5666.1	13.1711	6.62113		6.49866	6.49866		0	0		14.8242	7.41334		1.30478	0.338119
G1_CDS.5667	21.5623	0.647195	a	0	0	b	11.8327	5.9739	ab	6.94009	6.94009	ab	3.8982	0.0549837
G1_CDS.5669	21.2105	0.716792		6.64277	6.64277		12.7992	6.41789		11.854	6.00559		1.19354	0.372104
G1_CDS.5670	20.2539	0.46621	a	6.66942	6.66942	ab	5.53398	5.53398	ab	0	0	b	3.92896	0.0540266
G1_CDS.5671	20.8589	0.763784	a	0	0	b	0	0	b	0	0	b	745.834	3.96e-10
G1_CDS.5693	20.2989	0.44487		5.55923	5.55923		5.79062	5.79062		6.48347	6.48347		1.93745	0.20214
G1_CDS.5694	23.4741	0.139199		6.27745	6.27745		19.5475	0.174746		13.3033	6.65178		2.70416	0.115868
G1_CDS.5702	20.4408	0.427303	a	0	0	b	0	0	b	0	0	b	2288.35	4.51e-12
G1_CDS.5705	23.6069	0.277339	a	0	0	b	12.4091	6.21725	ab	20.2244	0.352094	a	11.3088	0.00300243
G1_CDS.5718	12.9432	6.47609		0	0		13.2139	6.607		6.9205	6.9205		1.16362	0.381912
G1_CDS.5718.1	12.9432	6.47609		0	0		13.2139	6.607		6.9205	6.9205		1.16362	0.381912
G1_CDS.5720	12.6741	6.37363		13.4397	6.74354		12.5603	6.28957		14.2665	7.14348		0.0141543	0.997506
G1_CDS.5722	24.6718	0.191046		21.1142	0.531113		13.0518	6.52844		20.9901	0.3985		2.23731	0.161263
G1_CDS.5722.1	24.6718	0.191046		21.1142	0.531113		13.0518	6.52844		20.9901	0.3985		2.23731	0.161263
G1_CDS.5740	19.3248	0.573652	a	0	0	b	0	0	b	6.2523	6.2523	ab	8.42174	0.00739561
G1_CDS.5767	13.988	6.99997		6.98664	6.98664		13.9833	6.99314		0	0		1.22226	0.362963
G1_CDS.5768	22.5128	0.249102		20.7655	0.517488		12.6692	6.33644		6.62238	6.62238		2.58726	0.125579
G1_CDS.5775	22.1574	0.325124		5.76884	5.76884		16.7542	1.24791		11.5121	5.75605		2.89997	0.101586
G1_CDS.5775.1	22.1574	0.325124		5.76884	5.76884		16.7542	1.24791		11.5121	5.75605		2.89997	0.101586
G1_CDS.5776	24.3345	0.240042		6.4932	6.4932		19.1171	0.241892		13.4555	6.82091		2.64173	0.120934
G1_CDS.5777	24.0298	0.228244	a	6.42367	6.42367	ab	5.07741	5.07741	b	0	0	b	6.53523	0.0152052
G1_CDS.5781	13.3534	6.68251		0	0		0	0		0	0		3.99305	0.0520977
G1_CDS.5783	24.6173	0.287222		19.7437	0.784292		11.5993	5.82348		14.9416	7.4942		1.42258	0.306024
G1_CDS.5800	22.867	0.119991	b	25.8498	1.45682	ab	26.5627	0.82705	ab	28.3831	0.421652	a	7.02815	0.0124359
G1_CDS.5807	12.496	6.31591		12.1289	6.07102		11.7004	5.90304		6.30221	6.30221		0.225597	0.876016
G1_CDS.5826	19.8489	0.5687		13.5152	6.76134		5.92629	5.92629		0	0		3.70999	0.0613216
G1_CDS.5834	21.7308	0.347528	a	0	0	b	5.59787	5.59787	b	0	0	b	13.43	0.00172626
G1_CDS.5848	18.6446	0.13446		6.22966	6.22966		0	0		7.36346	7.36346		2.59127	0.12523
G1_CDS.5849	21.3296	0.226436		5.52148	5.52148		7.04037	7.04037		5.2973	5.2973		2.20805	0.164778
G1_CDS.5854	22.5302	0.371221		12.6815	6.34565		6.13364	6.13364		20.9939	0.718015		2.97507	0.0966893
G1_CDS.5861	19.8112	0.42877	a	0	0	b	0	0	b	0	0	b	2134.87	5.96e-12
G1_CDS.5864	23.8247	0.476894	a	21.7411	0.587705	ab	20.3386	0.623183	b	21.0494	0.23929	b	8.88521	0.00630838
G1_CDS.5865	27.6994	0.102131	a	24.0861	0.252963	b	24.3292	0.348204	b	23.7673	0.495665	b	30.4755	9.98e-05
G1_CDS.5868	20.8361	0.514615	a	0	0	b	0	0	b	0	0	b	1639.33	1.71e-11
G1_CDS.5868.1	20.8361	0.514615	a	0	0	b	0	0	b	0	0	b	1639.33	1.71e-11
G1_CDS.5871	19.5734	0.338862	a	0	0	b	10.9449	5.47359	ab	6.50541	6.50541	ab	3.73026	0.0605969
G1_CDS.5871.1	19.5734	0.338862	a	0	0	b	10.9449	5.47359	ab	6.50541	6.50541	ab	3.73026	0.0605969
G1_CDS.5873	19.2468	0.558238	a	19.247	0.537839	a	12.0259	6.01951	ab	0	0	b	8.95692	0.00615845
G1_CDS.5885	11.1911	5.63535		0	0		0	0		5.34663	5.34663		1.88815	0.210016
G1_CDS.5925	13.0387	6.52278	ab	0	0	b	0	0	b	18.1272	0.987667	a	7.83583	0.0091276
G1_CDS.5950	14.1431	7.07249		0	0		0	0		0	0		3.99894	0.0519248
G1_CDS.5952	20.9791	1.39144	a	0	0	b	11.2929	5.76231	ab	0	0	b	11.6593	0.00272523
G1_CDS.5953	21.2479	0.184294	a	0	0	b	12.8202	6.5563	ab	21.1549	0.498798	a	9.27449	0.00554559
G1_CDS.5956	23.4292	0.404894	a	20.4225	0.270423	b	21.0664	0.153466	b	19.0271	0.229167	c	43.1353	2.76e-05
G1_CDS.5957	21.2988	0.287912		6.09671	6.09671		17.8584	0.277005		6.46191	6.46191		3.08281	0.0901618
G1_CDS.5959	19.9267	0.413371	a	0	0	b	0	0	b	0	0	b	2323.76	4.25e-12
G1_CDS.596	12.4983	6.2538		0	0		0	0		0	0		3.99404	0.0520686
G1_CDS.597	13.1509	6.57546		0	0		6.54226	6.54226		5.53471	5.53471		0.997328	0.442149
G1_CDS.597.1	13.1509	6.57546		0	0		6.54226	6.54226		5.53471	5.53471		0.997328	0.442149
G1_CDS.597.2	13.1509	6.57546		0	0		6.54226	6.54226		5.53471	5.53471		0.997328	0.442149
G1_CDS.597.3	13.1509	6.57546		0	0		6.54226	6.54226		5.53471	5.53471		0.997328	0.442149
G1_CDS.597.4	13.1509	6.57546		0	0		6.54226	6.54226		5.53471	5.53471		0.997328	0.442149
G1_CDS.597.5	13.1509	6.57546		0	0		6.54226	6.54226		5.53471	5.53471		0.997328	0.442149
G1_CDS.5975	22.5197	0.215532	a	0	0	b	12.4557	6.23368	ab	13.5313	6.76663	ab	4.04841	0.0504999
G1_CDS.5977	13.2072	6.76338		0	0		0	0		0	0		3.81322	0.0577393
G1_CDS.5977.1	13.2072	6.76338		0	0		0	0		0	0		3.81322	0.0577393
G1_CDS.5981	12.648	6.32426		11.5141	5.75746		0	0		0	0		2.67224	0.118425
G1_CDS.5995	13.7438	6.87502		6.8448	6.8448		7.20384	7.20384		0	0		0.863249	0.498556
G1_CDS.5995.1	13.7438	6.87502		6.8448	6.8448		7.20384	7.20384		0	0		0.863249	0.498556
G1_CDS.5996	24.4171	0.380919		19.6006	1.25242		21.2131	0.715539		13.373	6.80448		1.7742	0.229687
G1_CDS.5997	10.7929	5.46204		0	0		0	0		0	0		3.9045	0.054786
G1_CDS.6008	18.7038	0.383058	a	0	0	b	0	0	b	0	0	b	2384.12	3.83e-12
G1_CDS.601	19.9993	0.104914	a	0	0	b	0	0	b	6.27501	6.27501	ab	9.03056	0.00600911
G1_CDS.6020	13.9077	6.96937		0	0		0	0		0	0		3.98219	0.0524184
G1_CDS.6022	27.6859	0.229003	a	23.178	0.791271	b	21.3267	0.527931	b	20.7606	0.477787	b	33.2652	7.24e-05
G1_CDS.6026	22.9166	0.311988		12.3298	6.18192		18.6799	1.13518		12.6954	6.35012		1.2961	0.340637
G1_CDS.6027	19.6678	0.215727	a	0	0	b	6.14853	6.14853	ab	0	0	b	9.08851	0.00589474
G1_CDS.6052	12.6197	6.37546		6.00812	6.00812		0	0		0	0		1.88689	0.210223
G1_CDS.6053	23.9967	0.310126		15.1415	7.59647		20.3611	1.90176		22.3841	0.246526		0.965226	0.454978
G1_CDS.606	20.6193	0.653382		6.21479	6.21479		5.70508	5.70508		12.0059	6.00341		1.78872	0.22706
G1_CDS.6071	24.7328	0.200837		14.2246	7.11253		10.8414	5.43731		6.16583	6.16583		2.10467	0.177969
G1_CDS.6071.1	24.7328	0.200837		14.2246	7.11253		10.8414	5.43731		6.16583	6.16583		2.10467	0.177969
G1_CDS.6075	19.2695	0.967647		5.8578	5.8578		16.9217	0.55141		5.87178	5.87178		2.90056	0.101546
G1_CDS.6079	20.1387	1.72758	a	6.43785	6.43785	ab	0	0	b	0	0	b	8.1156	0.00824381
G1_CDS.6079.1	20.1387	1.72758	a	6.43785	6.43785	ab	0	0	b	0	0	b	8.1156	0.00824381
G1_CDS.6085	13.4395	6.73222		5.9372	5.9372		0	0		0	0		2.01896	0.18989
G1_CDS.6086	24.1344	0.535729		21.4065	1.83274		22.6505	0.787517		21.0843	1.35448		1.25948	0.351501
G1_CDS.6089	19.5592	0.386613	a	0	0	b	0	0	b	12.948	6.47644	ab	9.06019	0.00595028
G1_CDS.6091	18.5736	0.259476	a	0	0	b	0	0	b	0	0	b	5123.85	1.8e-13
G1_CDS.6092	12.8617	6.43463		0	0		0	0		0	0		3.9953	0.0520316
G1_CDS.6102	19.0308	0.12832		6.5665	6.5665		0	0		5.53818	5.53818		3.49757	0.069601
G1_CDS.611	21.8765	0.0759033	a	0	0	b	0	0	b	5.9377	5.9377	b	12.1162	0.00241012
G1_CDS.6115	22.0411	0.379607	a	0	0	b	0	0	b	0	0	b	3371.29	9.6e-13
G1_CDS.6123	19.5409	0.317368	a	0	0	b	5.3017	5.3017	b	0	0	b	12.0845	0.00243044
G1_CDS.6124	20.9438	0.723311		6.09646	6.09646		5.49944	5.49944		11.7881	5.94661		1.9849	0.194897
G1_CDS.6129	20.8876	0.572031	a	5.97381	5.97381	b	0	0	b	0	0	b	10.7957	0.00347489
G1_CDS.6142	22.4585	0.463285		7.66943	7.66943		6.7422	6.7422		5.95289	5.95289		1.76895	0.230647
G1_CDS.6150	14.8612	7.45316		6.45685	6.45685		19.764	0.462807		5.77737	5.77737		1.40218	0.311314
G1_CDS.6152	12.1328	6.0686		0	0		0	0		0	0		3.99712	0.0519781
G1_CDS.616	21.4073	0.236235	a	0	0	b	0	0	b	0	0	b	8211.74	2.73e-14
G1_CDS.6160	21.0382	0.305275	a	6.26593	6.26593	ab	5.92238	5.92238	ab	0	0	b	4.31623	0.0435759
G1_CDS.6161	12.5669	6.28648		0	0		0	0		0	0		3.99613	0.0520071
G1_CDS.6163	22.5483	0.443024	a	0	0	b	0	0	b	5.93651	5.93651	b	12.8231	0.00200706
G1_CDS.6168	21.3907	0.586989		6.0083	6.0083		5.4302	5.4302		6.06559	6.06559		2.35895	0.147598
G1_CDS.6174	18.9408	0.406185	a	6.44775	6.44775	ab	0	0	b	0	0	b	7.64071	0.00981471
G1_CDS.6176	18.8742	0.483468		6.0542	6.0542		5.34524	5.34524		5.70297	5.70297		1.77453	0.229627
G1_CDS.6177	22.8718	0.217944		6.73234	6.73234		11.7645	5.98861		18.1803	0.405802		2.47094	0.136252
G1_CDS.6178	19.7661	0.468535	a	0	0	b	0	0	b	0	0	b	1779.75	1.23e-11
G1_CDS.6179	22.1916	0.0532918		6.18854	6.18854		11.5459	5.77742		18.9742	1.48484		2.82938	0.106471
G1_CDS.6179.1	22.1916	0.0532918		6.18854	6.18854		11.5459	5.77742		18.9742	1.48484		2.82938	0.106471
G1_CDS.6186	12.5628	6.2815		0	0		0	0		0	0		3.99987	0.0518975
G1_CDS.6187	21.011	0.258473	a	5.54033	5.54033	b	0	0	b	0	0	b	12.826	0.0020056
G1_CDS.6195	23.6826	0.266533		20.062	0.935974		19.469	0.391721		12.7406	6.37668		1.99396	0.19355
G1_CDS.6197	21.9823	0.510176	a	19.419	0.608942	ab	6.13816	6.13816	b	19.1189	0.839829	ab	5.21854	0.0274739
G1_CDS.623	18.4106	0.401649		6.54507	6.54507		0	0		5.79062	5.79062		3.11834	0.0881291
G1_CDS.6244	22.1311	0.250196		12.357	6.19271		6.54548	6.54548		11.7334	5.90425		1.45727	0.297268
G1_CDS.6247	19.3972	1.3538		6.6118	6.6118		12.5893	6.3208		6.75016	6.75016		1.11803	0.39744
G1_CDS.6248	13.6281	6.81484		6.10624	6.10624		0	0		0	0		2.00092	0.192523
G1_CDS.627	24.0154	0.425409	a	5.52828	5.52828	b	18.6482	0.6088	a	21.2506	0.476011	a	8.55477	0.00706111
G1_CDS.6272	21.3943	0.224252	a	0	0	b	0	0	b	0	0	b	9101.75	1.81e-14
G1_CDS.6276	21.9977	1.42897	a	0	0	b	5.46255	5.46255	ab	12.7093	6.4393	ab	4.94217	0.0314719
G1_CDS.6281	13.3132	6.72389		0	0		0	0		6.88839	6.88839		1.76507	0.231357
G1_CDS.6281.1	13.3132	6.72389		0	0		0	0		6.88839	6.88839		1.76507	0.231357
G1_CDS.6283	24.4546	1.29359		14.6932	7.37079		22.9344	0.323085		13.9284	6.97056		1.13984	0.389923
G1_CDS.629	20.1508	0.802428	a	0	0	b	0	0	b	11.3459	5.67501	ab	11.6399	0.00273971
G1_CDS.6297	19.7801	0.393899	a	0	0	b	0	0	b	6.52471	6.52471	ab	8.13969	0.0081728
G1_CDS.6318	24.011	0.153842	a	19.754	0.514235	ab	5.1461	5.1461	b	6.05812	6.05812	ab	5.76696	0.0212491
G1_CDS.6320	21.5428	0.323476	a	0	0	b	0	0	b	6.14971	6.14971	b	10.9059	0.00336603
G1_CDS.6321	23.1531	1.02629		12.9866	6.54765		5.27831	5.27831		11.9792	5.99596		2.02052	0.189664
G1_CDS.6322	22.887	0.222871	a	12.5514	6.28377	ab	0	0	b	13.1167	6.59906	ab	4.23675	0.0455005
G1_CDS.6323	13.4111	6.71534		0	0		0	0		0	0		3.98832	0.052237
G1_CDS.6330	19.3198	0.324707	a	0	0	b	0	0	b	0	0	b	3540.15	7.9e-13
G1_CDS.6336	22.5859	0.58398	a	0	0	b	0	0	b	0	0	b	1495.82	2.47e-11
G1_CDS.6339	23.9799	0.187122	a	6.45347	6.45347	ab	0	0	b	11.881	5.94802	ab	5.3674	0.0255819
G1_CDS.6346	18.4716	2.117	a	0	0	b	0	0	b	0	0	b	76.1327	3.18e-06
G1_CDS.6347	18.0246	0.60899	a	0	0	b	0	0	b	0	0	b	876.017	2.09e-10
G1_CDS.6361	20.0637	0.397976		6.4209	6.4209		10.9304	5.47953		11.6795	5.86726		1.22324	0.362656
G1_CDS.6365	23.5011	0.0970898	a	0	0	b	12.9734	6.48904	ab	0	0	b	12.2837	0.0023061
G1_CDS.6371	20.2667	0.520979	a	0	0	b	0	0	b	0	0	b	1513.3	2.35e-11
G1_CDS.6372	23.2205	0.297435	a	14.4067	7.20763	ab	5.87962	5.87962	ab	0	0	b	4.74327	0.0348041
G1_CDS.638	20.824	0.426095		12.7612	6.43452		19.6131	0.335711		19.1984	0.93738		1.23448	0.359154
G1_CDS.6392	21.2428	1.63531	a	0	0	b	0	0	b	6.40817	6.40817	ab	9.18106	0.00571766
G1_CDS.6394	24.745	0.427385		20.6188	1.39756		22.8094	0.767647		22.0028	0.927077		3.31572	0.0778134
G1_CDS.6395	25.4953	0.163064	a	23.4932	0.52248	ab	24.4273	0.220039	ab	22.9353	0.823049	b	4.91292	0.0319363
G1_CDS.6396	22.1533	0.270427		20.3353	0.837446		18.9075	0.68535		13.9657	6.99001		0.984	0.447425
G1_CDS.640	20.5419	0.425065	a	0	0	c	0	0	c	17.7454	0.547829	b	1027.16	1.11e-10
G1_CDS.6416	14.3192	7.16057		13.8108	6.92204		12.5504	6.32252		6.30056	6.30056		0.307014	0.819851
G1_CDS.6421	23.8876	0.271503		13.034	6.5204		13.3716	6.68651		12.3456	6.24335		0.958844	0.457578
G1_CDS.6424	18.946	1.14468	a	6.2652	6.2652	ab	0	0	b	0	0	b	7.86605	0.00902662
G1_CDS.6426	20.3955	0.861999	a	0	0	b	0	0	b	6.61289	6.61289	ab	8.31493	0.0076786
G1_CDS.6432	26.9004	0.040863	a	21.7819	1.91092	b	22.214	0.857342	ab	22.7237	0.16269	ab	5.05417	0.0297698
G1_CDS.644	18.8674	1.0527	a	0	0	b	0	0	b	0	0	b	321.225	1.13e-08
G1_CDS.6445	14.7213	7.37407		5.90468	5.90468		6.68552	6.68552		0	0		1.09302	0.406263
G1_CDS.6446	11.0158	5.57681		6.72844	6.72844		0	0		0	0		1.53466	0.278786
G1_CDS.6447	18.9401	0.219718	a	0	0	b	0	0	b	0	0	b	7430.77	4.08e-14
G1_CDS.6447.1	18.9401	0.219718	a	0	0	b	0	0	b	0	0	b	7430.77	4.08e-14
G1_CDS.6450	21.7528	1.12466	a	0	0	b	18.2395	1.42047	a	12.9809	6.49136	ab	8.00896	0.00856752
G1_CDS.6456	18.4258	0.446403	a	0	0	b	0	0	b	5.98336	5.98336	ab	8.38369	0.00749489
G1_CDS.6456.1	18.4258	0.446403	a	0	0	b	0	0	b	5.98336	5.98336	ab	8.38369	0.00749489
G1_CDS.6467	13.2919	6.67692		6.5144	6.5144		5.81887	5.81887		5.52959	5.52959		0.360005	0.783685
G1_CDS.6468	18.0612	1.05967	a	0	0	b	0	0	b	0	0	b	290.504	1.68e-08
G1_CDS.647	13.4478	6.74004		0	0		0	0		6.81394	6.81394		1.80915	0.223426
G1_CDS.648	23.4118	0.118073		12.2564	6.12976		6.35106	6.35106		12.7289	6.38897		1.69949	0.243797
G1_CDS.6495	20.2343	0.182501		6.56634	6.56634		6.15176	6.15176		6.42108	6.42108		1.57142	0.270487
G1_CDS.6501	13.9643	7.00256		0	0		0	0		5.78843	5.78843		2.11555	0.176521
G1_CDS.651	13.4478	6.74004		0	0		21.5416	1.26952		15.158	7.57963		3.13851	0.0870004
G1_CDS.6515	20.1617	0.161943		6.17602	6.17602		5.71649	5.71649		5.59057	5.59057		2.01482	0.190491
G1_CDS.6518	12.7413	6.38414		0	0		0	0		0	0		3.98314	0.0523901
G1_CDS.6522	20.8055	0.429972	a	5.64201	5.64201	b	0	0	b	0	0	b	12.0699	0.00243986
G1_CDS.653	20.4352	1.6349	a	5.61606	5.61606	b	0	0	b	0	0	b	10.8914	0.00338013
G1_CDS.6541	14.271	7.13552		0	0		12.002	6.00177		0	0		2.68613	0.117304
G1_CDS.6546	13.3202	6.66104		0	0		0	0		0	0		3.99887	0.0519267
G1_CDS.6555	12.0236	6.03741		0	0		0	0		0	0		3.96612	0.0528976
G1_CDS.657	24.7347	0.28899	a	21.798	0.456583	ab	22.6127	0.941248	ab	19.9968	0.835659	b	8.23005	0.00791316
G1_CDS.6597	19.8247	0.716759		18.8492	1.48918		6.59312	6.59312		7.35051	7.35051		2.04407	0.1863
G1_CDS.6599	22.1922	0.169868	a	0	0	b	6.49366	6.49366	ab	6.52509	6.52509	ab	4.20395	0.0463254
G1_CDS.6601	24.5704	0.403322		20.8839	0.104481		12.1622	6.20676		18.6492	0.936174		2.74387	0.112781
G1_CDS.6601.1	24.5704	0.403322		20.8839	0.104481		12.1622	6.20676		18.6492	0.936174		2.74387	0.112781
G1_CDS.6638	22.2349	0.145654		13.0751	6.56591		5.963	5.963		19.235	0.505535		2.62778	0.122103
G1_CDS.6651	22.4172	0.274005	a	0	0	b	0	0	b	0	0	b	6693.38	6.19e-14
G1_CDS.6657	20.1957	0.334741	a	0	0	b	0	0	b	5.59502	5.59502	b	11.5813	0.00278403
G1_CDS.6659	24.4288	0.326129	a	21.1347	1.19265	ab	7.18897	7.18897	bc	0	0	c	10.0086	0.00439583
G1_CDS.667	13.271	6.64321		0	0		0	0		0	0		3.99071	0.0521665
G1_CDS.6675	20.868	0.476551	a	6.09646	6.09646	ab	0	0	b	13.0062	6.50347	ab	4.05556	0.0502981
G1_CDS.6676	24.1006	0.195615		12.8845	6.48536		5.90511	5.90511		12.1773	6.11632		2.00387	0.192089
G1_CDS.6686	22.2486	0.474496		5.80166	5.80166		5.80183	5.80183		21.3579	0.447258		5.04719	0.0298725
G1_CDS.6712	22.0065	0.708556	a	6.59772	6.59772	ab	11.9315	6.00332	ab	0	0	b	4.31929	0.0435037
G1_CDS.6713	21.5988	0.148273	a	6.21613	6.21613	ab	11.7224	5.86146	ab	0	0	b	4.5972	0.0375341
G1_CDS.6719	26.8061	0.0998266	a	22.1467	0.441466	bc	22.3246	0.100384	b	19.9198	0.893442	c	32.896	7.54e-05
G1_CDS.6723	21.3188	0.447087	a	6.15315	6.15315	b	0	0	b	0	0	b	10.6382	0.00363832
G1_CDS.6729	22.7295	0.163349		12.7762	6.47327		4.91788	4.91788		6.13282	6.13282		2.56808	0.127266
G1_CDS.6744	14.0813	7.0411		0	0		0	0		0	0		3.99948	0.0519088
G1_CDS.6746	23.0043	0.962878	a	0	0	b	19.8327	0.510055	a	12.3926	6.23099	ab	10.4478	0.00384887
G1_CDS.6751	20.8725	2.00457	a	0	0	b	5.34984	5.34984	ab	12.9685	6.60477	ab	4.34439	0.0429184
G1_CDS.6752	21.1987	1.00218	a	0	0	b	18.2823	1.07321	a	21.7389	0.524874	a	175.048	1.24e-07
G1_CDS.6775	20.0708	0.365423	a	0	0	b	0	0	b	0	0	b	3016.73	1.5e-12
G1_CDS.6785	23.0607	0.353732		13.3392	6.70446		19.4395	0.465392		13.3111	6.67245		1.02974	0.429608
G1_CDS.6813	20.1154	0.326892	a	0	0	b	0	0	b	0	0	b	3786.6	6.03e-13
G1_CDS.6815	21.2577	0.118232	a	5.64181	5.64181	ab	0	0	b	12.2417	6.12491	ab	4.81692	0.0335213
G1_CDS.6820	12.1819	6.17897		0	0		0	0		0	0		3.88688	0.0553412
G1_CDS.6825	26.1232	0.126425	a	22.741	0.613351	b	23.215	0.0685126	b	23.1831	0.193678	b	22.2255	0.000309921
G1_CDS.683	24.7292	0.362997		14.3893	7.19493		21.1391	0.479982		14.8637	7.43184		0.938552	0.465955
G1_CDS.6835	20.8311	0.542618	a	0	0	b	12.8689	6.43602	ab	0	0	b	10.0878	0.00429039
G1_CDS.6837	14.6142	7.30837	ab	23.3364	1.69575	a	0	0	b	19.2106	0.818955	a	7.26516	0.0113288
G1_CDS.6837.1	14.6142	7.30837	ab	23.3364	1.69575	a	0	0	b	19.2106	0.818955	a	7.26516	0.0113288
G1_CDS.6846	20.411	0.8552	a	6.22272	6.22272	ab	0	0	b	0	0	b	9.39474	0.00533352
G1_CDS.6863	21.9897	0.40269	a	0	0	b	6.40092	6.40092	b	0	0	b	10.4702	0.00382331
G1_CDS.6883	18.4868	0.0805859	a	0	0	b	0	0	b	0	0	b	52626.4	1.62e-17
G1_CDS.6891	21.6249	0.447556		20.01	0.984108		19.729	0.319188		12.697	6.36451		1.50734	0.28515
G1_CDS.6893	19.4937	0.814486		6.39949	6.39949		12.6053	6.34086		14.2882	7.14457		0.87701	0.492416
G1_CDS.6950	20.0166	0.728004		6.0974	6.0974		6.17166	6.17166		6.20065	6.20065		1.68154	0.24734
G1_CDS.6957	18.4975	0.370017	a	0	0	b	0	0	b	0	0	b	2499.1	3.18e-12
G1_CDS.70	17.8985	1.78991		9.30658	9.30658		12.2583	6.13163		12.8598	6.44055		0.301415	0.823704
G1_CDS.7008	20.7682	0.212687		7.30223	7.30223		6.38326	6.38326		6.48918	6.48918		1.45267	0.298411
G1_CDS.7009	20.055	1.36745	a	0	0	b	6.43451	6.43451	ab	0	0	b	8.26328	0.00782029
G1_CDS.7017	18.9958	0.263896	a	5.60413	5.60413	ab	0	0	b	12.1661	6.08621	ab	3.93719	0.0537737
G1_CDS.7043	23.9886	0.596323	a	20.2501	1.27564	a	0	0	b	5.65031	5.65031	b	15.5404	0.00106394
G1_CDS.7044	20.9573	0.72005		12.4901	6.24508		12.5112	6.29508		6.47963	6.47963		1.16989	0.379833
G1_CDS.7050	24.8674	0.0686303	a	18.5272	1.04166	b	19.8426	0.37902	b	19.977	0.242616	b	24.0437	0.00023451
G1_CDS.707	20.099	1.80514	a	0	0	b	0	0	b	0	0	b	123.973	4.8e-07
G1_CDS.7072	18.347	0.565629	a	0	0	b	0	0	b	0	0	b	1052.12	1e-10
G1_CDS.7075	14.0622	7.04525		6.37	6.37		12.1908	6.11437		0	0		1.26306	0.35042
G1_CDS.7081	24.2258	0.226945	a	19.8145	1.49614	b	19.7416	0.163068	b	19.6439	0.215666	b	8.54902	0.00707517
G1_CDS.7082	27.7059	0.265514	a	23.2869	1.45125	b	24.6756	0.424616	ab	23.8202	1.08068	ab	4.42134	0.0411832
G1_CDS.7096	22.1153	1.03602	a	0	0	b	0	0	b	0	0	b	455.669	2.81e-09
G1_CDS.7107	18.6409	0.444652	a	14.0041	7.03458	ab	18.5997	0.334034	a	0	0	b	6.24007	0.0172356
G1_CDS.7124	12.527	6.26989		0	0		0	0		0	0		3.99183	0.0521336
G1_CDS.7126	14.2306	7.15631		5.37128	5.37128		0	0		0	0		2.25326	0.159385
G1_CDS.713	20.8649	0.776365		12.9875	6.51862		12.6536	6.34838		13.5846	6.79248		0.473013	0.709553
G1_CDS.7130	20.1689	0.544387	a	12.2284	6.11429	ab	0	0	b	12.1581	6.08028	ab	3.71226	0.0612398
G1_CDS.7154	19.5253	0.060055	a	0	0	b	0	0	b	0	0	b	105706	9.97e-19
G1_CDS.7155	19.4825	0.0332103	a	0	0	b	0	0	b	0	0	b	344147	8.87e-21
G1_CDS.7158	19.7692	0.580067		6.51656	6.51656		5.94192	5.94192		0	0		3.56661	0.0667658
G1_CDS.7171	21.0825	0.527937	a	0	0	b	0	0	b	0	0	b	1594.7	1.91e-11
G1_CDS.7173	21.7093	0.447937	a	0	0	b	6.6378	6.6378	b	0	0	b	9.47305	0.00520086
G1_CDS.7173.1	21.7093	0.447937	a	0	0	b	6.6378	6.6378	b	0	0	b	9.47305	0.00520086
G1_CDS.7174	19.4242	0.746694	a	0	0	b	6.20703	6.20703	ab	0	0	b	8.58258	0.00699357
G1_CDS.7175	18.9118	0.41726	a	0	0	b	0	0	b	0	0	b	2054.25	6.95e-12
G1_CDS.718	20.7628	0.459639	a	6.03152	6.03152	ab	0	0	b	6.66272	6.66272	ab	3.82012	0.0575096
G1_CDS.7201	21.9849	1.70484		13.2655	6.69358		20.8631	1.03751		20.4583	1.69339		1.22121	0.363293
G1_CDS.721	25.4928	0.427782		18.409	0.695564		13.5407	6.82848		12.8596	6.47955		1.52178	0.281765
G1_CDS.7215	19.6936	0.17156	a	0	0	b	0	0	b	12.8744	6.44663	ab	9.24675	0.005596
G1_CDS.7216	21.6209	0.151584	a	0	0	b	11.5213	5.76093	ab	19.4436	0.371984	a	11.472	0.00286915
G1_CDS.7222	20.8384	0.400716	a	6.13272	6.13272	b	0	0	b	0	0	b	10.2368	0.00410031
G1_CDS.7224	19.7922	0.411788	a	19.3668	0.613579	a	0	0	b	12.6532	6.34916	ab	8.34705	0.00759208
G1_CDS.7224.1	19.7922	0.411788	a	19.3668	0.613579	a	0	0	b	12.6532	6.34916	ab	8.34705	0.00759208
G1_CDS.7225	19.8029	0.385668	a	6.26139	6.26139	ab	6.0303	6.0303	ab	0	0	b	3.70159	0.0616249
G1_CDS.7230	22.6162	0.500408	a	0	0	b	11.8889	5.96674	ab	5.63559	5.63559	ab	5.55679	0.0234032
G1_CDS.7231	19.4784	0.935395	a	5.63821	5.63821	ab	12.3904	6.2298	ab	0	0	b	3.97391	0.0526647
G1_CDS.7234	12.3893	6.20225		0	0		4.7598	4.7598		0	0		2.23868	0.1611
G1_CDS.7238	19.4786	1.07033	a	6.67711	6.67711	ab	0	0	b	0	0	b	7.37585	0.010854
G1_CDS.7247	12.9262	6.56891		0	0		0	0		0	0		3.87219	0.0558095
G1_CDS.7247.1	12.9262	6.56891		0	0		0	0		0	0		3.87219	0.0558095
G1_CDS.7248	15.5771	7.7916		0	0		0	0		5.69404	5.69404		2.31865	0.151963
G1_CDS.7250	19.2408	1.48569	a	18.5485	0.853446	a	0	0	b	12.756	6.38106	ab	7.27742	0.011275
G1_CDS.7257	20.1398	0.126968	a	0	0	b	6.14785	6.14785	ab	5.80473	5.80473	ab	4.09512	0.0491988
G1_CDS.7272	13.1401	6.63711		0	0		10.2345	5.13178		0	0		2.66745	0.118815
G1_CDS.7275	13.7067	6.85336		0	0		0	0		6.95623	6.95623		1.81106	0.22309
G1_CDS.7279	12.9194	6.45969		0	0		0	0		5.97263	5.97263		1.95272	0.199774
G1_CDS.7287	18.2894	0.886204	a	0	0	b	5.99161	5.99161	ab	0	0	b	8.10541	0.00827407
G1_CDS.7289	14.837	7.42833		0	0		12.8855	6.4439		5.75221	5.75221		1.42918	0.304336
G1_CDS.7294	24.4212	0.424204	a	14.5129	7.26414	ab	0	0	b	6.91506	6.91506	ab	4.35731	0.0426207
G1_CDS.7302	22.4562	0.237059	a	0	0	b	6.42291	6.42291	b	0	0	b	10.8782	0.00339301
G1_CDS.7307	23.0823	0.212992		19.4117	0.627758		12.2563	6.12897		12.6438	6.32273		1.43964	0.301681
G1_CDS.7314	13.106	6.56079		0	0		0	0		0	0		3.99048	0.0521733
G1_CDS.733	20.6227	0.317185	a	0	0	b	6.06701	6.06701	ab	12.7715	6.38573	ab	4.04906	0.0504814
G1_CDS.7330	23.8802	0.233661		12.4118	6.20811		12.4897	6.24535		21.0969	0.30906		1.79564	0.225821
G1_CDS.7333	11.844	5.92208		0	0		6.78739	6.78739		0	0		1.63615	0.256582
G1_CDS.7336	13.6415	6.86153		0	0		0	0		0	0		3.95257	0.0533058
G1_CDS.7339	21.5022	0.0676625	a	0	0	b	0	0	b	0	0	b	100988	1.2e-18
G1_CDS.7348	19.2829	1.5071	a	0	0	b	0	0	b	0	0	b	163.705	1.61e-07
G1_CDS.7357	18.9662	0.60119	a	0	0	b	0	0	b	0	0	b	995.264	1.25e-10
G1_CDS.7358	13.0344	6.53471		6.20935	6.20935		0	0		0	0		1.90128	0.207883
G1_CDS.7362	18.7399	1.26224		6.25241	6.25241		6.2079	6.2079		6.3547	6.3547		1.29986	0.339543
G1_CDS.7376	19.7234	0.517569	a	0	0	b	0	0	b	5.48775	5.48775	b	11.4197	0.00291102
G1_CDS.7377	24.6272	0.319597		12.9351	6.48353		18.3757	1.02736		13.371	6.70464		1.35125	0.325005
G1_CDS.7378	21.3607	0.472456		6.00062	6.00062		11.5537	5.77882		20.1627	0.722187		3.03676	0.0928826
G1_CDS.7386	18.0239	0.293821	a	0	0	b	0	0	b	0	0	b	3762.99	6.19e-13
G1_CDS.7394	20.9522	0.400931	a	6.16039	6.16039	b	0	0	b	0	0	b	10.2567	0.00407573
G1_CDS.7397	20.4444	0.592562	a	0	0	b	0	0	b	0	0	b	1190.37	6.14e-11
G1_CDS.740	12.8149	6.43885		6.50227	6.50227		13.0612	6.53428		12.4065	6.20326		0.239282	0.866599
G1_CDS.7412	23.4192	0.875879	a	12.0212	6.01245	ab	5.89307	5.89307	ab	0	0	b	5.59394	0.0230033
G1_CDS.7418	20.347	0.8215	a	13.0008	6.50534	ab	12.0019	6.01191	ab	0	0	b	3.58732	0.0659437
G1_CDS.7419	22.6124	0.0177557		13.9054	6.96887		5.9327	5.9327		6.71602	6.71602		1.86907	0.213164
G1_CDS.7466	22.3956	0.847767		6.03352	6.03352		5.86168	5.86168		7.03195	7.03195		2.14871	0.172198
G1_CDS.7481	25.481	0.375861		13.1258	6.5696		20.6878	0.377938		19.0392	0.720894		2.36555	0.146899
G1_CDS.7494	22.9837	0.0336651		12.8918	6.45907		19.5453	0.179526		19.1761	0.191829		1.69153	0.24536
G1_CDS.752	14.8255	7.41302		0	0		6.39122	6.39122		0	0		2.06131	0.183882
G1_CDS.7531	25.9131	1.74014		23.3284	2.42459		26.5637	0.345655		25.2057	0.596991		0.832709	0.512479
G1_CDS.7538	12.3301	6.20559		0	0		0	0		0	0		3.9479	0.0534474
G1_CDS.755	12.4807	6.25953		0	0		0	0		13.7824	6.9004		2.66191	0.119267
G1_CDS.7550	14.2857	7.14361		0	0		5.82685	5.82685		6.63218	6.63218		1.06691	0.415716
G1_CDS.7557	22.9804	0.281513	a	20.8202	0.90105	a	5.51138	5.51138	b	19.6381	0.293581	a	8.04109	0.00846835
G1_CDS.7578	20.1092	0.285447	a	0	0	b	5.99983	5.99983	b	0	0	b	9.97641	0.00443959
G1_CDS.7599	19.3667	0.457762	a	0	0	b	0	0	b	0	0	b	1789.92	1.2e-11
G1_CDS.760	25.0401	0.306321	a	22.5719	0.598777	b	23.828	0.680493	ab	24.3998	0.125479	ab	4.73132	0.0350179
G1_CDS.7663	25.1574	0.147685		21.1186	1.44645		22.0494	0.729886		13.8506	7.00097		1.77261	0.229977
G1_CDS.7672	22.1078	0.375346	a	6.6281	6.6281	bc	18.5689	1.48196	ab	0	0	c	9.1654	0.00574716
G1_CDS.7673	21.1829	0.485019	a	0	0	b	0	0	b	0	0	b	1907.45	9.34e-12
G1_CDS.7694	20.2944	1.66515		21.5004	1.32613		22.5051	0.0920512		13.9624	6.98685		1.1073	0.401196
G1_CDS.7707	22.572	0.212876	a	0	0	b	12.4557	6.23368	ab	13.5313	6.76663	ab	4.06562	0.0500157
G1_CDS.801	20.2045	2.14974		12.7563	6.44774		6.76967	6.76967		6.757	6.757		1.18302	0.375519
G1_CDS.804	24.3836	0.130466	a	21.5366	0.518298	b	19.7577	0.263561	b	20.8098	0.571544	b	23.0157	0.000273895
G1_CDS.808	20.7093	0.730737	a	6.15229	6.15229	b	0	0	b	0	0	b	9.94633	0.004481
G1_CDS.810	20.7658	1.59808		6.66608	6.66608		11.9453	5.99202		6.84153	6.84153		1.34781	0.325955
G1_CDS.820	22.0008	0.904181	a	0	0	b	6.54414	6.54414	ab	5.4334	5.4334	ab	4.87937	0.0324794
G1_CDS.822	21.3908	0.600182		17.9356	0.699859		19.2631	0.849801		13.9035	6.98957		0.78842	0.533419
G1_CDS.824	21.3378	0.562465		11.669	5.84909		6.35665	6.35665		13.1174	6.56487		1.30337	0.338526
G1_CDS.825	13.1114	6.55597		0	0		5.24439	5.24439		0	0		2.1788	0.168385
G1_CDS.826	23.3807	1.29321	a	0	0	c	17.5289	0.878702	b	0	0	c	237.55	3.72e-08
G1_CDS.828	23.3666	0.358271		20.3336	0.664309		12.0857	6.0623		20.6764	0.455799		2.53704	0.130056
G1_CDS.829	27.1735	0.203955	a	21.5016	0.73031	c	24.2845	0.300289	b	23.5675	0.599175	bc	21.4964	0.000348557
G1_CDS.836	24.1722	0.339175	a	0	0	b	13.2419	6.6217	ab	7.00621	7.00621	ab	4.52005	0.0390833
G1_CDS.890	21.1108	1.42058		19.9562	0.754476		21.7799	0.834023		15.0225	7.51164		0.626267	0.617971
G1_CDS.900	23.0789	0.930675		20.4583	0.307946		12.2245	6.16205		18.5335	0.967823		2.14578	0.172573
G1_CDS.904	23.2447	0.510743		20.1351	1.26891		20.2747	0.7099		20.1751	0.191631		3.86231	0.0561273
G1_CDS.906	20.6117	0.129481	a	0	0	b	0	0	b	0	0	b	25340.5	3.02e-16
G1_CDS.911	12.4121	6.20718		0	0		0	0		0	0		3.99856	0.0519358
G1_CDS.911.1	12.4121	6.20718		0	0		0	0		0	0		3.99856	0.0519358
G1_CDS.913	19.6671	0.337596		5.92791	5.92791		13.7571	6.87953		20.4506	0.574454		2.17625	0.168704
G1_CDS.980	23.9106	0.225442		13.1418	6.57091		11.4435	5.7524		14.8551	7.56861		0.925276	0.471528
G1_CDS.985	22.4741	1.01488		12.9151	6.5072		20.0842	0.607157		6.16322	6.16322		2.66702	0.118849
G1_CDS.986	20.0757	0.316169	a	0	0	b	0	0	b	0	0	b	4031.81	4.7e-13
G1_CDS.990	11.6451	5.82431		6.36648	6.36648		0	0		0	0		1.7019	0.243325
G11_CDS.1000	18.726	0.154368		14.2962	7.14829		20.0113	0.595507		13.1572	6.57965		0.46859	0.712358
G11_CDS.1009	12.0115	6.0333	ab	0	0	b	22.0024	0.106788	a	20.9815	1.30525	a	10.931	0.00334186
G11_CDS.1009.1	12.0115	6.0333	ab	0	0	b	22.0024	0.106788	a	20.9815	1.30525	a	10.931	0.00334186
G11_CDS.1013	11.5306	5.7654		6.29573	6.29573		18.6005	0.74446		6.16515	6.16515		1.23307	0.359591
G11_CDS.1046	22.6012	1.48372		24.2493	1.23114		25.6067	0.424956		26.336	0.493567		2.60999	0.123614
G11_CDS.105	13.014	6.511		0	0		0	0		0	0		3.99506	0.0520384
G11_CDS.105.1	13.014	6.511		0	0		0	0		0	0		3.99506	0.0520384
G11_CDS.1061	19.3964	0.499942		20.4173	0.974763		20.8668	0.903659		13.5826	6.81361		0.942579	0.464279
G11_CDS.1106	11.5036	5.75496	ab	6.30755	6.30755	ab	19.4874	0.400552	a	0	0	b	3.7242	0.0608123
G11_CDS.1109	13.2279	6.656		21.1886	0.147637		19.4695	1.56937		6.79353	6.79353		1.8456	0.217114
G11_CDS.1117	12.8345	6.41741		6.90854	6.90854		13.717	6.85922		20.3229	0.497987		0.885678	0.488591
G11_CDS.1117.1	12.8345	6.41741		6.90854	6.90854		13.717	6.85922		20.3229	0.497987		0.885678	0.488591
G11_CDS.1169	21.8421	1.10254	a	0	0	b	21.6384	0.263632	a	0	0	b	490.401	2.1e-09
G11_CDS.1169.1	21.8421	1.10254	a	0	0	b	21.6384	0.263632	a	0	0	b	490.401	2.1e-09
G11_CDS.1175	20.9137	0.201662		13.3275	6.73734		21.0483	0.398007		12.979	6.49018		0.932472	0.468498
G11_CDS.1184	22.3266	0.552655		21.7934	0.428441		22.3512	0.61273		7.11117	7.11117		4.40655	0.0415098
G11_CDS.1186	19.6844	1.08543		13.3903	6.74587		14.1764	7.09162		6.14038	6.14038		0.918599	0.474359
G11_CDS.1195	12.2934	6.18861		6.44519	6.44519		0	0		0	0		1.7516	0.23385
G11_CDS.12	20.9937	0.218329	a	0	0	c	19.8356	0.0595989	b	19.8819	0.226339	b	4008.67	4.81e-13
G11_CDS.1207	22.9556	0.273746		22.0864	0.258393		22.878	0.149994		22.3802	0.570788		1.39687	0.312711
G11_CDS.1211	22.3166	0.222612		19.7494	1.08364		20.9342	0.890427		21.6203	0.757829		1.84752	0.216788
G11_CDS.1215	21.7929	1.2338		20.2389	0.505445		21.9047	0.32366		21.8494	0.622659		1.1456	0.387965
G11_CDS.1217	23.9877	0.599087		24.4187	0.433041		25.3195	0.252269		24.7811	0.0727136		2.07003	0.182674
G11_CDS.1228	11.8601	5.93013		6.81102	6.81102		19.8725	0.4457		13.0262	6.53147		0.930098	0.469496
G11_CDS.1243	21.809	0.18212		22.8599	0.194368		21.7566	1.41017		23.4745	0.38028		1.2744	0.347027
G11_CDS.1248	20.3333	1.57087		13.8653	6.99676		18.808	1.34991		20.9663	0.988762		0.762751	0.545968
G11_CDS.1250	19.989	1.19559		20.5032	0.615648		20.1233	0.652813		20.7415	0.559049		0.187376	0.902049
G11_CDS.1258	20.4937	0.727263		20.0115	0.689947		20.8397	0.499649		21.1219	0.185958		0.709915	0.572778
G11_CDS.1265	14.6195	7.31555		21.0314	0.59636		22.4436	0.282834		20.002	1.43212		0.835156	0.511348
G11_CDS.1271	11.4159	5.77466		0	0		17.5169	0.673789		6.29482	6.29482		3.02425	0.0936396
G11_CDS.1279	23.5841	0.198448		22.7108	0.695845		21.4071	1.20393		20.8897	1.09566		1.89548	0.208821
G11_CDS.128	20.9048	0.703827	a	0	0	b	4.94076	4.94076	ab	6.48097	6.48097	ab	4.82589	0.0333691
G11_CDS.1284	21.2454	0.45378		21.3227	0.687955		13.6874	6.84623		14.5439	7.28343		0.685974	0.585365
G11_CDS.1289	11.4876	5.7452		6.99824	6.99824		12.7095	6.3568		0	0		1.08051	0.410762
G11_CDS.1296	18.7841	0.362209		18.5058	1.2666		19.7707	0.477816		7.27208	7.27208		2.53791	0.129977
G11_CDS.1309	13.023	6.51202		12.6012	6.30603		13.9669	6.99108		20.106	1.4927		0.367947	0.778327
G11_CDS.1311	23.1886	0.379204		23.3532	0.936898		23.1419	0.432665		22.9466	1.79326		0.0253157	0.994116
G11_CDS.1316	21.8418	0.324981		13.1354	6.67515		6.75013	6.75013		13.2437	6.62952		1.14384	0.388561
G11_CDS.1320	21.668	0.0906455		20.1422	0.98698		21.8073	0.458632		12.7937	6.41723		1.72372	0.23911
G11_CDS.1336	11.5192	5.80051		12.9773	6.49201		19.2094	0.658572		0	0		3.36809	0.0753308
G11_CDS.1337	19.3799	0.96663		7.15911	7.15911		13.732	6.94059		13.0036	6.50317		0.700533	0.577677
G11_CDS.1353	19.0762	1.07807	a	0	0	b	0	0	b	0	0	b	313.102	1.25e-08
G11_CDS.1374	19.5881	1.52961		13.7532	6.88551		19.0553	1.68749		6.04012	6.04012		1.77695	0.229186
G11_CDS.1382	21.4835	0.226535		21.6097	0.910081		23.1266	0.564035		21.2897	0.0993107		2.35488	0.148032
G11_CDS.1387	11.6558	5.99467		13.7577	6.89264		19.3722	1.34416		11.4626	5.82256		0.456973	0.719767
G11_CDS.1387.1	11.6558	5.99467		13.7577	6.89264		19.3722	1.34416		11.4626	5.82256		0.456973	0.719767
G11_CDS.1395	13.4721	6.73878		14.4576	7.22884		20.9573	1.10117		15.1789	7.60172		0.28951	0.831911
G11_CDS.1424	19.9266	0.840746		6.28103	6.28103		6.38674	6.38674		0	0		3.48719	0.0700399
G11_CDS.1439	19.801	0.315878		20.2921	0.225991		18.7319	0.743383		14.1115	7.05583		0.63208	0.61472
G11_CDS.1440	12.0161	6.05088		20.6895	0.496962		19.464	1.18242		6.57634	6.57634		2.15551	0.171327
G11_CDS.1451	21.8847	0.131645		21.9193	0.256693		13.8746	6.95516		20.973	0.965968		1.22151	0.363197
G11_CDS.1457	22.1861	0.30491		21.9419	1.46563		22.1264	0.328641		14.4773	7.23907		1.05777	0.419083
G11_CDS.1463	12.8261	6.41331		6.39566	6.39566		19.3839	0.631622		6.63513	6.63513		1.19662	0.371112
G11_CDS.1470	23.5991	0.237637		21.8336	0.722247		23.1905	0.0778262		15.1609	7.58347		1.06338	0.417011
G11_CDS.1477	12.7706	6.39465		6.69491	6.69491		17.8175	1.72267		13.3954	6.70237		0.626084	0.618074
G11_CDS.1500	24.4067	0.359624		24.1009	0.252302		24.6508	0.39688		23.94	0.368427		0.825633	0.515765
G11_CDS.1512	22.0143	0.677227		21.1846	1.16507		23.2797	0.192011		23.3699	0.320333		2.26728	0.157758
G11_CDS.1519	24.0554	0.0799986		23.7075	0.267817		25.2037	0.648546		23.3753	0.483631		3.45494	0.0714259
G11_CDS.1526	22.5673	0.442792		21.307	1.52697		21.8447	0.26043		14.9214	7.46857		0.854064	0.502699
G11_CDS.1528	11.6309	5.90135		13.7562	6.93747		12.2827	6.19716		6.47574	6.47574		0.245804	0.8621
G11_CDS.1529	22.601	0.26481		21.0417	0.623926		21.6808	1.06293		22.4086	1.04689		0.759857	0.547402
G11_CDS.1549	13.1248	6.58103		0	0		13.3989	6.74613		13.3075	6.67227		1.32243	0.333065
G11_CDS.1567	22.6991	0.281156		24.0354	1.0669		23.0697	0.279648		23.7113	0.225827		1.08849	0.407885
G11_CDS.1574	21.0428	0.872456		22.7716	0.44882		23.3295	0.466968		22.403	0.821144		2.04374	0.186346
G11_CDS.1576	19.9828	0.458253	a	12.7776	6.40766	ab	19.873	1.14766	a	0	0	b	8.29539	0.00773182
G11_CDS.1577	12.0254	6.04929	ab	20.4902	0.75154	a	20.9641	0.419231	a	0	0	b	10.3187	0.00400043
G11_CDS.1578	21.3351	0.439711	b	22.5995	0.316202	ab	24.5697	0.960087	a	23.9364	0.287689	a	6.39454	0.0161335
G11_CDS.1583	18.713	0.442358	a	12.8297	6.47943	ab	18.8173	1.0492	a	0	0	b	7.23472	0.0114639
G11_CDS.1587	19.6538	0.4005		13.0558	6.56223		13.3557	6.68135		13.4842	6.74911		0.303702	0.822129
G11_CDS.1596	27.4325	0.281973		26.2173	0.612545		26.5325	0.217081		25.0165	0.911336		2.99288	0.0955709
G11_CDS.1599	22.3822	1.44885	a	0	0	b	5.86127	5.86127	ab	6.51908	6.51908	ab	4.65613	0.0364017
G11_CDS.1601	20.1188	0.341764		13.781	6.89176		18.881	0.945671		12.6967	6.42518		0.602205	0.631604
G11_CDS.1617	22.3252	0.699653		6.95021	6.95021		20.9012	0.660698		5.57909	5.57909		3.94124	0.0536502
G11_CDS.1621	20.2563	1.87928		11.7998	5.94551		21.499	1.10365		22.086	0.665419		2.27445	0.156933
G11_CDS.1626	23.5414	0.188897		6.38159	6.38159		5.95177	5.95177		21.5514	0.255924		4.72776	0.0350821
G11_CDS.1626.1	23.5414	0.188897		6.38159	6.38159		5.95177	5.95177		21.5514	0.255924		4.72776	0.0350821
G11_CDS.1626.2	23.5414	0.188897		6.38159	6.38159		5.95177	5.95177		21.5514	0.255924		4.72776	0.0350821
G11_CDS.1760	21.8871	0.565126		22.4783	0.433249		23.1541	0.268298		23.0096	0.406227		1.78064	0.228518
G11_CDS.1762	24.4908	0.161036		24.0405	0.889835		23.2986	0.260871		23.9689	0.477633		0.868277	0.496303
G11_CDS.1786	13.9492	6.97635		19.3894	1.25514		21.0714	0.156485		6.80704	6.80704		1.71126	0.241505
G11_CDS.1786.1	13.9492	6.97635		19.3894	1.25514		21.0714	0.156485		6.80704	6.80704		1.71126	0.241505
G11_CDS.1797	20.7756	0.473967		14.927	7.473		21.8772	0.588703		21.2449	0.489798		0.731085	0.561876
G11_CDS.183	22.456	0.260408	b	23.4539	0.724404	ab	24.4383	0.306535	a	23.9514	0.188123	ab	3.97792	0.0525453
G11_CDS.1835	11.8725	6.00565		0	0		13.2449	6.63844		12.5628	6.30992		1.32562	0.332161
G11_CDS.1864	12.5159	6.27214		13.1591	6.5876		13.7689	6.89382		13.3874	6.70134		0.00630351	0.999252
G11_CDS.1901	12.7654	6.39689	ab	20.3057	0.690722	a	0	0	b	0	0	b	9.72214	0.00480535
G11_CDS.1901.1	12.7654	6.39689	ab	20.3057	0.690722	a	0	0	b	0	0	b	9.72214	0.00480535
G11_CDS.1902	21.0601	0.293462		21.6787	0.402464		21.5759	0.620008		20.7957	0.464529		0.832062	0.512779
G11_CDS.1918	12.1397	6.07088		0	0		14.0094	7.03523		6.25608	6.25608		1.27767	0.346053
G11_CDS.1949	18.3011	0.81723	a	6.64139	6.64139	ab	0	0	b	0	0	b	6.65558	0.0144634
G11_CDS.1975	22.0691	0.39593		23.2188	0.215892		22.7567	0.21906		15.2497	7.62779		0.960458	0.456919
G11_CDS.2019	11.4747	5.75168		0	0		0	0		0	0		3.98008	0.0524811
G11_CDS.2039	18.6406	0.87544	a	5.64197	5.64197	ab	0	0	b	5.10651	5.10651	ab	4.30513	0.0438384
G11_CDS.2102	24.4908	0.161036		24.0405	0.889835		23.2986	0.260871		23.9689	0.477633		0.868277	0.496303
G11_CDS.213	14.1565	7.08034		6.56871	6.56871		12.3741	6.25615		0	0		1.2363	0.358589
G11_CDS.2204	14.4301	7.23939		20.4112	0.548725		20.8327	0.581464		12.5712	6.29476		0.755773	0.549433
G11_CDS.2229	22.434	0.251863		22.9637	0.633729		23.2519	0.415968		21.3753	0.969357		1.73206	0.237522
G11_CDS.2235	20.6235	0.393608		12.4258	6.21535		5.71906	5.71906		12.3076	6.15425		1.36208	0.322035
G11_CDS.2245	12.5917	6.29789		0	0		0	0		0	0		3.99741	0.0519697
G11_CDS.2249	18.0853	1.03646		6.99441	6.99441		5.87223	5.87223		0	0		2.69854	0.116313
G11_CDS.2253	23.8044	1.02997		20.9652	0.693793		21.1188	0.514475		13.0379	6.69689		1.85299	0.21586
G11_CDS.2260	24.8224	1.05754		24.8016	0.526111		24.7782	0.721303		24.6983	0.23545		0.00598188	0.999308
G11_CDS.2264	20.7549	0.478861		5.53596	5.53596		6.74723	6.74723		13.5128	6.75981		1.61389	0.261266
G11_CDS.2271	21.1602	1.0744		21.9878	0.32807		22.8602	0.440488		21.6128	0.467279		1.24179	0.356896
G11_CDS.2272	21.6894	0.759105		14.8913	7.4467		19.1454	0.881423		18.981	0.413384		0.555031	0.659148
G11_CDS.2274	22.0308	1.37187	a	0	0	b	0	0	b	0	0	b	257.891	2.69e-08
G11_CDS.2276	18.7475	0.361624		13.3074	6.66174		12.7084	6.35745		6.26876	6.26876		0.840297	0.508981
G11_CDS.2285	13.1712	6.58603		13.1329	6.56922		14.518	7.29519		14.0038	7.00787		0.00961906	0.998595
G11_CDS.2314	24.3162	0.481712		23.5182	0.317077		24.2647	0.331708		22.8942	0.561517		2.41298	0.141986
G11_CDS.2316	13.1868	6.5977		0	0		0	0		0	0		3.99476	0.0520473
G11_CDS.2336	20.7377	1.07189	b	25.5851	1.60602	a	25.3044	0.405936	ab	25.293	0.597541	ab	5.11889	0.0288383
G11_CDS.2348	23.4894	0.109732		22.877	0.602976		21.9396	0.717071		21.4705	0.692122		2.41818	0.141459
G11_CDS.2366	11.5584	5.80004		20.1049	0.806808		20.956	0.663506		13.0001	6.65478		1.17246	0.378984
G11_CDS.2371	19.0559	1.03702		14.7816	7.39221		21.1537	1.15736		14.6642	7.33413		0.37495	0.773617
G11_CDS.2389	12.9248	6.46542		20.9773	0.771745		22.2468	0.434773		22.1805	0.568241		1.8681	0.213326
G11_CDS.2400	12.4177	6.22359		6.78621	6.78621		19.5382	0.344589		5.56529	5.56529		1.40585	0.310356
G11_CDS.2506	12.4818	6.29863		0	0		0	0		0	0		3.92702	0.0540861
G11_CDS.2513	20.4667	0.5742		21.5976	0.991771		22.6031	0.341734		20.7755	0.371124		2.33144	0.150561
G11_CDS.2521	22.6047	1.57646		15.3758	7.69325		23.3607	0.439403		22.0843	2.19748		0.817122	0.519747
G11_CDS.2537	20.2255	0.468178	b	23.2863	0.521703	a	23.6764	0.0808444	a	23.3539	0.661711	a	11.1583	0.00313218
G11_CDS.2538	18.9399	0.32602		6.44059	6.44059		13.1898	6.59615		6.18883	6.18883		1.20617	0.368051
G11_CDS.2541	19.5382	0.562886		21.0157	0.485721		20.2071	1.22991		6.4741	6.4741		4.35059	0.0427752
G11_CDS.2547	20.9208	0.216675	a	0	0	b	0	0	b	6.74223	6.74223	ab	8.55078	0.00707085
G11_CDS.2567	23.709	0.130481		24.3304	0.412775		23.8671	0.369221		23.8671	0.148114		0.834536	0.511635
G11_CDS.2584	19.6175	0.648398		12.9564	6.48424		13.8477	6.92626		12.8078	6.58241		0.313802	0.815185
G11_CDS.2625	13.8155	6.93075		13.9923	7.09157		22.1533	0.620975		21.1965	1.21996		0.809882	0.52316
G11_CDS.2640	22.9207	0.755467		19.5792	1.72706		22.9323	0.40265		14.9665	7.49626		0.948142	0.461975
G11_CDS.2641	24.6236	0.281643		23.2874	0.837477		24.0388	0.292206		24.3409	0.692115		0.984582	0.447194
G11_CDS.2684	21.4388	0.523263		21.741	0.513192		12.3891	6.20976		14.2729	7.25214		1.01834	0.43397
G11_CDS.2685	28.7689	0.204902		29.2285	1.00573		28.4646	0.239695		27.6565	0.181972		1.52934	0.280012
G11_CDS.2688	19.0723	0.409648		12.8957	6.45399		20.7524	0.497482		12.0767	6.05352		0.963723	0.455589
G11_CDS.2709	18.9651	1.08063		20.2233	0.543361		19.6272	0.222067		13.0026	6.56781		1.00004	0.441085
G11_CDS.2720	22.0709	0.576947		0	0		14.0667	7.03503		14.8725	7.4447		3.23908	0.081632
G11_CDS.2721	25.3194	1.10142		23.2251	0.559068		24.3141	0.523986		24.6991	1.25578		0.916732	0.475154
G11_CDS.2722	24.8619	0.204367		22.5581	1.22171		23.6251	0.381944		24.2617	0.273205		2.21169	0.164336
G11_CDS.2723	23.1341	0.0943507		22.4361	0.402183		22.736	0.599663		15.188	7.59489		0.992811	0.443929
G11_CDS.2725	23.439	0.734045		22.3185	0.43675		24.5109	0.213073		21.4662	1.07098		3.65921	0.0631844
G11_CDS.2726	25.2229	0.546104		25.2967	0.480936		25.6349	0.512285		26.0021	0.136438		0.628897	0.616498
G11_CDS.2727	20.7642	0.862123		22.953	1.1203		20.4059	0.253936		6.93944	6.93944		4.25016	0.0451684
G11_CDS.2728	15.1015	7.55349		21.2662	1.08251		23.1177	0.667766		22.5466	0.725339		0.918295	0.474488
G11_CDS.2730	21.8684	1.33249		20.9882	2.45069		22.3393	0.224376		7.28527	7.28527		3.44724	0.0717616
G11_CDS.2731	20.7952	0.978046		6.32767	6.32767		20.9768	0.857903		7.02436	7.02436		2.96	0.097648
G11_CDS.2733	12.9918	6.51611		6.82604	6.82604		20.0285	1.5661		13.4119	6.70861		0.852591	0.503368
G11_CDS.2734	24.4341	0.169466		24.4393	0.466221		24.6889	0.132216		16.0198	8.01133		1.12225	0.395972
G11_CDS.2735	22.3198	1.1325		20.8533	0.715837		21.574	0.583009		11.4381	5.74169		2.9725	0.0968516
G11_CDS.2736	24.7674	0.141629		23.4307	0.407988		24.1633	0.414703		23.8006	0.838371		1.2221	0.363014
G11_CDS.2737	24.4512	0.208215		7.57877	7.57877		23.2137	0.141217		15.4267	7.7297		2.08765	0.180261
G11_CDS.2738	16.9671	8.48423		14.6636	7.61824		24.3361	0.540616		20.2387	0.562614		0.540308	0.667964
G11_CDS.2742	20.5343	0.429785		21.231	0.281809		22.2661	1.18496		13.5426	6.78878		1.31678	0.334674
G11_CDS.2745	22.8974	0.702795		24.3463	0.600002		24.8362	0.255959		23.5194	1.05432		1.46111	0.296319
G11_CDS.2760	21.8871	0.565126		22.4783	0.433249		23.1541	0.268298		23.0096	0.406227		1.78064	0.228518
G11_CDS.279	13.6565	6.87377		24.2093	1.95813		22.8913	0.524197		22.4955	0.196557		1.81337	0.222684
G11_CDS.2793	21.2503	0.369079		22.6302	0.552153		21.3236	0.764916		23.1135	0.344932		3.06362	0.0912836
G11_CDS.2813	18.88	0.463613		0	0		6.13126	6.13126		6.23199	6.23199		3.28527	0.0793033
G11_CDS.2817	13.6116	6.81537		13.8301	6.91865		14.1476	7.07995		13.468	6.73402		0.00184313	0.999881
G11_CDS.2829	21.7933	0.517814	b	24.2348	0.0913552	ab	24.4091	0.710639	a	23.9438	0.618248	ab	5.08686	0.0292947
G11_CDS.2831	24.3745	0.183794		24.5255	0.548054		25.3223	0.197632		25.3457	0.343225		2.15386	0.171537
G11_CDS.2832	24.7559	0.109655		24.3778	0.285368		24.8514	0.0861597		24.0183	0.251358		3.54264	0.0677339
G11_CDS.2836	23.3927	0.141495		22.1519	1.24479		24.1877	0.146504		22.7918	0.998401		1.16383	0.381844
G11_CDS.2845	20.8255	0.47967		19.9986	1.5514		18.6064	1.67209		12.7099	6.35719		1.17278	0.37888
G11_CDS.2866	14.477	7.25768		15.0247	7.51713		22.7853	0.113215		6.6927	6.6927		1.1225	0.395885
G11_CDS.2866.1	14.477	7.25768		15.0247	7.51713		22.7853	0.113215		6.6927	6.6927		1.1225	0.395885
G11_CDS.2866.2	14.477	7.25768		15.0247	7.51713		22.7853	0.113215		6.6927	6.6927		1.1225	0.395885
G11_CDS.2866.3	14.477	7.25768		15.0247	7.51713		22.7853	0.113215		6.6927	6.6927		1.1225	0.395885
G11_CDS.2869	22.6784	0.670828		25.2436	0.385655		25.2884	0.435216		24.816	0.867164		3.97579	0.0526087
G11_CDS.2878	22.7528	0.101958		14.7478	7.38169		22.203	0.588144		22.8117	0.149574		1.1261	0.394638
G11_CDS.2886	24.4729	0.885695		23.7539	1.66635		24.2324	1.42564		23.7311	0.240449		0.0947093	0.960827
G11_CDS.2887	24.5587	0.580217		23.2229	0.388238		24.7907	0.163963		24.4242	0.904702		1.47368	0.29323
G11_CDS.2889	12.1837	6.12824		19.7925	1.32204		21.2991	0.35008		14.4423	7.22145		0.815339	0.520585
G11_CDS.2893	22.7402	0.186963		22.798	1.01512		24.0286	0.667418		23.6818	0.204655		1.06592	0.416079
G11_CDS.2899	21.5508	0.863772		22.1427	1.01423		22.5978	1.18039		21.8387	0.278469		0.247038	0.861249
G11_CDS.2906	24.8863	0.385178		25.4073	0.340056		25.1247	0.0386796		25.4617	0.141915		0.998657	0.441626
G11_CDS.2906.1	24.8863	0.385178		25.4073	0.340056		25.1247	0.0386796		25.4617	0.141915		0.998657	0.441626
G11_CDS.2916	19.3812	0.194898		13.0639	6.64974		12.5959	6.34445		20.0271	1.2112		0.737766	0.55848
G11_CDS.2917	13.3318	6.66717		6.29407	6.29407		18.6514	0.587089		0	0		3.14239	0.0867852
G11_CDS.292	21.8919	0.0211491	a	6.20238	6.20238	b	18.5943	0.362885	ab	19.6866	0.895952	ab	5.06266	0.0296455
G11_CDS.2925	19.5691	0.303881		7.15649	7.15649		19.8306	0.471052		14.1654	7.08436		1.39338	0.313631
G11_CDS.2942	24.2646	0.36456		23.3806	0.458754		23.4233	0.139761		23.5872	0.398088		1.29112	0.342089
G11_CDS.2953	21.8694	0.298412		20.7161	0.912594		20.6238	0.95928		22.515	0.396871		1.687	0.246256
G11_CDS.2977	13.7737	6.96863		21.835	0.718962		21.7016	0.92195		13.4508	6.75176		0.929455	0.469766
G11_CDS.2984	11.6607	5.96368		6.65984	6.65984		12.3141	6.15974		13.1596	6.63925		0.211217	0.885868
G11_CDS.2984.1	11.6607	5.96368		6.65984	6.65984		12.3141	6.15974		13.1596	6.63925		0.211217	0.885868
G11_CDS.2988	20.2438	1.19684		15.1591	7.59641		22.3714	0.987074		23.3141	0.84347		0.87256	0.494392
G11_CDS.2993	17.6111	0.585517		13.5388	6.78983		6.55289	6.55289		5.80558	5.80558		1.0491	0.422306
G11_CDS.2995	13.5362	6.76844		21.3472	0.310459		22.0969	0.236699		21.1357	0.625199		1.39201	0.313994
G11_CDS.2995.1	13.5362	6.76844		21.3472	0.310459		22.0969	0.236699		21.1357	0.625199		1.39201	0.313994
G11_CDS.3098	16.4626	1.36793	b	20.3232	0.0636205	a	22.1749	0.582084	a	22.4178	0.276741	a	13.2237	0.00181585
G11_CDS.3101	21.0568	0.43985		14.4677	7.29869		19.6968	1.22111		20.8799	0.816034		0.690116	0.583168
G11_CDS.3121	21.9721	1.91829	a	0	0	b	0	0	b	5.76976	5.76976	b	11.6729	0.00271512
G11_CDS.3124	21.6209	0.475881		21.168	0.438027		22.5575	1.17923		14.0851	7.04272		1.17848	0.377006
G11_CDS.3128	22.0114	0.227742		21.4851	0.483236		21.6457	0.430519		20.2086	0.801252		2.21126	0.164388
G11_CDS.3144	24.1556	0.250159		24.0887	0.272489		23.2536	0.876014		23.2876	0.486284		0.850914	0.504129
G11_CDS.3147	13.1903	6.65875		12.2957	6.29399		18.5712	1.67472		20.0732	0.457087		0.687068	0.584784
G11_CDS.3158	18.8991	0.836434		0	0		6.10747	6.10747		13.1963	6.59879		3.33158	0.077051
G11_CDS.3158.1	18.8991	0.836434		0	0		6.10747	6.10747		13.1963	6.59879		3.33158	0.077051
G11_CDS.3176	11.6072	5.80391		6.98496	6.98496		13.3621	6.68183		12.0331	6.01899		0.188845	0.90106
G11_CDS.3182	20.4962	0.252604		21.4816	1.42948		21.526	1.40818		22.2448	1.60342		0.30975	0.817969
G11_CDS.3187	22.1477	0.163545		21.7325	0.670385		14.5913	7.30157		19.9126	1.47863		0.862843	0.498738
G11_CDS.3224	22.0651	0.439278		22.1075	0.138095		21.9696	0.165768		21.8582	0.66468		0.0720725	0.973287
G11_CDS.3226	18.0614	1.37434		0	0		12.7873	6.394		6.33746	6.33746		2.96117	0.097573
G11_CDS.323	17.0439	1.00297		20.7274	1.26705		22.6005	0.227577		15.0253	7.51284		0.8004	0.527666
G11_CDS.3232	23.0505	0.257544		23.1433	0.58458		23.714	0.414356		23.2019	0.215045		0.566073	0.652604
G11_CDS.3234	17.5139	0.172281		19.1597	1.00795		11.7546	5.88109		11.8965	5.96255		0.819672	0.51855
G11_CDS.3236	20.6833	0.63152		14.4826	7.26303		21.6467	0.362048		20.3989	0.359511		0.794724	0.530384
G11_CDS.3268	11.337	6.02004		13.9857	6.99969		21.6397	0.699456		14.267	7.13532		0.572714	0.648697
G11_CDS.3271	18.8212	1.57347		12.5492	6.27764		13.3757	6.69398		7.42617	7.42617		0.613749	0.625028
G11_CDS.3274	13.8224	6.9169		20.5034	0.375642		22.617	0.297273		15.0728	7.58762		0.676536	0.590404
G11_CDS.3277	22.3297	0.137451	b	23.9552	0.453696	a	24.2494	0.245246	a	24.7432	0.390338	a	9.98966	0.00442149
G11_CDS.3278	23.0805	0.401863		22.5509	0.604223		22.9492	0.32089		22.094	0.467971		0.931046	0.469097
G11_CDS.3286	15.053	7.58177		20.9718	0.850435		20.1703	1.53751		24.9492	0.911951		1.07735	0.411908
G11_CDS.3298	19.7576	1.11769		6.72759	6.72759		6.69248	6.69248		0	0		2.99709	0.0953088
G11_CDS.3309	19.3336	1.51417		21.2353	0.19184		21.1776	0.471289		19.6536	0.653017		1.33724	0.328896
G11_CDS.3310	26.0553	0.143026	a	24.4161	0.335541	b	23.7549	0.211081	b	23.2069	0.369889	b	19.3921	0.000499504
G11_CDS.3321	20.3781	1.24642		21.914	0.664643		22.9736	0.525197		23.2316	0.423269		2.74303	0.112845
G11_CDS.3322	20.7229	0.707542		19.5537	0.255133		21.3552	0.604677		19.8298	0.414452		2.48161	0.135228
G11_CDS.3324	25.5987	0.29799		24.8531	0.399747		25.8564	0.460976		23.3393	1.02668		3.37953	0.0748017
G11_CDS.3325	12.727	6.52835		14.6587	7.33145		14.237	7.15833		20.4772	0.719728		0.312899	0.815805
G11_CDS.3326	18.5698	0.670787		20.0101	0.234852		13.2512	6.68382		6.0153	6.0153		1.97418	0.196505
G11_CDS.3337	12.6029	6.31316		12.3975	6.23567		0	0		6.80055	6.80055		1.13029	0.393194
G11_CDS.3357	23.3993	0.39835		23.6393	1.56366		23.1338	0.936298		22.7984	0.542352		0.138127	0.934418
G11_CDS.3358	24.017	0.0633722		23.4869	1.0517		25.3992	0.243904		24.7716	0.158338		2.36117	0.147363
G11_CDS.3359	21.8358	0.803973		22.3977	0.688002		21.2903	0.0996527		20.8715	0.426975		1.3401	0.328095
G11_CDS.3361	22.477	0.240557		19.2817	0.879644		11.5243	5.77141		12.9083	6.4544		1.42674	0.304957
G11_CDS.3365	13.5525	6.77628		13.3906	6.72963		18.9132	1.67771		21.1319	0.195919		0.643434	0.608418
G11_CDS.3370	20.9013	1.79224		6.86139	6.86139		17.2317	0.664108		13.6981	6.8491		1.46535	0.295272
G11_CDS.3378	16.2306	8.11528		15.7416	7.90901		22.5672	1.3679		23.2741	1.34646		0.489119	0.699411
G11_CDS.3395	19.2282	0.497337		19.2397	0.427484		6.54062	6.54062		13.4176	6.70925		1.65184	0.253342
G11_CDS.3399	23.185	0.591391	ab	23.3027	0.518792	ab	23.8578	0.263579	a	21.3282	0.632603	b	4.44628	0.0406397
G11_CDS.3410	19.1493	0.164913		12.4961	6.26877		11.995	6.00236		12.7122	6.37507		0.395699	0.759759
G11_CDS.3419	22.6013	0.371607		14.6032	7.30287		23.2608	0.575524		14.1461	7.07903		0.943526	0.463886
G11_CDS.3420	13.0905	6.59483		13.5793	6.79483		6.79494	6.79494		22.1745	0.115573		1.17492	0.378173
G11_CDS.3424	21.3269	0.704195	a	0	0	b	0	0	b	0	0	b	917.211	1.74e-10
G11_CDS.3431	21.1505	0.114063		14.1715	7.10786		19.8896	0.779629		20.0799	0.141938		0.775855	0.539523
G11_CDS.3440	17.6783	0.538937		6.25343	6.25343		10.7789	5.39334		0	0		3.24369	0.0813954
G11_CDS.3445	20.1442	0.614272		6.75781	6.75781		0	0		5.85344	5.85344		3.6109	0.0650224
G11_CDS.3449	24.4908	0.161036		24.0405	0.889835		23.2986	0.260871		23.9689	0.477633		0.868277	0.496303
G11_CDS.345	12.9652	6.4872		23.0992	0.484402		23.7745	0.302886		23.2604	0.375961		2.55591	0.128351
G11_CDS.345.1	12.9652	6.4872		23.0992	0.484402		23.7745	0.302886		23.2604	0.375961		2.55591	0.128351
G11_CDS.3463	12.8975	6.61854		13.9139	6.96649		19.8608	0.232905		13.638	6.81905		0.298161	0.825946
G11_CDS.3465	15.1701	7.58649		0	0		14.2385	7.11932		0	0		2.66877	0.118707
G11_CDS.3482	20.7144	0.312184		13.985	7.00276		20.6954	0.331641		20.9854	0.365509		0.941544	0.464709
G11_CDS.3486	24.2646	0.221799		13.1298	6.56849		22.1926	1.3283		6.78125	6.78125		2.90982	0.100927
G11_CDS.3489	22.6977	0.101707		21.3954	0.587783		14.3246	7.16237		20.3169	0.471106		1.05723	0.419283
G11_CDS.35	11.9743	5.98723		14.0388	7.02773		23.0111	0.870185		22.8741	0.368908		1.56147	0.272704
G11_CDS.3535	21.5778	0.324951		5.79727	5.79727		6.09387	6.09387		6.9372	6.9372		1.97584	0.196254
G11_CDS.3565	12.528	6.27315		6.52245	6.52245		19.9381	0.662413		0	0		3.51406	0.0689106
G11_CDS.364	12.4591	6.23076		6.36395	6.36395		12.3269	6.18814		5.64478	5.64478		0.366447	0.779338
G11_CDS.370	19.9975	0.381286		7.20717	7.20717		13.3796	6.70066		6.79679	6.79679		1.07845	0.411507
G11_CDS.371	14.4519	7.39677		24.8758	0.464898		25.9764	0.210488		26.9494	0.419501		2.44258	0.139022
G11_CDS.3733	18.3334	0.162809	b	19.5471	0.513462	b	22.4613	0.369733	a	23.0394	0.695207	a	22.5899	0.000292613
G11_CDS.3746	12.3227	6.18267		5.78666	5.78666		0	0		6.40751	6.40751		0.900046	0.482323
G11_CDS.3767	17.886	0.907261		6.97029	6.97029		6.12703	6.12703		13.7915	6.89924		0.941854	0.46458
G11_CDS.3768	18.5918	0.470157		6.72235	6.72235		11.9718	5.99272		0	0		3.05953	0.0915251
G11_CDS.3778	12.9609	6.48268		0	0		6.60316	6.60316		0	0		1.80471	0.224209
G11_CDS.3778.1	12.9609	6.48268		0	0		6.60316	6.60316		0	0		1.80471	0.224209
G11_CDS.378	21.4121	1.13953		21.4139	1.86056		23.9511	0.448783		22.1603	0.543237		1.0912	0.406915
G11_CDS.3804	12.5069	6.38076		13.4156	6.71117		21.0349	0.832587		7.06451	7.06451		0.969865	0.453099
G11_CDS.3821	20.275	0.673622		24.1588	1.85097		22.0022	0.4011		14.2543	7.15131		1.31138	0.336218
G11_CDS.3821.1	20.275	0.673622		24.1588	1.85097		22.0022	0.4011		14.2543	7.15131		1.31138	0.336218
G11_CDS.3821.2	20.275	0.673622		24.1588	1.85097		22.0022	0.4011		14.2543	7.15131		1.31138	0.336218
G11_CDS.3821.3	20.275	0.673622		24.1588	1.85097		22.0022	0.4011		14.2543	7.15131		1.31138	0.336218
G11_CDS.3821.4	20.275	0.673622		24.1588	1.85097		22.0022	0.4011		14.2543	7.15131		1.31138	0.336218
G11_CDS.3824	23.1363	1.11412		24.4521	0.716129		25.9785	0.579901		25.0933	0.651465		2.27512	0.156856
G11_CDS.3824.1	23.1363	1.11412		24.4521	0.716129		25.9785	0.579901		25.0933	0.651465		2.27512	0.156856
G11_CDS.3825	21.9182	0.0293037		21.393	1.04281		22.4978	0.529477		21.851	0.355131		0.549598	0.662389
G11_CDS.3827	13.1444	6.62305	ab	21.7932	2.24343	a	20.7829	0.284877	a	0	0	b	8.26079	0.00782719
G11_CDS.3827.1	13.1444	6.62305	ab	21.7932	2.24343	a	20.7829	0.284877	a	0	0	b	8.26079	0.00782719
G11_CDS.3833	20.8682	0.0774962		13.1292	6.71171		19.7716	0.308596		20.0475	0.825378		1.11884	0.397158
G11_CDS.384	12.6326	6.33708		13.0467	6.52341		12.884	6.52533		5.52854	5.52854		0.345089	0.793798
G11_CDS.3846	18.8568	0.375572		6.8852	6.8852		19.0929	0.716027		19.9694	0.246528		3.22527	0.0823441
G11_CDS.3849	14.0776	7.03947		20.8417	0.761498		21.9483	0.320369		13.6348	6.85334		0.789319	0.532985
G11_CDS.3864	19.2698	1.36687	b	24.5027	0.544498	a	24.7375	0.448176	a	25.1645	0.413248	a	12.1828	0.00236805
G11_CDS.3881	16.1386	0.376821		6.10246	6.10246		6.66068	6.66068		0	0		2.17307	0.169103
G11_CDS.3904	13.1173	6.56157		13.0357	6.51785		7.11128	7.11128		14.4476	7.23222		0.227804	0.8745
G11_CDS.398	22.3362	0.52868		22.0223	0.849548		23.3512	0.471136		23.6961	0.841222		1.32315	0.33286
G11_CDS.40	19.3046	0.18336		13.9161	6.96428		14.3214	7.16387		5.77395	5.77395		0.942148	0.464458
G11_CDS.4079	19.1729	0.126792		13.2825	6.65042		6.08966	6.08966		6.14521	6.14521		1.33866	0.328497
G11_CDS.409	26.7156	0.362977		14.2616	7.348		23.0363	1.12472		12.1809	6.09082		2.08698	0.180352
G11_CDS.4090	21.3632	0.320229		7.0965	7.0965		7.22587	7.22587		0	0		3.12432	0.0877927
G11_CDS.4090.1	21.3632	0.320229		7.0965	7.0965		7.22587	7.22587		0	0		3.12432	0.0877927
G11_CDS.4104	25.9385	0.684936		25.308	0.450244		25.9382	0.06151		25.7477	0.636381		0.327201	0.806
G11_CDS.4109	14.4609	7.23114		18.7034	0.75257		22.9916	1.47513		6.62463	6.62463		1.96913	0.197269
G11_CDS.4124	24.62	0.308534	ab	23.062	0.546649	b	25.075	0.211903	a	24.3386	0.475396	ab	4.48066	0.039905
G11_CDS.4142	22.0828	0.241544		21.8115	0.241988		22.4843	0.522196		20.3925	0.756693		3.44146	0.0720152
G11_CDS.4151	12.1468	6.07462		12.7152	6.40036		0	0		0	0		2.64885	0.120343
G11_CDS.4154	20.9978	0.0784812	a	0	0	b	6.51459	6.51459	ab	6.06604	6.06604	ab	4.00906	0.0516294
G11_CDS.4157	13.7975	6.93489		18.6912	0.658233		12.8282	6.4161		20.8521	0.802618		0.657109	0.600912
G11_CDS.417	19.5746	0.567913		13.8017	6.90684		21.6284	0.729454		14.6479	7.32992		0.56221	0.654887
G11_CDS.4178	19.8978	0.193445		6.92579	6.92579		21.747	0.370899		15.2078	7.63965		1.6422	0.255326
G11_CDS.4188	20.5139	1.27124		20.9642	0.337242		21.8765	0.962848		22.5277	0.813621		0.985894	0.446671
G11_CDS.4200	21.744	0.614656		22.3592	0.0861648		24.1413	0.690932		23.5384	0.783056		3.22426	0.0823967
G11_CDS.4214	12.7498	6.39786		6.80847	6.80847		20.0573	1.56138		12.9145	6.54249		0.886747	0.488122
G11_CDS.4218	20.4925	1.11364		22.3514	0.711329		23.1025	0.420343		21.9717	0.95939		1.69309	0.245052
G11_CDS.4222	23.013	0.398969		23.3891	0.460962		24.3867	0.146395		23.7737	0.356082		2.64526	0.120641
G11_CDS.4224	19.0969	0.770508		12.7298	6.38124		6.8668	6.8668		12.1132	6.05755		0.802079	0.526865
G11_CDS.4230	21.8299	0.469033		23.7793	1.01814		24.4912	0.117026		23.0367	1.22044		1.87377	0.212382
G11_CDS.4238	13.0768	6.54695		0	0		6.67666	6.67666		0	0		1.79978	0.225084
G11_CDS.4251	22.7036	0.819996		23.3099	0.235687		23.1023	0.330158		21.501	1.69023		0.708592	0.573466
G11_CDS.4253	13.9725	6.98626		5.87683	5.87683		12.6863	6.36137		13.0761	6.55928		0.332359	0.802474
G11_CDS.4257	20.2356	0.358068	b	22.5007	0.530371	a	22.3548	0.192352	ab	22.355	0.675128	ab	5.22985	0.0273241
G11_CDS.4258	18.9467	0.392104		6.20831	6.20831		0	0		12.9013	6.46063		3.34664	0.0763359
G11_CDS.4265	12.1991	6.11332		25.0553	0.49694		24.6115	0.293405		24.8142	0.684102		4.18075	0.0469202
G11_CDS.4269	12.6617	6.33084		0	0		0	0		0	0		4	0.0518937
G11_CDS.4284	25.3632	0.29499	a	22.4982	0.842674	b	24.7681	0.19227	ab	23.3064	0.617763	ab	5.68552	0.0220533
G11_CDS.4287	13.6927	6.85192		0	0		0	0		0	0		3.99351	0.052084
G11_CDS.4289	13.0449	6.56619		6.46571	6.46571		6.94353	6.94353		13.054	6.52709		0.3063	0.820342
G11_CDS.4304	23.3006	0.12538	ab	21.8397	0.657112	b	23.7972	0.161725	a	23.6986	0.358175	a	5.44709	0.0246357
G11_CDS.4308	23.631	0.313017		12.9532	6.49845		21.6787	1.57442		22.1559	0.217081		2.08867	0.180123
G11_CDS.4335	21.6329	0.190821		13.6037	6.86109		18.7308	0.775161		12.2809	6.14913		0.896382	0.483913
G11_CDS.4336	21.9785	1.67442	a	0	0	b	0	0	b	0	0	b	172.293	1.32e-07
G11_CDS.4345	18.5952	1.42317		12.5492	6.27764		6.17551	6.17551		7.42617	7.42617		0.950087	0.461173
G11_CDS.4361	19.7609	0.542115		12.4239	6.22107		11.9492	6.06039		12.8923	6.49691		0.461749	0.716714
G11_CDS.4361.1	19.7609	0.542115		12.4239	6.22107		11.9492	6.06039		12.8923	6.49691		0.461749	0.716714
G11_CDS.44	19.9278	1.10308		23.2872	0.408444		24.1498	0.936582		23.5683	1.12374		4.11744	0.0485919
G11_CDS.4403	13.621	6.8179		19.5172	1.97302		20.6753	0.126102		14.2803	7.14025		0.508427	0.687406
G11_CDS.4436	18.5086	1.28073		12.0341	6.02004		13.049	6.58931		6.34444	6.34444		0.81734	0.519645
G11_CDS.4502	12.8431	6.44746		6.70767	6.70767		13.0161	6.59626		7.77141	7.77141		0.230711	0.872501
G11_CDS.4535	12.2517	6.13783		19.976	1.04416		21.7564	0.27583		13.3701	6.80238		1.05114	0.421547
G11_CDS.4555	12.9701	6.48505		21.4943	0.587043		22.8244	0.755849		22.7533	0.983423		2.03951	0.186945
G11_CDS.4605	11.3341	5.68343		0	0		12.9175	6.48629		5.85635	5.85635		1.26374	0.350216
G11_CDS.4606	12.8226	6.41224		20.7592	0.606984		20.5551	0.358541		13.3165	6.68008		0.892332	0.485677
G11_CDS.4624	19.3448	0.56154		13.7403	6.87017		21.4956	0.310561		13.9336	6.98301		0.631848	0.61485
G11_CDS.4682	11.9645	5.9848		12.8081	6.40688		5.87713	5.87713		11.724	5.86514		0.277137	0.840454
G11_CDS.475	12.7071	6.36401		21.1407	0.576372		23.8079	1.06012		21.063	1.49098		2.10374	0.178092
G11_CDS.4803	26.2585	0.150085		6.42461	6.42461		5.74294	5.74294		12.3894	6.22313		3.20582	0.0833609
G11_CDS.4836	28.0338	0.30565		29.0023	1.10002		27.4938	0.127358		27.2403	0.149456		1.81421	0.222536
G11_CDS.4837	21.3356	0.225474		14.059	7.03231		0	0		12.726	6.38406		3.48498	0.0701338
G11_CDS.4944	20.0445	0.207261		12.7178	6.36445		21.6231	0.408826		22.7647	0.514864		1.99376	0.193579
G11_CDS.495	13.0215	6.51336		0	0		0	0		6.89291	6.89291		1.74828	0.234468
G11_CDS.4967	22.0715	0.559035		23.2117	0.530094		24.1509	0.498656		23.9848	1.12037		1.71512	0.24076
G11_CDS.5005	13.0389	6.60538		0	0		0	0		6.53832	6.53832		1.80512	0.224137
G11_CDS.5058	12.2088	6.18617		5.85738	5.85738		18.8834	1.04985		12.0352	6.02118		1.0299	0.429547
G11_CDS.5064	18.9382	0.691568	a	12.7631	6.40441	ab	20.377	0.559215	a	0	0	b	8.2517	0.0078525
G11_CDS.5073	11.9522	5.97852		21.5989	0.820871		22.6368	0.695514		14.3184	7.31635		1.2389	0.357785
G11_CDS.5092	11.7527	5.8769		12.3764	6.22018		18.8129	0.121772		12.7015	6.36761		0.380875	0.769646
G11_CDS.5093	21.4188	0.608822		21.8787	0.0477516		21.6079	0.686809		20.5202	0.200582		1.56589	0.271718
G11_CDS.5112	14.7598	7.42094		22.3324	0.704494		21.1656	1.16462		20.8698	0.576624		0.810983	0.522639
G11_CDS.5118	20.7713	0.341273		20.2496	1.29341		21.6125	0.319148		21.194	0.357221		0.67408	0.591722
G11_CDS.5137	21.1549	0.208127		21.3212	0.594367		21.9327	0.877126		21.7627	0.649988		0.335674	0.800211
G11_CDS.5139	22.3213	0.0622837		20.5337	1.09556		21.3214	1.38732		21.4508	0.786449		0.572087	0.649065
G11_CDS.5142	22.913	0.465035		22.0904	0.74003		23.8454	0.408561		23.8751	0.255656		2.92384	0.0999974
G11_CDS.5156	21.7553	2.28327		20.2175	0.378041		23.0457	0.212716		13.8711	6.941		1.23581	0.35874
G11_CDS.5157	10.9029	5.48536		0	0		0	0		0	0		3.95072	0.0533619
G11_CDS.5159	20.1913	1.43541		6.84591	6.84591		14.0591	7.03173		14.1059	7.05336		0.804456	0.525733
G11_CDS.5162	21.5727	0.65188	a	21.0787	0.319385	a	22.9366	0.141197	a	6.05889	6.05889	b	6.76998	0.0137997
G11_CDS.5163	23.2702	0.205912		22.0204	1.06445		23.0687	0.466375		22.6615	0.562856		0.711355	0.572029
G11_CDS.5166	22.9592	0.814019		24.4956	0.453053		25.9226	1.10369		23.1197	0.162515		3.62214	0.0645889
G11_CDS.5174	22.8958	1.3612		14.5019	7.26346		21.7623	1.09194		22.1795	1.02093		1.07948	0.411133
G11_CDS.5184	22.7254	0.116458		21.6188	0.29394		23.1027	0.173117		21.7933	1.36858		1.0289	0.429925
G11_CDS.5189	18.2697	0.463041	a	0	0	b	0	0	b	6.8268	6.8268	ab	6.34855	0.0164522
G11_CDS.5191	18.8464	0.500374	a	18.6314	1.24757	a	0	0	b	13.3201	6.6609	ab	6.77532	0.0137696
G11_CDS.5197	19.4217	0.377515		13.1862	6.59751		20.193	0.630809		5.99885	5.99885		2.17301	0.169111
G11_CDS.5217	13.8475	6.9238	ab	19.6998	0.835425	a	18.6234	1.62344	a	0	0	b	6.40294	0.0160762
G11_CDS.522	20.6779	1.58519		23.2739	0.409098		23.2613	0.559111		23.1675	0.393712		2.07882	0.181466
G11_CDS.5223	20.8228	0.259254		6.28318	6.28318		6.08728	6.08728		14.5649	7.29555		1.56156	0.272684
G11_CDS.5224	23.4388	0.56317		20.7221	0.249513		21.0289	0.683807		14.4553	7.24108		1.10405	0.402343
G11_CDS.5233	10.8746	5.43787		0	0		13.5354	6.77728		6.41932	6.41932		1.20025	0.369946
G11_CDS.5235	25.8901	0.106186	a	23.6979	0.40061	b	23.9373	0.668729	b	23.85	0.209792	b	6.47064	0.0156229
G11_CDS.5244	21.324	0.574834		20.3016	1.259		22.5809	0.39738		20.9171	0.632806		1.5	0.286888
G11_CDS.5244.1	21.324	0.574834		20.3016	1.259		22.5809	0.39738		20.9171	0.632806		1.5	0.286888
G11_CDS.526	12.6467	6.32336		13.1187	6.56011		21.1135	0.210119		13.597	6.80102		0.49866	0.693457
G11_CDS.5279	24.6984	0.0886925		25.5597	0.200673		25.7361	0.216947		24.2033	0.80649		2.80912	0.107926
G11_CDS.5283	20.1205	0.821719		13.4658	6.74886		20.34	0.650524		6.74372	6.74372		1.81123	0.22306
G11_CDS.5286	21.639	0.863165		24.0423	0.658499		23.2069	0.979406		22.8427	0.468591		1.69001	0.24566
G11_CDS.5290	20.8095	1.78271		20.8376	1.57728		21.2659	1.01023		6.75736	6.75736		3.86264	0.0561166
G11_CDS.5297	18.9304	1.00438		12.2918	6.19144		19.6996	0.608032		12.6637	6.34255		0.785802	0.534685
G11_CDS.5303	13.2131	6.61081		6.3195	6.3195		0	0		0	0		1.8993	0.208203
G11_CDS.5315	20.5835	0.146671		20.1011	1.43071		14.9774	7.49213		20.8977	0.972022		0.528054	0.675381
G11_CDS.5316	11.5983	5.79913		13.7685	6.88822		12.5655	6.28564		6.51828	6.51828		0.249443	0.859589
G11_CDS.5320	18.1586	0.311353		7.10264	7.10264		19.6154	1.10188		6.56266	6.56266		2.06009	0.184052
G11_CDS.5324	21.0321	0.863388		21.5746	1.35694		23.8237	0.496148		23.2451	0.875695		1.96018	0.19863
G11_CDS.5352	26.1499	0.201751	b	27.3157	0.385704	ab	27.8374	0.270906	a	27.5324	0.341153	ab	5.7398	0.0215131
G11_CDS.5353	27.2894	0.449409	b	28.1625	0.104015	ab	29.1111	0.30259	a	28.8832	0.433954	a	5.47532	0.0243109
G11_CDS.5354	27.36	0.435822	b	28.2769	0.124524	ab	29.2179	0.320677	a	28.9656	0.407832	a	5.82544	0.0206941
G11_CDS.5385	13.417	6.76365		13.6038	6.81493		6.82179	6.82179		5.75083	5.75083		0.409616	0.750548
G11_CDS.5386	22.0932	1.81639	a	6.36854	6.36854	ab	0	0	b	6.32095	6.32095	ab	4.23429	0.0455617
G11_CDS.5398	13.978	7.02114		20.0525	0.115116		21.6125	0.619845		12.8182	6.40912		0.839616	0.509294
G11_CDS.5407	19.7348	0.556951		21.9299	0.861655		21.0941	1.01347		21.44	0.944087		1.19289	0.372316
G11_CDS.5420	13.0559	6.52873		0	0		13.3067	6.65941		0	0		2.66412	0.119087
G11_CDS.5422	20.2512	0.29091		13.7949	6.8989		12.5372	6.2693		11.9436	5.9763		0.476952	0.707062
G11_CDS.5425	20.7026	0.681281		20.6385	2.0046		12.8298	6.41496		5.98794	5.98794		2.45811	0.137496
G11_CDS.5427	21.9152	0.417537		21.4735	0.386232		20.9612	0.496372		21.6882	0.904221		0.478978	0.705783
G11_CDS.5453	21.0601	0.293462		21.6787	0.402464		21.5759	0.620008		20.7957	0.464529		0.832062	0.512779
G11_CDS.5480	22.4769	0.268637	b	25.0938	0.307375	a	25.5209	0.445008	a	25.1021	0.246967	a	18.2953	0.000610817
G11_CDS.5515	13.6637	6.83374		21.3882	0.531011		22.0983	0.658443		23.2007	0.421572		1.58826	0.266786
G11_CDS.5575	14.1454	7.0969		23.7422	0.310057		24.0551	0.402532		23.2188	1.55241		1.72028	0.239767
G11_CDS.5598	22.0824	0.549131		23.2117	0.530094		24.2801	0.475325		23.99	1.12011		1.87026	0.212966
G11_CDS.561	19.3083	1.35248		19.2769	0.419687		21.8935	0.353554		14.6776	7.33958		0.644037	0.608085
G11_CDS.5658	18.2459	1.14032		13.7182	6.86247		14.3568	7.17919		21.0722	0.61281		0.475858	0.707753
G11_CDS.570	19.538	0.732531	a	6.64076	6.64076	ab	19.4458	1.30017	a	0	0	b	8.16148	0.00810922
G11_CDS.5735	11.5405	5.77443		0	0		0	0		6.30407	6.30407		1.70242	0.243223
G11_CDS.5742	19.7132	0.0905126		15.3158	7.66189		12.1849	6.14348		7.26497	7.26497		0.736639	0.559052
G11_CDS.575	20.5759	1.01007		6.71345	6.71345		13.549	6.8133		12.7537	6.37699		0.967565	0.45403
G11_CDS.5768	19.8385	0.776106		18.1012	1.41291		13.2516	6.6258		20.3171	0.627003		0.888439	0.48738
G11_CDS.5770	24.1166	0.0850373		24.0061	0.890248		23.0888	0.390919		23.8576	0.417849		0.766047	0.544339
G11_CDS.5782	13.5059	6.75497	ab	0	0	b	21.0878	0.426109	a	20.1909	1.00441	a	8.1002	0.00828959
G11_CDS.5794	17.9067	0.140437		6.30272	6.30272		21.3929	0.626427		7.10047	7.10047		2.56278	0.127737
G11_CDS.5806	12.2227	6.20892		14.0047	7.00494		21.9122	1.05022		18.7894	1.07704		0.872822	0.494276
G11_CDS.5818	18.9253	0.78627		13.0772	6.58477		21.3316	0.991381		19.9839	1.49074		1.12162	0.39619
G11_CDS.5820	21.6046	1.01465		13.7384	6.88915		14.5441	7.53477		7.1166	7.1166		0.900732	0.482026
G11_CDS.583	11.1067	5.55496		5.87185	5.87185		18.8988	0.529605		12.5043	6.26433		1.09562	0.405335
G11_CDS.5830	14.1938	7.1		6.65277	6.65277		20.9806	0.575587		0	0		3.48812	0.0700005
G11_CDS.5878	18.9544	0.307115		19.2652	0.463603		20.182	0.734081		21.0855	0.346403		3.82718	0.057275
G11_CDS.5880	20.4924	0.781411		21.3364	0.487318		14.1061	7.06738		13.5956	6.86286		0.686181	0.585255
G11_CDS.5913	19.3662	0.173252		0	0		12.1048	6.0572		6.37256	6.37256		3.52004	0.0686621
G11_CDS.592	19.799	0.134374		12.315	6.15824		19.0104	0.277472		5.30089	5.30089		2.76677	0.111047
G11_CDS.5942	18.7294	0.0226359		14.0791	7.09419		20.3548	0.753268		23.5794	1.24089		1.19404	0.371944
G11_CDS.598	20.317	0.151714		21.7292	0.328251		21.4081	0.937453		22.2813	0.599209		2.00057	0.192574
G11_CDS.598.1	20.317	0.151714		21.7292	0.328251		21.4081	0.937453		22.2813	0.599209		2.00057	0.192574
G11_CDS.5980	19.3825	0.37513		6.17233	6.17233		18.6532	1.562		6.77507	6.77507		2.43017	0.140255
G11_CDS.5980.1	19.3825	0.37513		6.17233	6.17233		18.6532	1.562		6.77507	6.77507		2.43017	0.140255
G11_CDS.5988	25.9163	0.60214		24.7942	0.857641		25.9117	0.301915		25.1728	0.691819		0.749465	0.552585
G11_CDS.610	22.5275	0.418425		20.3853	0.402212		22.051	0.724762		13.4684	6.75112		1.5157	0.283184
G11_CDS.6138	26.5396	0.134136		27.1019	0.77525		26.5271	0.436354		25.8697	0.74399		0.744954	0.554851
G11_CDS.6149	21.4088	0.77984	a	5.72664	5.72664	ab	0	0	b	6.88747	6.88747	ab	4.10982	0.048798
G11_CDS.6152	19.2028	0.790119		12.9644	6.48238		20.2964	0.634652		13.3066	6.67204		0.676112	0.590631
G11_CDS.6157	19.7992	0.236416		19.6766	1.06177		20.3674	0.424787		19.8846	0.563989		0.217764	0.88139
G11_CDS.6163	13.8331	6.94021		21.0345	0.834368		19.0966	0.856285		19.6246	0.407605		0.797972	0.528827
G11_CDS.6168	18.9734	0.919588		18.5063	1.49573		12.4859	6.35757		21.2838	0.365744		1.29107	0.342106
G11_CDS.6169	20.4469	0.475345		14.3424	7.17147		21.8119	0.308179		19.9915	1.02723		0.822857	0.51706
G11_CDS.6174	14.3529	7.17705		21.0548	0.261165		21.5151	0.252665		19.8442	0.470389		0.8409	0.508704
G11_CDS.6176	13.0858	6.55017		6.2779	6.2779		6.45805	6.45805		6.86499	6.86499		0.25224	0.857657
G11_CDS.6179	18.3314	0.573047		5.75086	5.75086		12.9633	6.48171		6.84907	6.84907		1.11601	0.398143
G11_CDS.6198	12.3878	6.2141		11.6019	5.80102		12.7429	6.3719		6.13824	6.13824		0.253688	0.856657
G11_CDS.6210	14.7415	7.44265		7.09502	7.09502		11.0158	5.60788		0	0		1.15838	0.383663
G11_CDS.6226	21.365	0.797767		22.528	0.842039		21.4747	0.661014		21.9861	1.12748		0.372777	0.775077
G11_CDS.6227	21.3048	0.582571		18.8588	1.3584		21.7795	0.224364		13.6161	6.8526		1.13823	0.39047
G11_CDS.6228	21.903	0.340361		19.976	1.16128		21.5917	0.781472		6.92612	6.92612		4.10357	0.0489679
G11_CDS.6236	12.4686	6.24086		13.9052	7.09567		21.9175	1.42546		13.2961	6.74237		0.562738	0.654574
G11_CDS.6236.1	12.4686	6.24086		13.9052	7.09567		21.9175	1.42546		13.2961	6.74237		0.562738	0.654574
G11_CDS.6246	19.7161	1.67086		12.5374	6.39069		6.97177	6.97177		0	0		3.03361	0.0930727
G11_CDS.6262	23.5585	0.200256		22.9972	0.888008		23.897	0.030822		22.3461	1.27971		0.748217	0.553211
G11_CDS.6263	18.1905	0.92658		12.0112	6.00709		12.0266	6.02055		6.98131	6.98131		0.690502	0.582963
G11_CDS.6268	13.0097	6.57179		13.0762	6.53821		20.8601	0.380852		14.0879	7.04396		0.418255	0.744867
G11_CDS.6281	21.7554	0.133801		24.2193	0.346924		23.7204	0.513608		24.0551	1.95787		1.22841	0.361039
G11_CDS.6287	12.0252	6.0132		0	0		6.30361	6.30361		12.8331	6.41678		1.21026	0.366749
G11_CDS.6297	28.2372	0.310819		29.0452	1.07215		27.8923	0.24103		27.2576	0.178618		1.66138	0.251394
G11_CDS.6298	12.1232	6.06211		13.813	6.90861		19.329	1.51603		13.4681	6.755		0.305837	0.82066
G11_CDS.63	18.4267	0.676488	b	19.3014	0.252908	ab	20.2808	0.576296	ab	21.3809	0.42975	a	6.23527	0.0172714
G11_CDS.6319	19.8787	0.353084		19.6652	0.849928		19.457	0.55593		20.1245	0.859739		0.172999	0.911677
G11_CDS.634	13.5699	6.78605		0	0		6.84994	6.84994		13.0896	6.5448		1.19465	0.371745
G11_CDS.6342	20.7172	1.34981	b	25.8062	0.571075	a	26.2966	0.167054	a	26.2672	0.621065	a	11.4876	0.00285683
G11_CDS.6382	13.6093	6.81601		14.1828	7.1069		22.7819	0.3699		21.478	0.042348		0.944852	0.463336
G11_CDS.6421	12.7498	6.39786		6.80847	6.80847		20.0573	1.56138		12.9145	6.54249		0.886747	0.488122
G11_CDS.6429	14.3501	7.17671		20.7827	0.877683		21.6829	0.959685		20.8051	1.59954		0.827411	0.514937
G11_CDS.6466	14.1774	7.08926		14.8612	7.4307		22.1789	0.474611		15.0792	7.55082		0.346843	0.792606
G11_CDS.654	21.0118	1.08737	ab	18.7481	0.549495	b	22.2892	0.361569	a	21.4744	0.31785	ab	5.36212	0.0256462
G11_CDS.6608	23.1766	0.507735	a	5.55253	5.55253	b	0	0	b	22.1034	1.13078	a	16.9126	0.000799287
G11_CDS.6618	19.0493	0.311656		5.97179	5.97179		12.3875	6.20386		6.06517	6.06517		1.39636	0.312844
G11_CDS.6627	23.274	0.624254		21.1197	0.398748		23.0762	0.319764		15.0421	7.53629		1.03142	0.428968
G11_CDS.6628	12.6816	6.34316		19.2223	0.793868		19.216	0.767814		13.1517	6.61147		0.623592	0.619473
G11_CDS.6659	19.446	0.838253		20.0164	0.16006		21.9718	0.260091		20.8031	1.08405		2.42759	0.140513
G11_CDS.6661	19.3945	0.425899		6.82492	6.82492		20.5561	0.207632		6.15672	6.15672		2.87618	0.103201
G11_CDS.6663	23.0378	0.120324	b	25.1351	0.425092	a	23.7941	0.419785	ab	22.9373	0.586136	b	5.75481	0.0213667
G11_CDS.6664	20.9806	1.11221		20.0376	0.401525		20.8005	0.521812		22.9492	0.126759		3.65093	0.0634947
G11_CDS.6664.1	20.9806	1.11221		20.0376	0.401525		20.8005	0.521812		22.9492	0.126759		3.65093	0.0634947
G11_CDS.6665	21.4704	1.79165		16.1974	8.10756		24.2532	0.441686		14.1874	7.09825		0.721892	0.566584
G11_CDS.6667	13.9999	6.99994		22.0799	0.65481		22.886	1.19669		21.9973	0.469893		1.36813	0.32039
G11_CDS.6668	19.3926	1.10223	b	21.3918	0.109927	ab	23.0943	0.371572	a	23.7458	0.292343	a	10.459	0.00383611
G11_CDS.6674	21.5119	0.512097		21.4677	0.929037		22.7628	0.479981		20.7298	1.63257		0.707394	0.57409
G11_CDS.6686	23.1823	0.354721		22.8106	0.410658		23.3881	0.12379		13.7339	6.86882		1.86268	0.214231
G11_CDS.6687	25.7203	0.152356		25.3142	0.148059		26.4188	0.195299		25.9343	0.436492		3.09019	0.0897348
G11_CDS.6688	22.0769	0.602643		20.2683	1.00991		22.9092	0.680249		21.5881	0.393632		2.44311	0.138969
G11_CDS.6689	26.3995	0.199014		26.8205	0.305569		26.8259	0.380932		26.0609	0.168433		1.7792	0.228778
G11_CDS.6692	22.6668	0.274041		21.9234	0.338317		21.6158	0.329559		22.3034	0.521691		1.4616	0.296195
G11_CDS.6700	23.0007	1.74311		22.5907	0.384118		22.3406	0.602939		21.0028	0.709223		0.737706	0.558511
G11_CDS.6701	21.5608	0.623821		14.1746	7.08738		22.136	0.48525		6.68618	6.68618		2.21256	0.16423
G11_CDS.6701.1	21.5608	0.623821		14.1746	7.08738		22.136	0.48525		6.68618	6.68618		2.21256	0.16423
G11_CDS.6701.2	21.5608	0.623821		14.1746	7.08738		22.136	0.48525		6.68618	6.68618		2.21256	0.16423
G11_CDS.6707	14.7912	7.39593		24.3945	1.83411		25.5266	0.0851382		24.2413	0.315019		1.71757	0.240289
G11_CDS.6737	21.5914	0.237668	b	25.2056	0.319324	a	25.4197	0.356843	a	24.4767	0.234339	a	36.6981	5.04e-05
G11_CDS.6756	20.6403	0.484972		13.6404	6.83276		6.54513	6.54513		6.01747	6.01747		1.5089	0.284782
G11_CDS.6773	19.2009	0.487796		20.8684	1.42959		12.9914	6.52796		12.804	6.59059		0.790103	0.532607
G11_CDS.6782	13.5722	6.78998		20.1394	1.23102		20.5198	0.267103		13.7417	6.87742		0.626188	0.618016
G11_CDS.6786	21.7204	0.514448	b	25.6285	0.313716	a	25.3503	0.0475393	a	24.9562	0.419106	a	24.402	0.000222466
G11_CDS.6799	23.268	0.987391		8.15288	8.15288		25.8492	0.35035		14.0293	7.01483		2.30609	0.153356
G11_CDS.6799.1	23.268	0.987391		8.15288	8.15288		25.8492	0.35035		14.0293	7.01483		2.30609	0.153356
G11_CDS.6868	15.2331	7.63749		13.4804	6.7402		12.5214	6.26375		6.26608	6.26608		0.334553	0.800976
G11_CDS.6913	12.7899	6.39496		20.8557	1.08246		21.6897	0.520124		20.7729	0.406745		1.64327	0.255105
G11_CDS.6927	20.421	0.278507	c	24.1418	0.518743	b	25.9331	0.0765237	a	26.2106	0.471898	a	49.4382	1.65e-05
G11_CDS.6930	21.8871	0.565126		22.4783	0.433249		23.1541	0.268298		23.0096	0.406227		1.78064	0.228518
G11_CDS.6965	13.6482	6.86686		22.5289	0.795973		23.2679	0.622479		22.6388	0.47849		1.74361	0.235342
G11_CDS.6997	14.477	7.25768		15.0247	7.51713		22.7853	0.113215		6.6927	6.6927		1.1225	0.395885
G11_CDS.6997.1	14.477	7.25768		15.0247	7.51713		22.7853	0.113215		6.6927	6.6927		1.1225	0.395885
G11_CDS.7064	21.5103	0.192767	a	7.43228	7.43228	ab	20.7074	0.496823	a	0	0	b	7.93542	0.00880002
G11_CDS.7066	21.9205	0.369881		14.5583	7.28983		21.9251	0.348791		21.0105	0.865675		0.934254	0.467751
G11_CDS.7067	19.482	0.169167		19.8649	0.742314		21.5172	0.217669		14.6445	7.32252		0.644635	0.607755
G11_CDS.7075	12.256	6.1486		22.5178	0.00706162		22.7166	0.412218		21.6374	0.622417		2.64772	0.120437
G11_CDS.7096	19.657	0.97985		20.1606	1.26553		19.4713	1.14644		20.3123	0.52134		0.15452	0.923854
G11_CDS.710	19.8702	0.419761	a	0	0	b	6.35056	6.35056	ab	0	0	b	8.66614	0.00679547
G11_CDS.7121	12.3001	6.19494		21.9274	0.226549		22.6686	0.439569		21.9742	0.258489		2.54005	0.129782
G11_CDS.7124	12.3055	6.15275		0	0		19.9415	0.343146		13.554	6.77709		3.31123	0.0780308
G11_CDS.7125	18.7187	0.301971	a	7.75821	7.75821	ab	18.4444	0.481004	a	0	0	b	5.42685	0.0248718
G11_CDS.7127	21.4468	0.269387		22.6858	1.56373		23.5141	1.19688		23.2074	1.18244		0.620759	0.621067
G11_CDS.7133	23.1655	0.138049	a	0	0	b	0	0	b	0	0	b	28159	1.98e-16
G11_CDS.7158	13.8329	6.96288		23.0254	0.682123		22.8327	1.02849		15.4927	7.75424		0.844157	0.507211
G11_CDS.7158.1	13.8329	6.96288		23.0254	0.682123		22.8327	1.02849		15.4927	7.75424		0.844157	0.507211
G11_CDS.7194	12.8017	6.40115		0	0		5.45944	5.45944		6.26223	6.26223		1.00072	0.440818
G11_CDS.7213	21.1583	0.400423	a	0	0	b	0	0	b	12.7611	6.39967	ab	10.4708	0.00382272
G11_CDS.7239	12.8643	6.43241		6.05218	6.05218		0	0		0	0		1.92571	0.203984
G11_CDS.7264	13.0798	6.54368		11.7883	5.94843		21.0386	0.518671		20.7238	0.62378		1.22133	0.363254
G11_CDS.7266	19.5268	0.7497	a	13.0482	6.58529	ab	21.1498	0.820548	a	0	0	b	8.28903	0.00774923
G11_CDS.7303	20.49	0.328476	a	11.9513	5.97977	ab	11.8067	5.93786	ab	0	0	b	3.98555	0.0523188
G11_CDS.7330	25.4478	0.790946		25.6911	0.667589		26.5845	0.0120302		25.9024	0.950342		0.48385	0.702716
G11_CDS.7331	20.7287	0.730211	a	0	0	b	20.6939	0.589855	a	21.0642	1.28233	a	171.829	1.33e-07
G11_CDS.7332	21.7216	0.924457		12.8192	6.41019		6.29029	6.29029		5.98395	5.98395		1.85956	0.214753
G11_CDS.7335	26.0721	0.278207		25.6447	0.360527		26.0793	0.283341		26.0574	0.402905		0.401866	0.755669
G11_CDS.7335.1	26.0721	0.278207		25.6447	0.360527		26.0793	0.283341		26.0574	0.402905		0.401866	0.755669
G11_CDS.7336	27.0037	0.500539		26.5253	0.404853		27.2208	0.321589		27.2998	0.213668		0.859792	0.500111
G11_CDS.7337	12.7858	6.44157		22.8332	1.52393		14.6651	7.3853		7.39842	7.39842		1.06962	0.414722
G11_CDS.7338	24.5794	0.2215		24.3313	0.30514		25.1995	0.720418		24.5908	0.521413		0.58504	0.641501
G11_CDS.7339	23.9892	0.387784		23.6533	0.656143		23.2843	0.165662		22.3212	0.651534		2.01075	0.191082
G11_CDS.7345	18.6262	0.346625		6.45949	6.45949		6.65966	6.65966		0	0		2.80091	0.108522
G11_CDS.7353	13.319	6.6605		13.5741	6.79365		13.2262	6.69644		5.51636	5.51636		0.372853	0.775026
G11_CDS.7363	21.7335	0.672029	b	23.2101	0.376918	ab	24.3074	0.117733	a	24.5172	0.235484	a	9.8094	0.00467572
G11_CDS.7385	23.0556	0.934811	a	12.8172	6.46484	ab	0	0	b	13.031	6.51735	ab	4.19295	0.0466061
G11_CDS.7387	21.7335	0.672029	b	22.7116	0.528684	ab	24.2977	0.126419	a	24.5172	0.235484	a	8.7658	0.00656827
G11_CDS.757	20.8762	0.827896	ab	19.2671	0.613286	b	22.5931	0.417914	a	22.2557	0.643835	a	5.56282	0.0233377
G11_CDS.773	22.9564	0.0331848		21.2457	0.583709		22.3071	0.652198		19.3939	1.5102		3.18047	0.084709
G11_CDS.783	23.8908	1.96885		25.9187	0.756606		24.8724	1.34108		25.6	1.62077		0.365237	0.780153
G11_CDS.793	20.2358	0.0112982		13.4024	6.70657		19.5288	0.46274		20.4757	0.355807		0.9982	0.441806
G11_CDS.798	18.4588	1.95468		21.7063	0.770256		22.7091	0.346578		13.3715	6.79406		1.39505	0.313191
G11_CDS.805	21.3626	0.344087		21.3034	1.15865		20.8703	0.496198		20.3832	1.36865		0.23059	0.872584
G11_CDS.809	22.9876	1.3084		23.19	0.677928		22.3192	0.330875		20.3353	1.62404		1.38022	0.317132
G11_CDS.823	15.1538	7.61047		0	0		0	0		0	0		3.96481	0.0529368
G11_CDS.828	19.7631	0.350812		20.9747	0.887732		22.5015	0.52181		16.1716	8.09067		0.436829	0.73275
G11_CDS.829	19.9001	1.0277		19.9095	0.576601		19.5297	0.93127		14.2889	7.1725		0.563776	0.653961
G11_CDS.851	23.4551	0.542833		24.3032	0.406579		24.2989	0.145171		24.1934	0.419883		1.01385	0.435705
G11_CDS.862	12.3961	6.20084		6.63054	6.63054		18.9126	0.384501		0	0		3.15667	0.0859992
G11_CDS.863	11.729	5.87068		5.93342	5.93342		0	0		13.9103	6.98352		1.31782	0.334376
G11_CDS.868	20.0873	0.544707		22.5057	0.722579		22.8289	0.151799		21.1646	1.20678		2.78454	0.109724
G11_CDS.871	20.4501	0.443279	b	22.3601	0.608408	ab	23.5422	0.310518	a	23.4937	0.780684	a	6.58972	0.0148636
G11_CDS.873	12.1331	6.06711		18.0261	0.449407		13.0854	6.58912		12.1461	6.07311		0.271363	0.844444
G11_CDS.884	21.1458	0.278287		21.2583	0.453042		22.1906	0.530328		21.1551	0.521856		1.21826	0.364222
G11_CDS.886	12.8487	6.43094		0	0		0	0		0	0		3.99182	0.052134
G11_CDS.89	20.0823	0.463669	a	0	0	b	0	0	b	0	0	b	1875.91	9.99e-12
G11_CDS.896	12.4974	6.25447		19.3552	1.6435		18.9117	0.58702		13.5381	6.84401		0.569885	0.650358
G11_CDS.90	13.2869	6.65157		0	0		5.64131	5.64131		6.36764	6.36764		1.01695	0.434507
G11_CDS.920	23.74	0.692853		24.2737	0.898317		22.4037	0.18948		21.9373	0.510335		3.05121	0.0920184
G11_CDS.925	16.9857	0.857255	a	0	0	b	0	0	b	0	0	b	392.599	5.08e-09
G11_CDS.943	25.7364	0.204272	a	24.1948	0.388876	b	24.752	0.300715	ab	24.39	0.261341	b	5.34352	0.0258742
G11_CDS.944	13.3365	6.6687		12.8936	6.44725		18.9808	0.219803		0	0		2.99497	0.0954405
G11_CDS.959	20.4819	0.342257		20.4316	0.34432		20.8275	0.400259		13.0502	6.62073		1.28481	0.343944
G11_CDS.961	15.253	7.69675		0	0		5.62988	5.62988		0	0		2.27746	0.156588
G11_CDS.972	22.8759	0.262192	b	24.2985	0.331505	ab	25.0897	0.351689	a	24.838	0.34775	a	9.25776	0.00557592
G11_CDS.975	22.3779	0.500607		23.2209	0.400223		22.9007	0.156371		23.5559	0.768279		0.980235	0.448929
G11_CDS.980	20.6438	0.719669		20.636	0.742707		21.821	0.500922		21.6698	0.736485		0.883005	0.489767
G11_CDS.996	17.4256	0.181979		13.2763	6.63887		6.86931	6.86931		5.85886	5.85886		0.953999	0.459563
G12_CDS.101	18.6013	0.54326		13.5273	6.79621		19.9079	0.249661		12.2772	6.22725		0.656124	0.601449
G12_CDS.1010	23.9927	0.285502		23.254	0.655424		23.2722	0.630747		15.325	7.66254		1.13054	0.393107
G12_CDS.1015	19.2645	0.927744	a	0	0	b	5.06057	5.06057	b	0	0	b	12.5325	0.00216168
G12_CDS.1022	13.2103	6.61043		0	0		6.37885	6.37885		0	0		1.88444	0.210624
G12_CDS.1025	24.9131	0.420203	a	24.793	0.23862	a	24.3381	0.25021	a	21.5392	0.886766	b	9.3478	0.00541508
G12_CDS.1026	20.1964	0.537465	a	20.1212	0.0424058	a	0	0	b	6.56112	6.56112	ab	9.42652	0.00527918
G12_CDS.103	12.2547	6.13954		20.8988	0.354581		12.3325	6.17393		20.3262	0.501333		1.21402	0.365559
G12_CDS.1035	27.4792	0.145744	a	26.2351	0.235357	b	27.1052	0.327068	ab	26.9917	0.152278	ab	5.26754	0.0268324
G12_CDS.105	13.6414	6.83239		22.3126	1.16942		24.0081	0.614735		14.8118	7.40601		1.05781	0.419068
G12_CDS.1053	21.3648	0.263105		20.0243	0.879708		21.4079	0.803999		19.0019	0.663864		2.78571	0.109638
G12_CDS.1071	12.9078	6.45418		21.6606	0.396498		22.3075	0.112445		15.3315	7.66581		0.861504	0.49934
G12_CDS.108	26.0908	0.49692		27.6962	0.620912		27.6375	0.153212		26.5715	0.473651		2.87986	0.102949
G12_CDS.110	23.1751	0.755421	a	5.50359	5.50359	b	19.9304	0.489815	a	21.5584	1.78594	a	7.7182	0.00953436
G12_CDS.1104	13.9774	6.99048		0	0		0	0		0	0		3.99795	0.0519537
G12_CDS.111	21.4865	0.832769		22.2255	0.31319		21.7595	1.11523		13.5735	6.78809		1.42248	0.30605
G12_CDS.1115	19.7132	1.32605		21.7785	0.302863		18.4089	1.57208		15.419	7.75671		0.440102	0.730629
G12_CDS.1118	12.5807	6.29084	ab	20.0494	0.977632	a	19.2717	0.206497	a	0	0	b	8.48516	0.00723373
G12_CDS.1119	23.0227	0.550621		22.103	0.0964169		22.8795	0.202014		21.19	0.679189		3.48486	0.0701388
G12_CDS.112	18.7896	0.526371		6.91242	6.91242		19.2575	0.173904		12.4219	6.2112		1.58195	0.268166
G12_CDS.1122	14.0855	7.04295		7.20882	7.20882		13.149	6.57797		12.9838	6.56595		0.209348	0.887145
G12_CDS.1124	21.8381	1.36834		21.7479	0.208881		20.7132	0.167859		14.3288	7.17405		0.964446	0.455295
G12_CDS.1129	13.5264	6.7636		7.00031	7.00031		0	0		6.01129	6.01129		0.937583	0.46636
G12_CDS.1173	18.3791	1.025	b	24.8564	0.56741	a	25.1113	0.389825	a	25.0417	0.0496378	a	28.7649	0.000123095
G12_CDS.1176	12.0499	6.02864		20.1308	1.36908		19.0827	0.577164		18.9214	0.760692		1.40186	0.311401
G12_CDS.1231	13.4332	6.71671	ab	13.7896	6.8985	ab	21.8659	0.364058	a	0	0	b	3.53737	0.0679487
G12_CDS.124	21.269	0.0843285		6.93827	6.93827		20.9042	0.116485		6.35324	6.35324		3.14454	0.0866662
G12_CDS.126	19.7627	0.555664		12.1716	6.09838		13.5262	6.7745		0	0		3.27776	0.0796763
G12_CDS.1288	18.2152	0.408589		14.0029	7.00147		20.1081	0.102354		12.3566	6.22558		0.590139	0.638546
G12_CDS.133	22.9372	0.466198		23.366	0.208149		24.806	0.525973		22.7544	1.00909		2.22127	0.163178
G12_CDS.1338	19.479	0.473185	a	12.4048	6.26815	ab	23.1367	0.129709	a	0	0	b	10.5169	0.00377073
G12_CDS.134	12.8724	6.43901		22.7136	1.18963		25.6658	0.154097		26.1708	0.263808		3.5552	0.0672246
G12_CDS.135	21.6503	0.279218	b	23.1851	0.158088	a	23.3748	0.101699	a	21.6236	0.426886	b	12.2624	0.00231901
G12_CDS.1350	14.9742	7.50805		25.1528	0.259609		24.7475	0.18972		24.1116	0.301129		1.67518	0.24861
G12_CDS.145	20.4235	0.854278		12.7565	6.37969		12.2048	6.1409		12.2678	6.13584		0.551967	0.660974
G12_CDS.1484	22.0663	0.958921	b	25.6009	0.457653	a	26.882	0.560572	a	27.0253	0.655371	a	11.3857	0.00293871
G12_CDS.1493	19.0588	1.0959	b	22.5834	0.218994	a	23.6755	0.680831	a	24.8246	0.277469	a	13.8804	0.00154906
G12_CDS.1504	18.7377	0.600742		6.33267	6.33267		6.39672	6.39672		7.44678	7.44678		1.06215	0.417466
G12_CDS.1523	21.3051	1.08687		22.9916	0.487421		23.1079	0.235623		22.4554	0.648541		1.43261	0.30346
G12_CDS.1526	12.1635	6.09851		0	0		5.95611	5.95611		6.0322	6.0322		0.904578	0.480364
G12_CDS.1535	21.5934	0.164667		21.4133	0.214299		21.0736	0.446489		13.6584	6.83789		1.26523	0.34977
G12_CDS.1543	12.544	6.34261		23.2263	1.23547		23.8544	0.398611		22.8799	0.893579		2.73403	0.113536
G12_CDS.1546	24.7551	0.0886666	c	27.6846	0.115423	ab	27.9704	0.189219	a	27.2166	0.1845	b	94.652	1.37e-06
G12_CDS.1554	20.3898	0.60174	a	6.60609	6.60609	ab	11.7219	5.87906	ab	0	0	b	3.76788	0.0592798
G12_CDS.1555	13.9406	6.99264		0	0		0	0		0	0		3.97446	0.0526482
G12_CDS.1558	23.0144	0.675372		23.5323	0.603416		22.1888	0.623578		22.8729	0.111672		1.00352	0.439722
G12_CDS.1577	13.9294	6.96479		21.9223	0.437622		21.8431	0.205074		6.1496	6.1496		2.62673	0.122192
G12_CDS.1598	21.7993	0.274238		22.8006	0.998279		23.631	0.384526		16.0146	8.01208		0.726517	0.56421
G12_CDS.1599	14.1862	7.09413		23.0557	0.457014		23.0706	0.123385		14.6401	7.33912		0.95679	0.458418
G12_CDS.1599.1	14.1862	7.09413		23.0557	0.457014		23.0706	0.123385		14.6401	7.33912		0.95679	0.458418
G12_CDS.160	13.0957	6.54789		19.9185	1.01294		22.358	1.19019		20.3501	0.842782		1.41318	0.308449
G12_CDS.1621	18.7102	0.489821		6.02725	6.02725		20.2035	0.337194		12.9544	6.76583		2.01201	0.1909
G12_CDS.1633	11.5128	5.83271		6.56756	6.56756		19.4467	1.51725		12.4794	6.29016		0.945763	0.462959
G12_CDS.1634	12.023	6.01368		13.361	6.68966		19.8225	0.266643		12.231	6.11556		0.459865	0.717917
G12_CDS.1661	12.4272	6.22434		21.7439	0.32692		13.6179	6.82882		20.6146	0.903642		1.04873	0.422443
G12_CDS.168	12.8238	6.42881		22.0098	0.652054		22.3193	0.0686636		22.142	0.423037		2.07861	0.181494
G12_CDS.1711	11.7001	5.85416		20.2269	0.47709		22.1879	0.793334		21.7102	0.714376		2.70472	0.115824
G12_CDS.1715	11.3183	5.66659		13.192	6.74235		0	0		6.5265	6.5265		1.15294	0.385485
G12_CDS.1722	20.7847	0.722323		20.2221	0.9701		20.9014	0.466371		22.2974	0.546228		1.57262	0.270222
G12_CDS.1723	11.2985	5.66417		0	0		6.83398	6.83398		0	0		1.55971	0.273098
G12_CDS.1736	21.222	0.307587	b	22.8433	0.203056	a	21.984	0.130473	ab	22.0642	0.237368	ab	8.39713	0.00745964
G12_CDS.1747	19.9695	0.205092	a	0	0	b	0	0	b	0	0	b	9480.68	1.54e-14
G12_CDS.176	20.7166	0.248874		13.1473	6.57364		23.0153	0.533498		23.1199	0.216387		2.02721	0.188702
G12_CDS.1760	10.5733	5.28753		20.4348	0.826128		20.7541	0.16112		12.9739	6.48793		1.52139	0.281855
G12_CDS.1762	21.2091	0.401692	a	13.3463	6.76301	ab	5.84819	5.84819	ab	0	0	b	4.22865	0.0457024
G12_CDS.1766	12.99	6.67713		22.9354	0.324037		15.7794	7.89377		18.1746	1.05263		0.657313	0.6008
G12_CDS.1766.1	12.99	6.67713		22.9354	0.324037		15.7794	7.89377		18.1746	1.05263		0.657313	0.6008
G12_CDS.1776	21.5832	0.474674		23.3883	0.523507		22.3892	0.829469		22.6162	0.89664		1.10821	0.400876
G12_CDS.1785	13.4965	6.75066		12.9276	6.46837		6.20541	6.20541		5.98777	5.98777		0.418826	0.744492
G12_CDS.179	24.5444	0.289953		26.1115	0.101388		25.4042	0.605136		25.5227	0.518861		2.28981	0.155184
G12_CDS.1824	13.1387	6.61094		19.0646	0.31844		19.4112	0.296362		5.88204	5.88204		2.05567	0.184669
G12_CDS.1839	21.1291	0.503111		21.4375	0.413601		21.4741	0.234094		13.799	6.91001		1.1833	0.375429
G12_CDS.1853	20.11	0.507756	a	0	0	b	5.66922	5.66922	ab	6.68728	6.68728	ab	3.76489	0.0593833
G12_CDS.189	21.6492	0.114892		20.6159	0.732498		20.76	0.520142		18.3225	2.03602		1.62092	0.259776
G12_CDS.19	18.6556	0.0904827		21.8517	1.16589		22.062	0.633247		21.6198	1.30916		2.95758	0.097803
G12_CDS.1909	18.459	1.18351	a	0	0	b	5.25614	5.25614	b	0	0	b	10.4617	0.00383301
G12_CDS.1941	13.5235	6.77018		14.2252	7.12275		20.3425	0.513252		13.6163	6.82161		0.302337	0.823069
G12_CDS.1944	12.8074	6.40492		21.5539	0.432177		23.1916	1.20687		6.52499	6.52499		2.85514	0.104655
G12_CDS.1962	20.6527	0.272022		13.4995	6.75023		18.9444	0.0404209		5.95541	5.95541		2.15914	0.170863
G12_CDS.1963	22.2223	0.518574	a	12.9729	6.55508	ab	0	0	b	5.89086	5.89086	ab	4.70124	0.0355636
G12_CDS.1969	20.9887	0.371978	a	0	0	c	18.2112	1.48433	ab	6.16135	6.16135	bc	9.78319	0.0047142
G12_CDS.199	23.0975	0.655415		19.7103	1.05287		13.0573	6.53493		18.767	0.75172		1.55317	0.274569
G12_CDS.2000	22.593	0.53751		22.0324	0.470787		22.2605	0.114822		15.0474	7.55514		0.915641	0.475619
G12_CDS.2007	12.8343	6.41818		20.6519	0.241654		20.5357	0.478486		19.8516	1.24112		1.32334	0.332808
G12_CDS.2015	11.6217	5.82685		13.8729	6.9464		21.763	0.16972		6.50033	6.50033		1.29518	0.340904
G12_CDS.2026	19.7895	1.01019	a	0	0	b	0	0	b	0	0	b	383.765	5.57e-09
G12_CDS.203	12.1717	6.12327		12.9958	6.53505		19.084	0.881336		0	0		3.15626	0.0860218
G12_CDS.2034	12	6.00011		6.97058	6.97058		19.1344	0.458413		0	0		3.07728	0.0904829
G12_CDS.2034.1	12	6.00011		6.97058	6.97058		19.1344	0.458413		0	0		3.07728	0.0904829
G12_CDS.2060	11.7764	5.95364		0	0		0	0		5.94392	5.94392		1.79933	0.225165
G12_CDS.2067	17.562	0.746947		14.6633	7.34077		19.4367	2.00417		19.1794	0.622506		0.327278	0.805948
G12_CDS.209	12.5745	6.30102		14.1015	7.06715		12.5105	6.26207		5.55725	5.55725		0.366129	0.779551
G12_CDS.2092	19.9862	0.532005	ab	21.6372	0.520067	a	18.0603	0.684577	b	20.5597	1.1455	ab	3.8506	0.0565065
G12_CDS.2101	12.2833	6.15702		19.8263	0.768062		20.2326	1.30284		13.2525	6.66987		0.838934	0.509607
G12_CDS.212	11.6187	5.80971		0	0		6.29542	6.29542		0	0		1.71511	0.240762
G12_CDS.2124	19.1603	0.564467	a	0	0	b	0	0	b	5.97105	5.97105	ab	9.07649	0.00591823
G12_CDS.2146	20.5759	0.533382		12.1144	6.06649		19.3263	0.324344		19.9878	0.10193		1.68396	0.246859
G12_CDS.2178	22.375	0.201307		22.2841	0.44942		21.5579	0.596627		21.1318	0.176236		2.25496	0.159187
G12_CDS.2184	13.5842	6.81412		25.5215	0.505209		26.5894	0.285935		25.8936	0.177069		3.31134	0.0780257
G12_CDS.219	23.2978	0.294273	b	23.0793	0.499302	b	24.7539	0.203152	a	23.2646	0.152299	b	6.01574	0.0190087
G12_CDS.220	21.8871	0.465177		23.3483	0.613059		22.4326	0.517717		23.183	0.57227		1.55499	0.274159
G12_CDS.2205	12.2202	6.13163		6.11319	6.11319		0	0		0	0		1.82613	0.220457
G12_CDS.2206	12.4507	6.22899		0	0		0	0		5.90604	5.90604		1.91198	0.206163
G12_CDS.221	19.655	0.354048		11.7388	5.87313		11.9656	6.1209		12.0275	6.05098		0.552321	0.660763
G12_CDS.2223	12.389	6.20226		13.7898	6.91598		6.45807	6.45807		6.41807	6.41807		0.356367	0.786146
G12_CDS.2225	20.4656	0.0653351		6.63216	6.63216		0	0		12.2209	6.20393		3.64843	0.0635891
G12_CDS.2229	12.2495	6.1365		7.12851	7.12851		13.0241	6.52351		6.72751	6.72751		0.24937	0.859639
G12_CDS.225	20.1526	1.42204		0	0		15.0198	7.51779		13.5109	6.8646		2.79822	0.108719
G12_CDS.2251	12.2673	6.17999		14.2979	7.16523		12.9142	6.4579		12.4129	6.33826		0.0199964	0.995842
G12_CDS.226	14.2838	7.14189		20.6356	0.43061		19.827	1.48135		5.68026	5.68026		2.21651	0.163752
G12_CDS.227	18.144	0.910155		12.3448	6.24605		18.2241	1.41216		5.46372	5.46372		2.04204	0.186586
G12_CDS.228	23.963	0.275393		23.4105	0.345585		22.8338	0.187799		22.7253	0.350118		3.7057	0.0614761
G12_CDS.2369	11.9535	6.03751		6.12726	6.12726		5.4345	5.4345		13.4937	6.81921		0.441046	0.730018
G12_CDS.237	12.5861	6.29389		0	0		0	0		5.56953	5.56953		2.02026	0.189703
G12_CDS.2375	23.8016	0.237544	bc	26.2881	0.336215	a	25.6532	0.149553	ab	23.6436	0.712309	c	10.0451	0.00434677
G12_CDS.2375.1	23.8016	0.237544	bc	26.2881	0.336215	a	25.6532	0.149553	ab	23.6436	0.712309	c	10.0451	0.00434677
G12_CDS.2388	18.2386	0.203051	b	22.7099	0.595501	a	22.5945	0.45972	a	22.9046	0.552413	a	22.245	0.000308963
G12_CDS.2394	18.3299	1.09134		20.9568	1.51512		21.3214	0.336163		13.0916	6.56362		1.23542	0.358862
G12_CDS.2399	12.6044	6.33519		20.7464	0.34335		12.8151	6.54841		13.7341	6.86737		0.461862	0.716642
G12_CDS.2406	12.2225	6.15644	ab	0	0	b	17.8929	0.780932	a	0	0	b	8.40649	0.0074352
G12_CDS.2410	18.9268	0.442709		14.4668	7.25498		20.4314	0.559575		14.1578	7.08254		0.38697	0.765571
G12_CDS.2414	20.6709	0.874069	b	23.3754	0.21222	a	24.0244	0.203512	a	22.1018	0.493368	ab	8.02891	0.00850577
G12_CDS.2430	20.4742	0.432681		7.2336	7.2336		21.0712	0.344497		13.1273	6.58485		1.80215	0.224663
G12_CDS.2462	18.143	1.04494		21.0707	0.404285		22.1665	0.663807		21.9366	1.23785		4.24947	0.0451855
G12_CDS.2468	19.4388	0.303968		6.52208	6.52208		5.0183	5.0183		12.1997	6.11481		1.62626	0.25865
G12_CDS.2468.1	19.4388	0.303968		6.52208	6.52208		5.0183	5.0183		12.1997	6.11481		1.62626	0.25865
G12_CDS.2492	19.9688	0.22168	a	6.74889	6.74889	ab	19.1044	0.462811	a	0	0	b	8.27644	0.00778387
G12_CDS.2493	12.796	6.6119		12.0278	6.08251		19.9102	1.07091		12.8606	6.45587		0.441778	0.729544
G12_CDS.2496	20.4757	0.59142		20.2773	0.557291		19.873	0.882064		20.6936	1.00923		0.198102	0.894798
G12_CDS.254	20.5937	0.122842		12.9847	6.49619		19.8178	1.11598		12.0255	6.04869		1.00042	0.440934
G12_CDS.2553	21.863	0.784625	a	6.93161	6.93161	ab	0	0	b	21.145	0.485115	a	9.5343	0.00509994
G12_CDS.2565	21.5603	0.351673		21.1602	0.841591		22.2179	0.514756		12.4408	6.25535		2.12547	0.175214
G12_CDS.2571	20.0581	0.148004		12.105	6.05807		11.8742	6.0229		11.3778	5.69275		0.652738	0.603301
G12_CDS.2573	17.8114	0.540543		5.93674	5.93674		6.10857	6.10857		6.29155	6.29155		1.21806	0.364283
G12_CDS.2579	11.8266	5.91331		5.75901	5.75901		18.9548	1.24539		13.151	6.58465		1.03747	0.426673
G12_CDS.2583	24.541	0.630359		23.0672	1.67115		21.9054	0.904599		22.0994	0.481646		1.36812	0.320392
G12_CDS.2600	20.4853	0.498993		20.0354	1.35877		22.1058	1.06988		21.1725	0.954647		0.783003	0.536041
G12_CDS.2604	23.8221	0.326536		14.7066	7.36141		18.6103	0.986338		19.1075	0.58322		1.00304	0.439909
G12_CDS.2605	21.7939	0.619916	a	0	0	b	0	0	b	0	0	b	1235.96	5.28e-11
G12_CDS.2608	22.699	1.73382		13.6995	6.91505		19.9744	0.216999		12.152	6.08285		1.14793	0.387175
G12_CDS.2612	13.3063	6.65345		13.9889	7.02016		21.4286	0.605739		21.7036	0.290952		0.893204	0.485297
G12_CDS.2614	20.935	0.33641	a	0	0	b	0	0	b	10.961	5.48253	ab	13.4379	0.00172295
G12_CDS.2615	20.9682	1.41655		14.2708	7.15466		20.0011	2.69016		7.22553	7.22553		1.42144	0.306317
G12_CDS.2619	12.0134	6.00768		6.73976	6.73976		0	0		11.9397	6.10617		1.08628	0.408678
G12_CDS.262	14.4779	7.25172		0	0		5.12667	5.12667		0	0		2.36352	0.147114
G12_CDS.2622	21.3858	0.89211		23.3421	0.567282		22.5156	0.639157		23.8195	0.362519		2.74254	0.112883
G12_CDS.2630	19.2079	1.48731		13.8669	6.95416		20.3274	0.36887		6.28669	6.28669		1.82154	0.221256
G12_CDS.2635	19.5393	0.940049		13.4443	6.72788		5.90201	5.90201		0	0		3.61143	0.0650019
G12_CDS.2638	18.3927	0.0830478	a	0	0	b	0	0	b	5.62941	5.62941	b	9.49474	0.00516484
G12_CDS.2640	19.3424	0.618383		13.2356	6.64564		13.4336	6.73447		0	0		2.97375	0.0967726
G12_CDS.2648	13.0255	6.51349		20.0116	0.991313		19.2699	1.05509		13.3337	6.67094		0.630087	0.615833
G12_CDS.2648.1	13.0255	6.51349		20.0116	0.991313		19.2699	1.05509		13.3337	6.67094		0.630087	0.615833
G12_CDS.2650	21.078	0.968933		21.9486	0.348324		22.2778	0.307118		14.8086	7.45654		0.871474	0.494876
G12_CDS.2651	12.9023	6.45122		0	0		12.3713	6.1862		6.21697	6.21697		1.24016	0.357396
G12_CDS.2651.1	12.9023	6.45122		0	0		12.3713	6.1862		6.21697	6.21697		1.24016	0.357396
G12_CDS.2663	23.6592	0.719581		21.6372	1.08457		21.357	0.485796		21.5442	0.360951		2.26235	0.158327
G12_CDS.2665	10.6859	5.34858		20.7451	0.714464		19.9992	0.415524		6.25894	6.25894		2.95393	0.0980376
G12_CDS.2666	12.7893	6.4072		19.448	0.881927		5.73955	5.73955		0	0		3.81911	0.0575432
G12_CDS.2677	17.9147	1.03292		20.6044	0.895007		21.3508	0.403083		13.3103	6.66807		1.13745	0.390737
G12_CDS.2681	23.6876	0.748645		25.7468	0.323074		24.9631	0.867455		25.1423	0.114474		2.09606	0.179123
G12_CDS.2682	11.7832	5.92407		13.4301	6.78345		20.1622	1.40675		0	0		3.38581	0.0745133
G12_CDS.2683	14.0639	7.04019		12.2923	6.19444		20.4712	0.441379		0	0		3.32481	0.0773755
G12_CDS.2688	24.8746	0.234388	a	23.6529	0.415674	ab	23.4318	0.495963	ab	22.1413	0.941142	b	3.68879	0.0620907
G12_CDS.2693	22.72	0.283975		23.6643	0.0520623		23.3906	0.941977		23.6171	0.23146		0.740251	0.557222
G12_CDS.2706	13.8353	6.98618		21.0034	0.42217		19.1702	0.842454		13.7574	6.90214		0.565101	0.653178
G12_CDS.2708	21.2356	0.189165	c	25.8747	0.278247	a	26.1228	0.29596	a	24.2507	0.396433	b	56.5256	9.95e-06
G12_CDS.2709	11.9528	5.98703		21.4109	0.87329		20.878	0.664803		13.5819	6.89199		1.12983	0.393351
G12_CDS.2716	19.5991	1.39811		12.8546	6.43035		13.3153	6.69057		6.61058	6.61058		0.854615	0.50245
G12_CDS.2721	14.3533	7.26618		7.58409	7.58409		20.8799	0.367985		12.8604	6.55017		0.781579	0.536733
G12_CDS.2731	24.0325	0.24948		24.5062	0.176379		25.5995	0.216311		24.8616	0.686985		2.85028	0.104995
G12_CDS.2737	12.782	6.39284		5.72107	5.72107		0	0		0	0		2.00219	0.192335
G12_CDS.2738	13.1095	6.59668		22.167	0.669649		21.3211	0.338228		22.4385	0.300993		1.80016	0.225016
G12_CDS.2748	13.3408	6.69091		13.7337	6.86705		14.0723	7.04265		6.70199	6.70199		0.265758	0.848317
G12_CDS.2763	14.9686	7.48443		24.1186	0.349354		24.9593	0.158088		23.9842	0.292091		1.57926	0.268755
G12_CDS.2765	12.1159	6.06471		13.9157	6.95792		21.7114	0.23189		20.368	0.722168		1.04008	0.42569
G12_CDS.2768	19.8492	0.49814		21.4927	0.843924		21.8835	0.194609		13.41	6.71187		1.34345	0.327164
G12_CDS.2775	12.4579	6.26174		20.7321	1.23185		19.8811	0.622213		13.734	6.86748		0.803078	0.526389
G12_CDS.2776	21.5888	0.0525785		23.334	0.399022		22.6256	1.07175		13.9269	6.98141		1.51506	0.283334
G12_CDS.2811	19.4069	0.257994	a	0	0	b	5.8072	5.8072	ab	6.14831	6.14831	ab	3.76677	0.0593184
G12_CDS.2814	19.4497	0.815094		14.0187	7.00947		20.6655	0.60801		6.32946	6.32946		1.89126	0.209508
G12_CDS.2825	13.8604	6.93554		13.9931	7.00012		19.6469	0.829342		5.92262	5.92262		0.958255	0.457819
G12_CDS.2831	22.1996	0.387667		22.2697	0.528505		21.7171	0.593906		22.3778	0.777481		0.24591	0.862027
G12_CDS.2831.1	22.1996	0.387667		22.2697	0.528505		21.7171	0.593906		22.3778	0.777481		0.24591	0.862027
G12_CDS.2831.2	22.1996	0.387667		22.2697	0.528505		21.7171	0.593906		22.3778	0.777481		0.24591	0.862027
G12_CDS.2838	12.7805	6.40661		13.3069	6.69285		0	0		6.36464	6.36464		1.24145	0.357
G12_CDS.284	18.1681	0.13974		13.7212	6.87424		20.1414	0.546524		14.9204	7.47306		0.335624	0.800245
G12_CDS.2847	11.946	6.0565		23.9465	0.259217		22.2899	0.459851		6.31723	6.31723		3.69187	0.0619783
G12_CDS.2848	23.9808	0.150338	b	25.7437	0.193628	a	24.7903	0.108136	ab	24.1248	0.63549	b	5.43636	0.0247605
G12_CDS.2853	24.0965	0.623612		24.3148	0.232834		23.7618	0.0792562		13.7219	6.88503		2.23674	0.16133
G12_CDS.2855	23.2746	0.304565	a	20.6005	0.198357	b	23.3028	0.278243	a	0	0	c	2423.84	3.59e-12
G12_CDS.2856	12.8844	6.44816		0	0		0	0		0	0		3.99263	0.05211
G12_CDS.2892	12.8286	6.42564		5.98369	5.98369		12.3648	6.183		0	0		1.27483	0.346899
G12_CDS.290	20.2968	0.444651		21.2257	0.786366		22.93	0.820131		21.1363	0.689429		2.48317	0.135079
G12_CDS.2935	21.8439	0.26649		22.9559	1.10887		24.392	0.183276		22.9074	0.162368		3.21667	0.0827918
G12_CDS.2937	20.968	1.5851		14.584	7.38725		15.0169	7.52314		13.6443	6.92776		0.273725	0.842812
G12_CDS.2939	19.1299	0.153812	a	0	0	b	0	0	b	0	0	b	15468.4	2.17e-15
G12_CDS.2941	13.5037	6.77669		12.9728	6.50068		18.6134	0.468322		14.4303	7.21534		0.186738	0.902479
G12_CDS.2942	14.9002	7.46409		23.5514	0.165151		22.2731	0.184715		21.6649	0.873965		1.06434	0.41666
G12_CDS.2985	21.6325	1.05742		22.7649	0.702556		22.3919	0.190188		22.5714	0.791476		0.432271	0.73571
G12_CDS.2986	21.075	2.58915		6.51993	6.51993		5.33717	5.33717		6.14926	6.14926		1.97526	0.196342
G12_CDS.2992	19.902	0.524901		12.9287	6.46474		12.7571	6.37979		0	0		3.32523	0.0773551
G12_CDS.2998	21.4298	0.277354	a	22.7136	0.50378	a	22.4936	0.175905	a	19.8309	0.0450064	b	19.0506	0.000531225
G12_CDS.2999	19.724	0.689725		20.7421	0.807845		20.1573	0.472517		12.8524	6.42627		1.28488	0.343923
G12_CDS.2999.1	19.724	0.689725		20.7421	0.807845		20.1573	0.472517		12.8524	6.42627		1.28488	0.343923
G12_CDS.3009	20.3605	0.69155		21.7131	0.365739		21.005	0.672618		14.2043	7.10242		0.927202	0.470715
G12_CDS.3010	12.6358	6.31846		13.1294	6.58379		19.6552	0.125568		6.09366	6.09366		1.01956	0.433503
G12_CDS.3024	13.1308	6.57393		13.8944	6.94858		20.4159	0.531576		6.79127	6.79127		0.900295	0.482215
G12_CDS.3053	11.4058	5.70419		21.3723	0.870214		21.2211	0.497796		7.06362	7.06362		2.47579	0.135785
G12_CDS.3057	20.7455	0.914672		23.0298	0.446109		22.4806	0.550553		22.4274	0.613554		2.27867	0.156449
G12_CDS.306	22.0933	0.383318	a	0	0	b	0	0	b	0	0	b	3322.01	1.02e-12
G12_CDS.3063	17.4012	0.879437	a	0	0	b	11.9461	5.98528	ab	0	0	b	8.38666	0.0074871
G12_CDS.3079	14.5967	7.32819		0	0		0	0		0	0		3.96749	0.0528564
G12_CDS.3083	19.4212	0.140191		6.56447	6.56447		5.5543	5.5543		0	0		3.64932	0.0635554
G12_CDS.3086	12.8938	6.44784		21.3268	0.123828		20.4551	0.89855		19.7408	1.01751		1.37342	0.31896
G12_CDS.3091	25.2146	0.499164		26.4532	0.237582		26.5032	0.364069		25.2821	0.518072		2.86074	0.104266
G12_CDS.3097	20.361	0.661572	a	12.5763	6.2993	ab	19.3685	0.0580346	a	0	0	b	8.76978	0.00655938
G12_CDS.3099	20.7995	0.566299		0	0		14.582	7.30124		7.40806	7.40806		2.97853	0.0964706
G12_CDS.3106	19.7848	0.507141		12.7338	6.37102		20.2977	0.599278		5.85005	5.85005		2.46362	0.136961
G12_CDS.3119	11.9504	5.97574		5.6279	5.6279		10.9079	5.45839		0	0		1.24312	0.356486
G12_CDS.3126	21.087	0.258385		22.4129	0.548466		22.7753	0.522342		21.6394	0.868952		1.6562	0.25245
G12_CDS.3128	13.5078	6.75401		0	0		0	0		6.01884	6.01884		2.00978	0.191225
G12_CDS.3139	19.6706	0.596102		0	0		13.2555	6.72437		6.43468	6.43468		3.32236	0.077493
G12_CDS.3175	19.5805	0.421483		5.62314	5.62314		19.8367	0.0826371		11.9467	5.97409		2.7529	0.112094
G12_CDS.3176	19.4467	0.131589		0	0		12.296	6.16575		12.3215	6.18574		3.42122	0.0729114
G12_CDS.3193	12.6467	6.34056		19.6477	1.25939		6.85481	6.85481		6.96469	6.96469		1.06682	0.415748
G12_CDS.3194	12.0692	6.04256		14.8254	7.44205		22.1443	0.603804		20.3077	0.443298		0.951692	0.460511
G12_CDS.3195	22.1501	0.152635		22.3958	0.494236		20.4315	1.1992		22.3382	0.591452		1.71027	0.241697
G12_CDS.3201	20.605	0.462821		21.4983	0.473883		20.8426	0.41077		18.7884	1.03281		3.2149	0.0828841
G12_CDS.3208	24.245	0.142629		22.1522	0.180976		20.5704	0.867882		13.7487	6.8834		1.71352	0.241068
G12_CDS.3210	12.6243	6.31784		0	0		12.3152	6.15766		5.9284	5.9284		1.27431	0.347053
G12_CDS.3222	12.6942	6.34923		19.5156	0.302589		13.0984	6.55576		19.8284	2.08111		0.699864	0.578029
G12_CDS.3276	11.5528	5.7766		6.68228	6.68228		21.568	0.223884		6.78067	6.78067		1.57748	0.269147
G12_CDS.3293	13.1466	6.57333		23.9885	0.724192		23.8898	0.536173		14.9422	7.47872		1.32762	0.331597
G12_CDS.3293.1	13.1466	6.57333		23.9885	0.724192		23.8898	0.536173		14.9422	7.47872		1.32762	0.331597
G12_CDS.3300	22.1659	0.37012		22.28	0.685736		20.4701	0.400432		12.2848	6.15513		2.3345	0.150228
G12_CDS.3303	21.4327	0.943902		21.2198	0.632595		20.7967	0.394194		14.2936	7.17773		0.892768	0.485487
G12_CDS.333	11.3998	5.70039		6.64106	6.64106		13.0742	6.56812		6.3689	6.3689		0.285252	0.83485
G12_CDS.333.1	11.3998	5.70039		6.64106	6.64106		13.0742	6.56812		6.3689	6.3689		0.285252	0.83485
G12_CDS.3331	18.4542	1.22083		20.8659	1.21909		20.9343	0.866503		20.5353	0.871414		1.23115	0.360186
G12_CDS.3333	18.5629	0.99604		19.8111	0.575927		20.2767	0.270552		19.4706	0.550504		1.2355	0.358837
G12_CDS.3426	13.9301	6.96505		0	0		0	0		0	0		3.99999	0.0518941
G12_CDS.3442	18.9601	0.455411	b	23.5076	0.301478	a	23.2901	0.486276	a	22.6678	0.112297	a	33.0776	7.39e-05
G12_CDS.3463	20.5886	1.17929		23.1831	0.88223		24.0761	0.538687		21.4486	0.879098		3.12958	0.087498
G12_CDS.3482	21.3802	1.11842	b	25.2145	0.762558	a	24.8211	0.240814	ab	23.1048	0.764583	ab	4.99231	0.0306954
G12_CDS.3496	18.6652	0.177639		21.1527	0.86178		20.1497	0.393887		6.44983	6.44983		4.40847	0.0414673
G12_CDS.3508	15.995	7.99824		23.4624	0.316874		21.0001	2.26313		22.2057	0.93618		0.61121	0.626468
G12_CDS.3517	22.7169	0.369834		21.8776	0.679406		20.6793	1.10281		21.119	0.318811		1.67243	0.249162
G12_CDS.3525	24.4535	0.562328		24.9426	0.684552		24.3741	0.545165		24.5526	0.549608		0.183676	0.904538
G12_CDS.3537	14.3878	7.1944		20.2242	1.10727		13.4466	6.73378		12.3587	6.18241		0.361407	0.782738
G12_CDS.3538	25.8421	0.0466394		25.6612	0.281859		25.7409	0.401647		24.5358	0.354804		4.04421	0.0506189
G12_CDS.3556	23.1492	0.169439		24.4535	0.479919		24.3863	0.0240839		23.7102	0.858958		1.52392	0.281267
G12_CDS.3566	19.3797	0.251554	b	18.2644	0.360319	b	21.9925	0.399819	a	0	0	c	1147.24	7.11e-11
G12_CDS.3604	12.5998	6.31461		14.1811	7.09418		19.4017	1.46785		20.3001	0.0924757		0.626362	0.617918
G12_CDS.3611	11.2112	5.61281		6.23518	6.23518		18.2613	0.645263		6.06845	6.06845		1.22102	0.363352
G12_CDS.3634	19.1313	0.488226	a	0	0	b	0	0	b	0	0	b	1535.5	2.22e-11
G12_CDS.3647	11.463	5.75712		12.9775	6.48996		19.4438	1.88751		20.8113	0.864327		1.08256	0.410018
G12_CDS.3648	13.1789	6.62966		13.1879	6.60269		20.032	0.162747		19.8659	0.405793		0.695807	0.580162
G12_CDS.369	19.9449	0.304537		6.27847	6.27847		13.882	6.95105		6.5579	6.5579		1.31024	0.336547
G12_CDS.373	12.3001	6.15007		0	0		0	0		0	0		4	0.0518937
G12_CDS.3734	11.0322	5.51674		13.4503	6.76376		18.6481	1.11177		6.05029	6.05029		0.962224	0.456199
G12_CDS.374	12.329	6.1648		18.8996	0.560657		6.77191	6.77191		7.12948	7.12948		0.955098	0.459112
G12_CDS.3777	13.1137	6.64771		0	0		12.2288	6.12079		0	0		2.62812	0.122075
G12_CDS.3833	12.5765	6.29043		21.9634	0.779999		21.5874	1.34439		22.56	0.582056		2.12982	0.174644
G12_CDS.3839	20.6681	0.197431		7.13133	7.13133		6.5173	6.5173		12.4994	6.28492		1.29247	0.341695
G12_CDS.385	11.9145	5.9602	ab	0	0	b	20.2537	0.478181	a	0	0	b	10.9444	0.00332897
G12_CDS.3852	14.5597	7.28499		24.1894	0.453338		23.6344	2.55677		20.432	0.669161		1.29572	0.340747
G12_CDS.3857	14.0897	7.18281		13.2035	6.61097		22.5683	0.735631		13.2451	6.626		0.591584	0.637711
G12_CDS.3858	12.7148	6.57188		14.5822	7.29486		21.1163	1.21971		7.07793	7.07793		0.905317	0.480045
G12_CDS.3861	18.9007	0.0344298		6.59098	6.59098		5.99559	5.99559		6.29115	6.29115		1.33819	0.328628
G12_CDS.3861.1	18.9007	0.0344298		6.59098	6.59098		5.99559	5.99559		6.29115	6.29115		1.33819	0.328628
G12_CDS.3872	19.7021	0.867691		6.99519	6.99519		20.0769	0.301301		13.6335	6.81837		1.57601	0.269471
G12_CDS.3887	22.4816	1.35959		23.5852	0.474576		24.6787	0.336081		16.6667	8.33334		0.712508	0.571431
G12_CDS.3888	24.7597	0.333322		25.4318	1.51831		26.5364	0.826024		26.4841	0.228347		0.942808	0.464184
G12_CDS.3936	19.6515	0.553543		6.65045	6.65045		0	0		6.3797	6.3797		3.19253	0.0840644
G12_CDS.3943	12.8679	6.43988		5.22772	5.22772		0	0		0	0		2.15207	0.171766
G12_CDS.3951	11.9945	6.00746		0	0		0	0		0	0		3.9864	0.0522939
G12_CDS.3956	18.2826	1.57634	b	23.3396	0.730236	a	23.348	0.1655	a	22.5087	1.27874	ab	5.01972	0.030281
G12_CDS.3962	19.5657	1.04804		13.8681	6.93487		6.78714	6.78714		20.2754	0.379196		1.64006	0.25577
G12_CDS.3983	22.5652	0.902928	ab	24.2077	1.10297	a	21.3623	0.553248	ab	19.6065	1.00359	b	4.50891	0.0393135
G12_CDS.3994	18.5965	0.266398		19.9411	0.877413		19.1958	0.331386		6.60354	6.60354		3.61338	0.0649264
G12_CDS.3994.1	18.5965	0.266398		19.9411	0.877413		19.1958	0.331386		6.60354	6.60354		3.61338	0.0649264
G12_CDS.40	11.7851	6.00123		6.70552	6.70552		18.0583	0.807336		13.1757	6.58986		0.697486	0.579278
G12_CDS.4002	18.506	0.711868	a	0	0	b	12.1611	6.08071	ab	0	0	b	9.07983	0.00591169
G12_CDS.4016	12.9759	6.57138		13.3483	6.73427		6.56798	6.56798		14.7941	7.39705		0.286568	0.833942
G12_CDS.4025	21.6709	0.0296633	b	22.3293	0.431678	ab	23.3003	0.0649798	a	21.4725	0.188677	b	11.9588	0.00251322
G12_CDS.4072	19.9312	0.221944	a	0	0	b	5.91491	5.91491	ab	5.97991	5.97991	ab	4.04499	0.0505967
G12_CDS.4073	19.3117	0.252721		13.8374	6.91869		11.6053	5.80515		5.88707	5.88707		1.0619	0.417558
G12_CDS.412	12.0076	6.01544		11.3558	5.70461		0	0		6.56919	6.56919		1.09997	0.403789
G12_CDS.4163	10.6198	5.41764		7.6	7.6		23.2088	0.0801223		23.224	0.151739		3.11457	0.0883422
G12_CDS.4168	20.8283	0.811271		6.31789	6.31789		5.34727	5.34727		6.30741	6.30741		2.02824	0.188553
G12_CDS.4168.1	20.8283	0.811271		6.31789	6.31789		5.34727	5.34727		6.30741	6.30741		2.02824	0.188553
G12_CDS.4168.2	20.8283	0.811271		6.31789	6.31789		5.34727	5.34727		6.30741	6.30741		2.02824	0.188553
G12_CDS.418	12.1064	6.0555		0	0		0	0		12.8241	6.44268		2.65448	0.119878
G12_CDS.4182	20.7896	0.966495	a	6.74212	6.74212	ab	0	0	b	0	0	b	8.28234	0.00776761
G12_CDS.419	25.2661	0.317846		25.306	0.207698		24.2646	0.332205		22.5143	1.23606		3.83719	0.056945
G12_CDS.4201	19.8956	0.449204	a	6.27427	6.27427	ab	0	0	b	19.4453	0.456299	a	9.82612	0.00465139
G12_CDS.4229	12.3708	6.21035		13.7898	6.98018		22.2322	0.0352446		21.3245	0.334371		1.17575	0.3779
G12_CDS.4240	19.5282	0.313816	a	0	0	b	0	0	b	0	0	b	3872.35	5.52e-13
G12_CDS.4242	14.7074	7.35425		22.5749	0.502681		22.3989	0.728023		22.7034	0.199556		1.1239	0.395398
G12_CDS.4242.1	14.7074	7.35425		22.5749	0.502681		22.3989	0.728023		22.7034	0.199556		1.1239	0.395398
G12_CDS.4243	11.8191	5.98206		14.1249	7.08875		11.682	5.89919		12.8063	6.40606		0.0314654	0.991907
G12_CDS.4247	19.2789	0.478126		13.0991	6.55911		22.1074	0.482657		12.3581	6.18709		1.10414	0.402311
G12_CDS.4274	20.017	0.668846		12.7312	6.38752		13.169	6.59534		6.73169	6.73169		0.907514	0.479099
G12_CDS.4274.1	20.017	0.668846		12.7312	6.38752		13.169	6.59534		6.73169	6.73169		0.907514	0.479099
G12_CDS.4276	24.8447	0.699646		25.3213	0.735183		26.1675	0.2847		24.0575	0.716839		1.92059	0.204792
G12_CDS.4278	21.5732	0.724974		22.6268	0.118005		21.277	0.254413		21.1938	0.561189		1.89465	0.208956
G12_CDS.4292	13.831	6.91556		14.3756	7.19768		11.2129	5.63436		5.89146	5.89146		0.362237	0.782178
G12_CDS.4306	19.6774	1.64023		20.3775	1.06067		18.8942	1.89283		13.4026	6.71013		0.772432	0.541199
G12_CDS.4327	13.7803	6.90022		7.44648	7.44648		6.09644	6.09644		5.92723	5.92723		0.313615	0.815314
G12_CDS.4328	13.3976	6.71184		6.69274	6.69274		15.8615	7.93453		13.4695	6.88797		0.310862	0.817205
G12_CDS.4341	12.2014	6.10315		0	0		5.89353	5.89353		6.10166	6.10166		0.909174	0.478386
G12_CDS.4359	19.3797	0.136117		21.0491	0.971816		21.0224	0.510041		21.2738	0.89471		1.5133	0.283746
G12_CDS.4366	21.6147	0.292032	b	24.541	0.612708	a	24.7437	0.283694	a	22.7344	0.868702	ab	6.93228	0.0129218
G12_CDS.4376	21.364	1.02795		21.5202	1.41964		18.405	0.875434		13.2632	6.63165		1.24588	0.355639
G12_CDS.4386	24.5799	0.166939		22.6372	0.824443		24.399	0.509803		14.9493	7.47482		1.45473	0.2979
G12_CDS.4387	23.2611	0.664727		21.4977	1.00536		22.9803	0.548551		15.2606	7.67823		0.921828	0.472987
G12_CDS.4389	11.3385	5.67206		22.9446	0.710457		12.0663	6.03323		11.884	6.10047		1.17987	0.376549
G12_CDS.4393	23.3558	0.594309		23.7332	0.38116		21.7145	1.82987		20.6989	1.87692		1.09497	0.405568
G12_CDS.4395	22.1318	0.37765	a	14.1989	7.09961	ab	20.2507	0.60381	a	0	0	b	7.88693	0.00895766
G12_CDS.4396	20.9989	0.839436	a	0	0	b	19.6982	1.24875	a	13.0239	6.53729	ab	8.2106	0.00796818
G12_CDS.4397	25.2188	0.355736	a	23.3931	0.819051	a	21.9499	1.03087	ab	19.6675	0.512544	b	10.365	0.00394518
G12_CDS.4398	20.4176	0.923678		12.8605	6.47975		21.2248	0.725128		13.1868	6.60535		0.937674	0.466322
G12_CDS.4399	20.7661	0.529017	a	19.0893	0.423421	a	19.4368	0.956076	a	5.72774	5.72774	b	5.8252	0.0206963
G12_CDS.4400	22.9385	0.453444		20.8367	1.37099		22.7394	0.278511		14.9015	7.45099		0.978562	0.449598
G12_CDS.4402	25.1236	0.358175		14.8291	7.5424		24.5203	0.0797706		16.0124	8.0092		0.982255	0.448121
G12_CDS.4404	13.587	6.84902		19.3696	0.745145		6.53105	6.53105		20.2251	1.13431		1.75181	0.233809
G12_CDS.4407	21.2735	0.553095	b	25.2867	0.2135	a	24.8367	0.225305	a	25.0394	0.506753	a	21.8942	0.000326773
G12_CDS.4426	12.6681	6.33764		6.14581	6.14581		11.0995	5.55127		6.96713	6.96713		0.25386	0.856539
G12_CDS.4446	19.8375	1.44839	a	19.9041	1.08833	a	16.4356	1.14535	a	0	0	b	78.6105	2.81e-06
G12_CDS.4489	17.3654	0.188421	a	0	0	b	0	0	b	5.88807	5.88807	ab	7.72405	0.00951361
G12_CDS.4490	19.6359	0.420981		20.0361	0.707941		12.9674	6.52576		21.0725	0.733496		1.24365	0.356323
G12_CDS.4519	11.4772	5.74786		6.45447	6.45447		12.393	6.22673		5.73422	5.73422		0.316982	0.813002
G12_CDS.452	13.297	6.8055		22.0443	1.01004		21.5875	0.580867		14.5055	7.29536		0.838842	0.50965
G12_CDS.4526	21.6737	0.665163		24.2388	0.316903		23.1525	1.55951		23.3077	0.728515		1.28433	0.344086
G12_CDS.4533	11.8315	6.02669		0	0		7.36627	7.36627		5.90607	5.90607		0.760664	0.547002
G12_CDS.4542	20.101	0.657781		6.37391	6.37391		15.3465	7.70243		5.39265	5.39265		1.5652	0.271871
G12_CDS.4545	20.7531	0.625832	a	21.7716	1.43837	a	20.9295	0.240493	a	6.05212	6.05212	b	5.84413	0.0205205
G12_CDS.4548	12.0021	6.00106		22.0925	0.326437		13.2987	6.80441		7.30591	7.30591		1.12286	0.39576
G12_CDS.4549	19.7754	0.309535	ab	20.1504	0.580909	ab	21.6499	0.88251	a	18.5679	0.292133	b	4.97509	0.0309594
G12_CDS.4554	20.2969	0.54549		6.9853	6.9853		0	0		6.43923	6.43923		3.2089	0.0831988
G12_CDS.4555	25.0904	0.276588	a	23.2187	0.448522	b	24.0482	0.172723	ab	22.9935	0.244139	b	9.84063	0.0046304
G12_CDS.4558	12.3101	6.15611		6.70276	6.70276		12.0418	6.07859		15.0401	7.52138		0.275922	0.841294
G12_CDS.4573	21.2696	0.275256	a	21.533	0.93804	a	21.5011	0.813627	a	6.24918	6.24918	b	5.67131	0.0221973
G12_CDS.4579	23.5718	0.667726	a	22.5733	0.663985	ab	20.9249	0.500329	b	21.0294	0.0858548	b	5.70275	0.02188
G12_CDS.4580	20.4459	0.156203		21.2758	0.710269		21.6552	1.27529		21.2888	1.10548		0.309939	0.817839
G12_CDS.4581	22.6903	0.410213	b	25.0447	0.809122	a	25.3425	0.341323	a	23.8835	0.261149	ab	5.81091	0.0208303
G12_CDS.4589	23.4544	0.298238		24.4477	0.222829		23.5731	0.655073		23.3845	0.428365		1.30299	0.338636
G12_CDS.4589.1	23.4544	0.298238		24.4477	0.222829		23.5731	0.655073		23.3845	0.428365		1.30299	0.338636
G12_CDS.4590	23.2996	0.459665	b	24.0637	0.180553	ab	25.3422	0.30676	a	23.9512	0.158001	b	8.04682	0.00845079
G12_CDS.4593	11.8949	6.28062	ab	21.9767	0.439745	a	20.6485	1.06159	a	0	0	b	10.0643	0.0043213
G12_CDS.4594	12.8123	6.46695		6.19448	6.19448		0	0		0	0		1.86569	0.213727
G12_CDS.4595	19.4208	0.27516	a	0	0	b	0	0	b	0	0	b	4981.55	2.02e-13
G12_CDS.4596	21.413	0.194055		21.468	0.338094		21.5919	0.261626		14.6703	7.33969		0.860462	0.499809
G12_CDS.4608	23.9018	0.269992		23.6353	0.499627		23.4733	0.485285		15.2406	7.6274		1.2119	0.366229
G12_CDS.4612	22.0423	0.209188		22.8492	0.141941		22.0024	0.391527		13.1796	6.59385		1.91672	0.205408
G12_CDS.462	12.2765	6.13879		19.4705	0.71998		13.1232	6.56438		19.2796	0.625029		0.733471	0.560661
G12_CDS.4623	13.8123	6.9212		21.918	0.429095		21.6876	0.364841		20.9145	0.374872		1.23945	0.357616
G12_CDS.464	20.3387	0.500942	a	14.3924	7.21274	ab	21.1398	0.671896	a	0	0	b	7.26537	0.0113279
G12_CDS.466	20.1578	0.213047		19.9762	1.36992		12.4194	6.21925		5.58738	5.58738		2.706	0.115723
G12_CDS.4673	17.8515	0.27382	ab	20.1964	1.17631	a	20.9518	0.203755	a	5.8475	5.8475	b	5.54542	0.0235273
G12_CDS.4694	13.5222	6.76339		0	0		0	0		0	0		3.99727	0.0519736
G12_CDS.4695	24.7638	0.503832	b	28.1299	0.36619	a	28.3182	0.151349	a	27.7848	0.309182	a	22.0698	0.000317703
G12_CDS.472	23.3521	1.06959		23.8915	0.684982		23.7589	0.215607		7.29822	7.29822		4.88248	0.0324286
G12_CDS.4742	20.8257	1.19954		21.4164	0.192565		20.877	0.408934		21.5552	0.375195		0.309014	0.818475
G12_CDS.475	22.0546	1.14593	a	6.53052	6.53052	bc	20.7739	0.898058	ab	0	0	c	10.4699	0.00382375
G12_CDS.4751	20.1291	1.08861		21.3477	0.27141		20.3548	0.463849		20.8757	0.522635		0.681765	0.587607
G12_CDS.4759	13.2674	6.63435		6.66544	6.66544		20.7067	0.943097		13.5781	6.87328		0.963543	0.455662
G12_CDS.477	23.8445	0.350927		22.0435	1.33216		22.6557	0.329634		21.1212	0.513092		2.29898	0.154151
G12_CDS.480	21.4219	0.735783		21.2292	1.70146		22.5976	0.853983		21.4988	1.11119		0.282562	0.836708
G12_CDS.4830	21.6368	0.741937		22.1411	0.383384		23.5364	0.536873		21.6435	0.632272		2.31945	0.151875
G12_CDS.4835	22.6562	0.138809		22.5575	0.454183		22.9376	0.0137643		21.6482	0.639445		1.96379	0.198079
G12_CDS.4858	20.762	0.276626	a	0	0	b	0	0	b	6.58701	6.58701	ab	8.81795	0.00645314
G12_CDS.4860	22.2263	0.148818		14.0388	7.02385		17.7891	1.07836		19.0913	0.775077		0.898805	0.48286
G12_CDS.4863	21.5987	0.707226		20.878	1.44467		22.4705	0.1482		6.97188	6.97188		4.23918	0.0454401
G12_CDS.487	14.0179	7.01406		14.9154	7.57129		19.693	2.54235		5.81205	5.81205		0.905588	0.479928
G12_CDS.4877	20.2258	0.436343		19.4488	1.08886		6.38401	6.38401		12.2747	6.15485		2.13411	0.174085
G12_CDS.491	20.7923	0.123928		13.1093	6.56867		17.8676	0.937138		11.5962	5.82513		0.925158	0.471578
G12_CDS.4940	21.1382	0.549423		20.7966	0.568489		21.3108	0.425333		20.061	0.659417		0.987101	0.446191
G12_CDS.4944	11.8524	6.00317		7.86736	7.86736		14.1041	7.05275		6.73185	6.73185		0.244757	0.862823
G12_CDS.495	22.0768	0.181809	b	22.7191	0.351866	ab	23.5464	0.457999	a	21.6407	0.0772001	b	7.37292	0.0108662
G12_CDS.501	23.4969	0.295468		22.3344	0.18482		22.9133	0.180461		23.0464	0.813715		1.12511	0.394979
G12_CDS.5016	25.2922	0.806384	a	23.3938	1.1886	ab	20.7764	0.0805844	b	20.3996	0.219377	b	10.057	0.00433103
G12_CDS.5018	18.1031	0.538894	a	0	0	b	0	0	b	0	0	b	1128.5	7.59e-11
G12_CDS.5019	14.0361	7.01929		12.2496	6.23513		20.2309	0.399631		0	0		3.25236	0.0809537
[truncated: 4,738 more rows]

## Sheet: Supplementary Table S8
Supplementary Table S8. Oneway ANOVAs for each metabolic feature detected in the soil samples. Mean and standard error (SE) of the relative aboundance for each metabolite feature are shown for each group
(0 weeks, 4 weeks, 8 weeks, and 12 weeks). Tukey HSD letter are shown for each metabolic feature when statistically significant (P < 0.05). Statistic Fisher F (F) is shown.
	0 weeks			4 weeks			8 weeks			12 weeks
	Mean	SE	TukeyHSD	Mean	SE	TukeyHSD	Mean	SE	TukeyHSD	Mean	SE	TukeyHSD	F	P_value
(R)-MALATE_C4H6O5_C00711_NEG_C18	1.87243e+07	4.29885e+06		5.0067e+06	1.20703e+06		4.09763e+06	773939		5.43311e+06	712169		9.21211	0.000895204
(S)-DIHYDROOROTATE_C5H6N2O4_C00337_POS&NEG_C18	2.57473e+06	58249.6	b	7.89358e+06	458787	a	7.31064e+06	695329	a	7.73906e+06	567725	a	25.4776	2.47509e-06
(S)-LACTATE.[Peak.2]_C3H6O3_C01432_NEG_C18	5.84806e+07	4.14455e+06	a	1.15498e+07	289243	b	7.95415e+06	571416	b	1.1867e+07	1.40126e+06	b	118.606	3.8495e-11
1,2 Diaminobenzene_C6H8N2_C14402_POS_C18	3.61351e+06	310897	ab	4.48738e+06	93094.5	a	3.42934e+06	167868	b	3.34192e+06	338153	b	4.45222	0.0186389
11 Ketoetiocholanolone.[Peak.1]_C19H28O3_C14552_POS_C18	846649	117262	a	514950	61748.4	b	479592	7743.6	b	467135	78734.9	b	5.49174	0.0086814
1-Aminocyclopropane-1-carboxylic acid_C4H7NO2_C01234_POS&NEG_C18	9.62262e+07	7.45375e+06	a	5.32763e+07	1.31081e+06	b	3.81058e+07	2.91592e+06	bc	2.36942e+07	1.08748e+06	c	58.7226	7.41923e-09
1-Methyladenine_C6H7N5_C02216_POS_C18	632613	101965	ab	689407	19792.1	a	346611	100964	ab	280521	104971	b	5.18789	0.0107776
1-METHYLADENOSINE.[Peak.1]_C11H15N5O4_C02494_POS_C18	445383	64230.6	a	330929	32595.4	ab	251404	45712.1	b	262320	26411.8	b	3.98696	0.0268607
1-Methylguanosine.[Peak.1]_C11H15N5O5_KEGG.NA_POS_C18	729553	184195	a	162340	25431.5	b	226436	29380.5	b	236311	12781.9	b	7.75085	0.00203073
2,1-Hydroxypregnenolone_C21H32O3_C05485_POS_C18	120428	32969.9		159441	66128.3		80789.6	2949.53		88803.1	24934.4		0.8392	0.492061
2',3'-CYCLIC CMP_C9H12N3O7P_C02354_POS_C18	1.27231e+06	224340	a	51427.8	13873.9	b	65180.6	19271.9	b	41613.2	7355.28	b	22.3812	2.06685e-05
2,3-DIHYDROXYBENZOATE_C7H6O4_C00196_NEG_C18	1.19907e+06	340637	a	131469	23596.3	b	165558	26516.2	b	64610.9	24276.6	b	9.92719	0.000616691
2,4-DIHYDROXYPYRIMIDINE-5-CARBOXYLIC ACID.[Peak.1]_C5H4N2O4_C03030_POS&NEG_C18	1.54232e+06	231260	b	2.395e+06	153350	a	2.77082e+06	53161.5	a	2.39876e+06	163326	a	10.1704	0.000545336
2-ACETAMIDO-2-DEOXY-BETA-D-GLUCOSYLAMINE_C8H16N2O5_CA1416_POS_C18	1.31348e+06	45345.9	a	352571	38717.7	b	460167	29616.9	b	416445	56681.9	b	107.855	7.9402e-11
2-AMINO-2-METHYLPROPANOATE.[Peak.1]_C4H9NO2_C03665_NEG_C18	237322	46675.5	a	211102	45026.7	a	111250	12469.3	ab	60739.7	6367.03	b	6.27689	0.00508798
2-AMINOPHENOL_C6H7NO_C01987_POS&NEG_C18	5.37639e+07	5.53498e+06	ab	7.29855e+07	3.15741e+06	a	5.95416e+07	6.79733e+06	ab	4.19732e+07	2.70599e+06	b	7.05758	0.00308848
2-HYDROXYBUTYRIC ACID_C4H8O3_C05984_NEG_C18	7.21575e+07	1.5723e+06	a	10396887	2.5513e+06	b	8.29597e+06	1.20694e+06	b	1.04911e+07	1.4589e+06	b	310.476	2.19207e-14
2-HYDROXYPHENYLACETIC ACID_C8H8O3_C05852_POS&NEG_C18	2.22285e+07	2.64631e+06	a	1.83562e+07	1.74272e+06	ab	1.68698e+07	1.87498e+06	ab	1.32242e+07	1.7591e+06	b	3.33583	0.0460176
2-HYDROXYPYRIDINE.[Peak.1]_C5H5NO_C02502_POS&NEG_C18	1.62685e+08	1.33577e+07		1.55449e+08	1.84347e+07		1.28777e+08	1.51492e+07		1.1416e+08	1.24052e+07		2.28709	0.117683
2-Methoxyestrone_C19H24O3_C05299_POS_C18	311173	79615.6		377190	76872.2		405058	5199.02		428762	137762		0.33061	0.803317
2-Methylcitric Acid.[Peak.1]_C7H10O7_C02225_POS&NEG_C18	1.7748e+07	926419	a	1.67735e+07	3.35628e+06	ab	1.49539e+07	778477	ab	1.02086e+07	806129	b	3.35172	0.0453992
2-METHYLGLUTARIC ACID_C6H10O4_CA1107_NEG_C18	6.20642e+06	883934		5385007	844769		6.39313e+06	1.02319e+06		5.75548e+06	387935		0.306185	0.820543
2-OXOADIPATE_C6H8O5_C00322_POS&NEG_C18	2.33662e+07	2.47554e+06		1.83656e+07	1.81576e+06		1.91068e+07	2.92707e+06		1.73235e+07	2.24535e+06		1.22246	0.333861
2-OXOBUTANOATE_C4H6O3_C00109_POS_C18	2.38843e+07	1.19244e+06	a	6.36115e+06	1.12387e+06	b	4.92498e+06	438806	b	3.97906e+06	107901	b	123.606	2.80747e-11
3-(2-HYDROXYPHENYL)PROPANOATE_C9H10O3_C01198_NEG_C18	996458	18495	a	290614	11516.2	b	199895	35052	bc	156597	48168.9	c	154.602	5.02853e-12
3,4-DIHYDROXY-L-PHENYLALANINE_C9H11NO4_C00355_POS&NEG_C18	2.88158e+07	1.72738e+06		3.57212e+07	3.94236e+06		3.65291e+07	853243		2.82086e+07	3.19925e+06		2.64358	0.0846485
3,4-DIHYDROXYPHENYLACETATE_C8H8O4_C01161_NEG_C18	3.75517e+06	783885	a	207504	35556.7	b	218036	39173.4	b	118119	19424.2	b	20.6932	9.38676e-06
3-AMINO-4-HYDROXYBENZOIC ACID_C7H7NO3_C12115_POS&NEG_C18	1.13091e+08	7.06603e+06	b	1.63793e+08	1.5602e+07	a	1.52656e+08	1.09049e+07	ab	1.13734e+08	8.10056e+06	b	5.77636	0.00712437
3-DEHYDROSHIKIMATE_C7H8O5_C02637_POS&NEG_C18	4.89647e+07	4.41046e+06		5.18558e+07	2.40713e+06		5.56171e+07	3.31266e+06		4.73692e+07	2.70372e+06		1.20576	0.339546
3-HYDROXY-3-METHYLGLUTARATE.[Peak.1]_C6H10O5_C03761_POS&NEG_C18	7.79302e+07	1.65706e+06	a	3.93173e+07	4.03577e+06	b	3.23441e+07	4.26099e+06	bc	2.42918e+07	2.4871e+06	c	52.1447	1.75721e-08
3-HYDROXYANTHRANILATE.[Peak.1]_C7H7NO3_C00632_NEG_C18	997596	241834	a	310336	67841.9	b	222492	15729.9	b	346701	103319	b	6.85169	0.00351286
3-HYDROXYBENZOATE_C7H6O3_C00587_NEG_C18	1.69542e+07	704248	c	2.29054e+07	559374	b	2.78306e+07	648880	a	1.31696e+07	470220	d	115.327	4.7678e-11
3-HYDROXYBENZYL ALCOHOL_C7H8O2_C03351_NEG_C18	155526	9879.5	b	257161	37346.3	ab	309055	53926.7	a	269926	35154.3	ab	3.03836	0.0595065
3-Hydroxycinnamic acid_C9H8O3_KEGG.NA_NEG_C18	2493601	6522.61		2.74674e+06	330348		3.08106e+06	299960		2.81307e+06	304176		0.799126	0.512301
3-HYDROXYKYNURENINE_C10H12N2O4_C02794_POS&NEG_C18	1.53298e+07	683337	c	2.07011e+07	1.52644e+06	b	3.03304e+07	1.83048e+06	a	1.78527e+07	546324	bc	26.7225	1.8093e-06
3-HYDROXYPHENYLACETATE_C8H8O3_C05593_NEG_C18	3.04296e+06	180032	a	510057	87033.2	b	331141	27365.8	b	258123	51621.4	b	166.096	2.88908e-12
3-METHOXY-4-HYDROXYMANDELATE.[Peak.1]_C9H10O5_C05584_POS&NEG_C18	2.08455e+07	750253	a	8.33046e+06	790069	b	7.5299e+06	804240	b	6.44777e+06	321036	b	94.0625	2.23861e-10
3-METHOXYTYRAMINE.[Peak.1]_C9H13NO2_C05587_POS_C18	2.06328e+06	40755.4	ab	3.04128e+06	443259	a	2.22374e+06	159159	ab	1.9226e+06	230202	b	3.63221	0.035871
3-METHYL-2-OXOVALERIC ACID.[Peak.1]_C6H10O3_C00671_NEG_C18	2256000	519717	a	262600	73074.3	b	207853	29057.6	b	122540	35336.7	b	15.3133	5.8082e-05
3-Methyloxindole_C9H9NO_C02366_POS_C18	95647.9	7595.27		92085	20799.8		78861.7	17681.9		80834.5	19262.8		0.232599	0.872324
3-NITRO-L-TYROSINE.[Peak.1]_C9H10N2O5_CA1195_POS&NEG_C18	1.32464e+07	308148		1.33447e+07	1.91339e+06		1.36757e+07	832961		1.06104e+07	597601		1.67291	0.212729
3-SULFINO-L-ALANINE_C3H7NO4S_C00606_POS&NEG_C18	1.72261e+06	42839.7	a	999380	90893.9	b	601884	33194.6	c	1.59126e+06	156314	a	30.7163	7.13997e-07
4-ACETAMIDOBUTANOATE.[Peak.1]_C6H11NO3_C02946_POS_C18	1.05616e+07	83165.4	c	1.43475e+07	510310	b	1.73436e+07	1.04747e+06	a	1.77396e+07	649550	a	24.7219	3.01219e-06
4-GUANIDINOBUTANOATE_C5H11N3O2_C01035_POS_C18	1.10012e+08	1.99175e+06	a	1.04071e+07	869275	b	1.17078e+07	1.10177e+06	b	1.17549e+07	811475	b	1478	9.30948e-20
4'-Hydroxyacetophenone_C8H8O2_C10700_NEG_C18	5.96239e+06	363428	ab	4.49892e+06	208461	ab	6.74952e+06	1.03875e+06	a	4.41293e+06	178274	b	4.06703	0.0251955
4-HYDROXYBENZALDEHYDE_C7H6O2_C00633_POS&NEG_C18	1.0451e+07	740882	a	2.90923e+06	465674	b	2.04706e+06	476349	b	1.88209e+06	300954	b	62.3923	4.76157e-09
4-HYDROXYBENZOATE_C7H6O3_C00156_NEG_C18	2.79308e+07	7.65146e+06	a	4039224	473119	b	5.56522e+06	889808	b	2021140	237701	b	9.84789	0.000642177
4-HYDROXY-L-PHENYLGLYCINE_C8H9NO3_C12323_POS&NEG_C18	1.30159e+08	1.17391e+07	b	2.15432e+08	1.41398e+07	a	2.34305e+08	2.84049e+07	a	2.03543e+08	1.66008e+07	ab	5.8554	0.00674938
4-HYDROXY-L-PROLINE_C5H9NO3_C01157_POS&NEG_C18	5.15785e+07	4.48048e+06	a	2.73095e+07	2.08932e+06	b	2.53244e+07	1.65949e+06	b	1.83628e+07	544821	b	30.4829	7.51713e-07
4-Hydroxyphenylacetic acid.[Peak.1]_C8H8O3_C00642_NEG_C18	7.69916e+06	568739		5.6494e+06	876026		8.39187e+06	2.32008e+06		3.6717e+06	220489		2.79116	0.0740874
4-PYRIDOXATE.[Peak.1]_C8H9NO4_C00847_POS&NEG_C18	3.83592e+07	1.18649e+06	c	1.37305e+08	9.13259e+06	a	1.03671e+08	2.02677e+07	ab	7.1186e+07	7.89124e+06	bc	12.9613	0.000149877
4-QUINOLINECARBOXYLIC ACID_C10H7NO2_C06414_POS&NEG_C18	1.2395e+08	4.72102e+06	b	2.06433e+08	2.0251e+07	a	1.85526e+08	9.05299e+06	a	1.8599e+08	1.52301e+07	a	6.83336	0.00355371
5,6-DIHYDROURACIL_C4H6N2O2_C00429_POS_C18	7.93275e+06	69615.3	a	5.77796e+06	395944	bc	5.92317e+06	404438	b	4.63186e+06	214095	c	20.2857	1.06309e-05
5-AMINOPENTANOATE_C5H11NO2_C00431_POS_C18	3.92194e+08	5.11804e+07	a	6.29148e+07	1.22613e+06	b	5.50101e+07	3.74007e+06	b	4.30269e+07	2.3472e+06	b	43.5078	6.41319e-08
5'-DEOXYADENOSINE.[Peak.1]_C10H13N5O3_C05198_POS_C18	3.29918e+06	120846	c	8.04195e+06	762936	a	6.31774e+06	185547	b	3.75002e+06	12748.4	c	31.5745	5.92548e-07
5-HYDROXYINDOLEACETATE.[Peak.2]_C10H9NO3_C05635_POS_C18	1.70188e+06	77207.7	c	3.15669e+06	19116.1	a	2.85566e+06	297592	ab	2.43421e+06	117905	b	14.6282	7.56912e-05
5-HYDROXYMETHYLURACIL_C5H6N2O3_C03088_POS&NEG_C18	1.15985e+07	781894	a	5.82322e+06	597635	b	5.39329e+06	746549	b	3.52344e+06	431467	b	28.4331	1.1989e-06
5-METHYLCYTOSINE_C5H7N3O_C02376_POS_C18	1.11204e+06	128288	a	652894	81169.9	b	363153	78771.2	b	453504	88023.3	b	12.047	0.000223775
5'-METHYLTHIOADENOSINE_C11H15N5O3S_C00170_POS_C18	814735	301343	b	2.82367e+06	800723	a	1.24285e+06	437581	ab	509450	155877	b	4.46845	0.0184079
5-OXO-L-PROLINE.[Peak.1]_C5H7NO3_C01879_POS&NEG_C18	2.30215e+08	4.13006e+07	a	3.71059e+07	4.71767e+06	b	3.30083e+07	2.8363e+06	b	3.35103e+07	1.44227e+06	b	22.036	6.31093e-06
6-HYDROXYNICOTINATE.[Peak.1]_C6H5NO3_C01020_POS&NEG_C18	1.30943e+08	3.27908e+06		2.00682e+08	2.49679e+07		1.80049e+08	2.68175e+07		1.40693e+08	8.7312e+06		3.01799	0.0605796
6-Phosphogluconic acid_C6H13O10P_C00345_POS_C18	315683	43920.5	a	31994.3	11613.3	b	30855.1	1096.16	b	21723.4	2773.62	b	39.9157	1.17658e-07
Abscisic acid.[Peak.2]_C15H20O4_C06082_POS_C18	1.22633e+06	136981	a	584520	78067.1	b	317746	56427.3	b	461477	86980.9	b	18.0617	2.17436e-05
ADENINE_C5H5N5_C00147_POS&NEG_C18	6.36405e+07	1.23811e+07	a	4.14038e+07	8.82655e+06	ab	1.5205e+07	4.53132e+06	b	1.15632e+07	4.26492e+06	b	8.8206	0.00110608
ADENOSINE_C10H13N5O4_C00212_POS&NEG_C18	5.20244e+07	8.95005e+06	a	2.10399e+07	3.11244e+06	b	1.64492e+07	4.63584e+06	b	1.87265e+06	288148	b	15.9888	4.51063e-05
Aldosterone_C21H28O5_C01780_POS_C18	713214	169374		596725	69328.2		944286	96539		688055	188628		1.11569	0.371966
ALLANTOIN_C4H6N4O3_C02350_POS&NEG_C18	16006.9	9810.16		0	0		17024.5	7273.52		0	0		2.44315	0.101742
ALPHA-AMINOADIPATE_C6H11NO4_C00956_POS&NEG_C18	5.25271e+07	747994	a	2.76991e+07	1.39148e+06	b	2.66246e+07	889809	b	2.24059e+07	680249	c	199.245	7.04005e-13
Amino-Sugars-C6 (GALACTOSAMINE)_C6H13NO5_C02262_POS_C18	248751	62134.6	c	635427	41163.7	a	563072	3400.63	ab	404616	71117.6	bc	11.1764	0.000334207
Amino-Sugars-C8 (N-AcetylGlucosamine)_C8H15NO6_C00140_POS&NEG_C18	2.51637e+07	1.26612e+06	b	4.1804e+07	6.22214e+06	a	3.66733e+07	3.77333e+06	ab	2.53181e+07	1.15399e+06	b	4.98877	0.0124571
AMP_C10H14N5O7P_C00020_POS_C18	469711	112051	a	80615.6	15729.2	b	126255	27976.8	b	51433.8	8642.95	b	11.0502	0.000354809
ANILINE-2-SULFONIC ACID_C6H7NO3S_C06333_NEG_C18	458197	42054.1		506294	109711		449654	19734.8		395336	52247.3		0.48861	0.695039
Anthranilic acid (Vit L1)_C7H7NO2_C00108_NEG_C18	2.02336e+06	85357.6	a	816648	243663	b	460577	50110.1	bc	182579	7130.76	c	38.0098	1.65582e-07
ASCORBATE.[Peak.1]_C6H8O6_C00072_POS&NEG_C18	1.82353e+07	1.87961e+06	a	8.6058e+06	1.48627e+06	b	1.8913e+07	2.92919e+06	a	1.56518e+07	1.27937e+06	ab	5.56387	0.00825357
ASPARTATE_C4H7NO4_C00049_POS&NEG_C18	9.2048e+06	493057	a	2.58318e+06	60794.6	b	2.17358e+06	207005	b	2.12159e+06	196105	b	146.129	7.76584e-12
BENZYLAMINE.[Peak.1]_C7H9N_C15562_POS_C18	2.80904e+06	614753		4.47062e+06	222008		3.59127e+06	1.11706e+06		2.11874e+06	260466		2.3567	0.110257
BETA-ALANINE_C3H7NO2_C00099_POS&NEG_C18	6.26698e+07	1.87077e+06	a	1.63944e+07	1.07617e+06	b	1.87278e+07	2.44081e+06	b	1.48846e+07	523289	b	195.245	8.24273e-13
Caffeic acid.[Peak.2]_C9H8O4_C01197_POS&NEG_C18	1.7163e+07	2.53802e+06		1.00321e+07	818396		1.60358e+07	1.78545e+06		1.2381e+07	2.54355e+06		2.58236	0.0895084
Carvone_C10H14O_C11383_POS_C18	2.48456e+06	203263	a	1.80463e+06	273319	ab	1.58542e+06	161126	b	1.39291e+06	179557	b	5.19849	0.0106957
CATECHOL.[Peak.2]_C6H6O2_C00090_POS&NEG_C18	3.80255e+07	2.17392e+06		2.89286e+07	2.88315e+06		3.02773e+07	1.43484e+06		2.987e+07	3.07409e+06		2.88109	0.0683692
Chlorogenic acid.[Peak.1]_C16H18O9_C00852_POS_C18	236485	62774.6	a	95317.9	38974.9	ab	35792.5	8454.07	b	36037	8082.11	b	6.7285	0.00427572
Citraconic acid_C5H6O4_C02226_POS&NEG_C18	2.95752e+08	1.15032e+07	a	2.07775e+08	1.91997e+07	b	1.63272e+08	5.06504e+06	bc	1.37233e+08	8.30828e+06	c	32.4887	4.88068e-07
Citramalic acid.[Peak.1]_C5H8O5_C02614_NEG_C18	1.24352e+07	996655		1.56415e+07	3.95181e+06		1.25621e+07	3.45963e+06		11934332	387235		0.396422	0.757356
CITRATE.[Peak.1]_C6H8O7_C00158_NEG_C18	8.03083e+06	699165		1.0124e+07	3.09906e+06		6.90797e+06	1.84052e+06		9.71475e+06	1.70065e+06		0.546968	0.657284
CITRULLINE_C6H13N3O3_C00327_POS_C18	2.20765e+06	173954	a	808876	184994	b	740094	81477.9	b	588704	72146.7	b	29.729	8.89708e-07
Cortodoxone.[Peak.1]_C21H30O4_C05488_POS_C18	564156	132788		525499	73487.2		516752	27867.5		382798	78870.8		0.832666	0.49531
CREATINE_C4H9N3O2_C00300_POS_C18	3.95475e+07	1.37233e+06	ab	4.9943e+07	3.97383e+06	a	3.60365e+07	3.30047e+06	b	2.40374e+07	1.91251e+06	c	14.165	9.09896e-05
CREATININE_C4H7N3O_C00791_POS_C18	774426	85628.2	b	1.44737e+06	203033	a	715027	126842	b	461406	135879	b	8.53175	0.00129754
Cucurbic acid_C12H20O3_C08482_POS&NEG_C18	2.19818e+06	338363	a	1.43023e+06	517932	ab	753970	74287.3	b	624854	57575.8	b	5.34037	0.00966238
CYTOSINE_C4H5N3O_C00380_POS_C18	1.92748e+07	3.33837e+06	a	1.80747e+06	203595	b	1.36627e+06	256661	b	1.12353e+06	226662	b	28.1922	1.26884e-06
D-(+)-GALACTURONIC ACID_C6H10O7_C08348_NEG_C18	971115	17329.1	b	3.12423e+06	188189	ab	6.04989e+06	1.41829e+06	a	5184789	786572	a	7.7194	0.00206878
Daidzein_C15H10O4_C10208_POS&NEG_C18	608197	160985		1.62125e+06	94468.5		1.73885e+06	376105		2.35072e+06	778923		2.6655	0.0829799
dAMP_C10H14N5O6P_C00360_POS_C18	227429	46058.1		219616	46937		211526	48971.2		225344	3443.81		0.0300705	0.992699
DEHYDROASCORBATE.[Peak.1]_C6H6O6_C05422_NEG_C18	622186	53979.9	ab	936709	231761	a	537635	155367	ab	277122	29811	b	3.62226	0.0361681
DEOXYCARNITINE_C7H15NO2_C05543_POS_C18	1.90722e+07	1.78524e+06	a	5.95615e+06	400350	b	5.2672e+06	310996	b	6.42138e+06	547502	b	46.7143	3.86885e-08
DEOXYCYTIDINE_C9H13N3O4_C00881_POS_C18	2.41989e+06	146253		2.76356e+06	154159		2.59126e+06	192583		2.21725e+06	11598.3		2.65669	0.0836463
DEOXYURIDINE.[Peak.1]_C9H12N2O5_C00526_POS&NEG_C18	3.1124e+07	548432	a	1.50419e+07	578970	b	1.44454e+07	848319	b	1.27371e+07	347201	b	199.495	6.97151e-13
D-GLUCOSAMINE 6-PHOSPHATE_C6H14NO8P_C00352_POS_C18	2.72229e+06	399944	a	303553	66331.2	b	285141	73744.7	b	201786	79619.4	b	34.3692	3.32174e-07
D-GLUCOSAMINE 6-SULFATE.[Peak.1]_C6H13NO8S_KEGG.NA_POS_C18	299035	75391.8	a	28343.9	5724.65	b	19834.8	5128.78	b	53301.8	1894.16	b	12.3799	0.000192946
D-GULONIC ACID GAMA-LACTONE_C6H10O6_C01040_NEG_C18	1.00203e+07	898603		10819525	2.37924e+06		9.59768e+06	1.765e+06		7.50908e+06	568646		0.805432	0.509066
DIACETYL.[Peak.1]_C4H6O2_C00741_NEG_C18	1.44238e+07	413960	a	1.25811e+06	398705	b	935132	205761	b	2.06032e+06	415810	b	311.695	2.12561e-14
DIETHANOLAMINE_C4H11NO2_C06772_POS_C18	964196	191822	ab	1.26071e+06	221987	a	704250	16159.2	ab	548040	101811	b	4.03523	0.0258426
Dihydrojasmonic acid_C12H20O3_KEGG.NA_NEG_C18	368973	56200.8		559897	42802.6		459430	48084.4		411658	90075.5		1.74722	0.19772
Dihydrojasmonic acid_C12H20O3_KEGG.NA_POS_C18	1.13748e+06	116406		701828	173840		871859	168828		608962	36524.4		2.92694	0.0656433
DIHYDROXYMANDELIC ACID.[Peak.1]_C8H8O5_C05580_POS&NEG_C18	7.81556e+06	146965	a	3.70004e+06	302832	b	3.04951e+06	307893	bc	2.25379e+06	97193.5	c	112.976	5.57818e-11
DOPAMINE_C8H11NO2_C03758_POS_C18	3.04895e+06	347713	b	4.59038e+06	435848	ab	4.90953e+06	496254	a	3.86905e+06	216044	ab	4.53517	0.0174912
D-PANTOTHENIC ACID.[Peak.1]_C9H17NO5_C00864_POS&NEG_C18	6.76355e+06	862536	b	2.76076e+07	2.38988e+06	a	2.70274e+07	3.71697e+06	a	2.55928e+07	1.75173e+06	a	17.2251	2.89598e-05
D-Pinitol_C7H14O6_C03844_NEG_C18	1.42468e+06	201348		2.88438e+06	644646		2.67698e+06	221308		1.79248e+06	344669		3.12656	0.0550983
D-RIBOSE 5-PHOSPHATE_C5H11O8P_C00117_POS_C18	459932	34868.6	a	50148.4	32100.4	b	72962.4	22257.4	b	21455.9	9404.8	b	53.8126	1.78293e-06
ESTRADIOL-17ALPHA_C18H24O2_C02537_POS_C18	892792	201244	a	430798	50815.6	b	453574	7326.68	ab	378058	69591.9	b	4.72649	0.0151332
Ethephon.[Peak.1]_C2H6ClO3P_C18399_POS_C18	328071	54277.7	c	2.98341e+06	396600	a	1.6404e+06	163404	b	2.49707e+06	246495	ab	21.8702	6.62099e-06
FERULATE_C10H10O4_C01494_POS&NEG_C18	4.2536e+06	207847	b	7.28361e+06	93337.5	a	6.34617e+06	933983	ab	6.07278e+06	552913	ab	5.22756	0.0104742
Gallic acid.[Peak.2]_C7H6O5_C01424_POS&NEG_C18	5.07136e+07	2.2117e+06	b	8.38796e+07	7.03828e+06	a	8.34101e+07	7.86216e+06	a	7.48296e+07	1.40667e+06	a	8.1947	0.00156957
Gentisic acid_C7H6O4_C00628_NEG_C18	562478	88400.3	a	133234	23690.9	b	115522	15221.1	b	127881	19301.9	b	21.2837	7.86389e-06
GLUCONIC ACID_C6H12O7_C00257_NEG_C18	621830	122674	a	394310	51617.3	ab	338124	41764.7	b	418407	10750.5	ab	3.13043	0.0549131
Glutamic acid_C5H9NO4_C00025_POS&NEG_C18	1.0711e+08	5.63146e+06	a	4.0773e+07	5.22704e+06	b	2.35559e+07	1.55427e+06	c	1.30543e+07	541525	c	115.548	4.69868e-11
GLUTARATE.[Peak.1]_C5H8O4_C00489_POS&NEG_C18	2.91349e+07	696839	a	3.93366e+06	307656	b	3.63852e+06	335118	b	2.93762e+06	111546	b	932.902	3.6303e-18
GLYCERATE_C3H6O4_C00258_NEG_C18	4.59828e+07	4.09311e+06	a	868217	142494	b	818777	141446	b	571060	75498.1	b	121.778	3.14629e-11
GLYCEROL_C3H8O3_C00116_POS_C18	322592	103702		117395	39073.2		70082.6	23329.6		69927.5	20615.3		3.60554	0.0430331
Glycerophosphoric acid_C3H9O6P_C00093_POS_C18	242359	30167.5	a	11890.5	1917.16	b	16939.3	5066.47	b	16247.8	5480.99	b	38.3001	2.01003e-06
GLYCOLALDEHYDE DIMER.[Peak.1]_C4H8O4_C00266_POS&NEG_C18	2.02657e+08	1.5577e+07	a	8.51952e+06	2.70915e+06	b	6.13464e+06	716240	b	4.13125e+06	191104	b	154.008	5.18018e-12
GUANIDINOACETATE_C3H7N3O2_C00581_POS_C18	9.76005e+06	837391	a	3.0232e+06	465178	b	1.2635e+06	264478	bc	790190	162661	c	67.8295	2.57431e-09
GUANINE_C5H5N5O_C00242_POS_C18	4.88848e+07	9.76177e+06	a	1.24659e+06	170243	b	1.16093e+06	321988	b	675246	174656	b	23.9963	3.65408e-06
GUANOSINE.[Peak.1]_C10H13N5O5_C00387_POS&NEG_C18	3.73586e+07	8.97128e+06	a	1.6163e+06	399246	b	2.28325e+06	192010	b	1.95527e+06	581222	b	15.4775	5.45803e-05
Hesperetin_C16H14O6_C01709_POS&NEG_C18	2.01702e+07	2.3471e+06	a	4.88424e+06	1.06403e+06	b	3.22209e+06	332956	b	2.53891e+06	88932.9	b	41.4456	9.03493e-08
HISTAMINE.[Peak.1]_C5H9N3_C00388_POS_C18	1.49763e+06	72657.2		641804	74672.7		639022	141213		1.2133e+06	391068		4.00389	0.0264986
HOMOCYSTEINE_C4H9NO2S_C05330_POS_C18	484675	64089.5	a	130791	13464	b	90827.9	10446.8	b	107292	27394	b	27.5293	1.48617e-06
HOMOCYSTINE_C8H16N2O4S2_C01817_POS_C18	299278	33625	a	209691	50256.4	ab	203539	36973.5	ab	131149	24517.9	b	3.37252	0.0446034
HOMOGENTISATE.[Peak.2]_C8H8O4_C00544_POS_C18	8.59382e+07	5.63856e+06	ab	9.587e+07	3.53434e+06	a	1.02067e+08	5.5933e+06	a	7.49141e+07	4.96547e+06	b	5.63775	0.00783967
HOMOSERINE_C4H9NO3_C00263_POS&NEG_C18	1.22621e+07	1.33387e+06	a	6.27927e+06	384893	b	5.7253e+06	970677	b	6.46003e+06	545929	b	11.8983	0.000239307
HOMOVANILLATE_C9H10O4_C05582_NEG_C18	406694	45454.6	a	336127	57131.8	ab	224875	30211.2	bc	120385	34135.2	c	8.54246	0.00128981
Humulene.[Peak.1]_C15H24_C09684_POS_C18	66783.1	18843.2		224105	128819		92714	38532.6		52709	15978		1.31733	0.303375
HYDROXYPYRUVATE_C3H4O4_C00168_NEG_C18	664345	155940	a	129974	28929.8	b	63233.6	15005.4	b	123476	21314.8	b	9.46741	0.00139195
Hypoxanthine.[Peak.1]_C5H4N4O_C00262_POS_C18	4.41635e+07	7.99956e+06	a	997724	182626	b	612446	129362	b	403756	58753	b	29.5382	9.29024e-07
Imidazoleacetic acid_C5H6N2O2_C02835_POS&NEG_C18	2.84385e+07	2.1353e+06	b	4.63282e+07	4.44715e+06	a	4.25822e+07	4.20781e+06	ab	3.91788e+07	4.44186e+06	ab	3.84294	0.0301731
INDOLE_C8H7N_C00463_POS_C18	1.71531e+06	710835		1.68408e+06	1.00375e+06		1.86907e+06	543478		2.85616e+06	840335		0.491651	0.693036
INDOLE-3-ETHANOL_C10H11NO_C00955_POS_C18	158350	36019	a	54675.6	20421.5	b	52201.1	6776.81	b	77934.5	25044	ab	4.14541	0.0236765
Inosine.[Peak.1]_C10H12N4O5_C00294_POS_C18	9.96048e+06	2.02619e+06	a	503233	53582.5	b	488289	53812.3	b	346899	40086.1	b	22.0147	6.34976e-06
KYNURENINE.[Peak.1]_C10H12N2O3_C01718_POS_C18	3.84708e+06	255233	b	6.21942e+06	331315	a	5.98278e+06	310129	a	5.44423e+06	95169.9	a	16.2854	4.04658e-05
L-ANSERINE_C10H16N4O3_C01262_POS_C18	589363	74569.3	a	401513	54084.3	ab	442446	75521.9	ab	300170	21773	b	3.92575	0.0282163
L-ARGININE_C6H14N4O2_C00062_POS_C18	55265.5	26542.4		31351.9	1775.56		49569.8	27788.5		21808.6	6689.54		0.984214	0.44734
L-CARNITINE_C7H15NO3_C00318_POS_C18	6.20047e+07	4.91322e+06	a	3.04442e+07	3.33408e+06	b	2.96376e+07	3.33696e+06	b	2.10841e+07	993719	b	27.2952	1.57271e-06
L-CYSTEIC ACID_C3H7NO5S_C00506_POS_C18	460380	99823.7	a	112003	32984.3	b	150551	31618.3	b	117277	20203.1	b	9.03386	0.000985033
LEUCINE.[Peak.1]_C6H13NO2_C00123_POS_C18	2.98019e+07	5.9176e+06	b	2.40264e+08	4.7052e+06	a	3.52015e+07	2.06278e+06	b	2.1213e+07	1.60084e+06	b	701.461	3.4973e-17
LL-2,6-DIAMINOHEPTANEDIOATE_C7H14N2O4_C00666_POS_C18	1.31974e+06	206179	a	901910	67935	ab	756766	106157	b	740080	39355.5	b	4.86609	0.0136366
L-LYSINE_C6H14N2O2_C00047_POS_C18	1.20672e+06	243332	a	393086	62324.7	b	387907	72256.7	b	266648	60609.3	b	10.4039	0.000485456
L-PHENYLALANINE.[Peak.2]_C9H11NO2_C00079_POS&NEG_C18	1.67202e+08	1.03156e+07	a	1.34151e+08	1.83609e+07	ab	1.27558e+08	1.56441e+07	ab	9.1962e+07	1.3905e+07	b	4.31605	0.0207098
L-PIPECOLIC ACID_C6H11NO2_C00408_POS_C18	5.55476e+07	1.92274e+06	a	2.97432e+07	3.29505e+06	b	2.69635e+07	1.50173e+06	bc	2.00949e+07	827896	c	55.0218	1.19139e-08
L-PROLINE_C5H9NO2_C00148_POS&NEG_C18	1.41356e+08	5.97921e+06	a	8.57645e+07	7.3059e+06	b	7.96629e+07	3.3813e+06	b	6.92245e+07	5.4162e+06	b	32.1265	5.26756e-07
L-SERINE_C3H7NO3_C00065_POS_C18	1.27532e+07	303936	a	7.51549e+06	829350	b	3.25891e+06	170336	c	2.67429e+06	18759.4	c	107.489	8.14809e-11
L-TYROSINE_C9H11NO3_C00082_POS_C18	2.08166e+07	438156	b	3.29776e+07	1.00465e+06	a	3.24779e+07	2.4595e+06	a	2.73941e+07	1.61695e+06	a	12.989	0.000148113
MALEAMATE_C4H5NO3_C01596_POS&NEG_C18	2.76045e+07	987804	a	4.21219e+06	564003	b	3.05118e+06	264825	b	3.44543e+06	67682.2	b	422.783	1.92587e-15
MALEIC ACID_C4H4O4_C01384_NEG_C18	8.49388e+07	1.09063e+06	a	22885520	6.63373e+06	c	1.43402e+07	1.80546e+06	c	47391263	9.59378e+06	b	28.4955	1.18152e-06
Maleic Hydrazide_C4H4N2O2_C18474_POS&NEG_C18	7.15985e+07	1.25632e+07	a	3.18072e+07	1.43897e+06	b	3.26232e+07	2.87963e+06	b	2.01731e+07	1.44218e+06	b	11.82	0.000247976
MALEIMIDE.[Peak.1]_C4H3NO2_C07272_POS&NEG_C18	2.03709e+07	653222	a	4.11902e+06	333157	b	4.25471e+06	326065	b	3.52744e+06	274072	b	374.74	4.98743e-15
Maltitol_C12H24O11_G00275_POS_C18	895274	142116	a	394125	87402.5	b	458330	54952.3	b	367932	47779.1	b	7.37442	0.00254314
METHYL ACETOACETATE.[Peak.1]_C5H8O3_CA1265_POS&NEG_C18	1.12666e+08	5.26284e+06	a	6.39094e+07	7.55543e+06	b	6.00253e+07	3.67969e+06	b	5.68735e+07	660733	b	28.134	1.28641e-06
Methyl Dehydrojasmonate_C13H22O3_KEGG.NA_NEG_C18	166383	29474	ab	173964	40768.5	a	88762.3	12629.3	ab	58062.1	16977.2	b	4.41507	0.0191799
Methyl jasmonate.[Peak.2]_C13H20O3_C11512_POS&NEG_C18	3.06479e+06	131618	ab	3.06505e+06	298449	ab	3.78828e+06	179730	a	2.71359e+06	325272	b	3.33789	0.0459369
METHYLMALONATE.[Peak.1]_C4H6O4_C02170_POS&NEG_C18	8.06478e+07	1.34155e+07		4.20868e+07	1.34774e+07		5.38383e+07	2.08086e+07		8.46377e+07	5.977e+06		2.05495	0.146679
MEVALOLACTONE.[Peak.1]_C6H10O3_CA1383_POS&NEG_C18	2.58915e+07	1.9254e+06	a	1.57598e+07	906600	b	1.62683e+07	1.03065e+06	b	1.25916e+07	509439	b	22.5586	5.43531e-06
Mevalonic acid.[Peak.1]_C6H12O4_C00418_POS_C18	387133	123121		191810	43121.8		109513	26189		178904	45211.5		2.87516	0.0687309
MONO-METHYL GLUTARATE_C6H10O4_CA1015_NEG_C18	113590634	3.65257e+07	a	6.88345e+06	292714	b	6.08362e+06	542837	b	4.34899e+06	113709	b	8.71424	0.00117262
N(PAI)-METHYL-L-HISTIDINE_C7H11N3O2_C01152_POS_C18	1.76308e+06	36966.1	a	2.07821e+06	315628	a	1.44708e+06	118713	ab	1.06704e+06	24526	b	6.47999	0.00445526
N-Acetylasparagine_C6H10N2O4_CA1214_POS&NEG_C18	3.2959e+07	646128	a	1.56884e+07	733649	b	1.46906e+07	604283	b	1.30997e+07	699956	b	190.821	9.85005e-13
N-ACETYL-DL-GLUTAMIC ACID.[Peak.1]_C7H11NO5_C00624_POS&NEG_C18	2.98076e+07	468709		3.2583e+07	3.45169e+06		3.07953e+07	2.26803e+06		2.57055e+07	1.46441e+06		1.74898	0.197379
N-ACETYLGLYCINE_C4H7NO3_CA1212_POS&NEG_C18	7.92762e+07	3.7051e+06	a	4.89136e+06	582130	b	4.38061e+06	383730	b	3.77945e+06	131115	b	394.537	3.32348e-15
N-ACETYL-L-ASPARTIC ACID.[Peak.1]_C6H9NO5_C01042_POS&NEG_C18	2.92599e+07	491974	a	2.71738e+07	1.65287e+06	ab	2.72597e+07	2.05446e+06	ab	2.26764e+07	1.77024e+06	b	2.99931	0.0615822
N-ACETYLNEURAMINATE_C11H19NO9_C00270_POS&NEG_C18	2.0513e+06	96657.1		1.86767e+06	120812		1.63985e+06	73780		1.58779e+06	157739		3.38347	0.0441909
N-ACETYLPUTRESCINE_C6H14N2O_C02714_POS_C18	1.1651e+06	130673		1.78996e+06	274753		1.54762e+06	29513.8		1.31847e+06	232249		2.02165	0.151442
NALPHA-ACETYL-L-LYSINE_C8H16N2O3_C12989_POS_C18	5.69213e+07	3.91456e+06	a	4.93969e+07	5.00406e+06	a	4.12391e+07	6.58858e+06	ab	2.51223e+07	888318	b	8.78749	0.00112632
N-AMIDINO-L-ASPARTATE_C5H9N3O4_C03139_POS_C18	485729	26431.2	a	280424	16560.1	b	521657	53945.8	a	404537	20550	ab	10.634	0.000433582
N-FORMYLGLYCINE_C3H5NO3_CA1268_POS&NEG_C18	1.11312e+07	1.56841e+06	a	891332	199704	b	864510	82673.4	b	616671	169243	b	42.1987	7.95836e-08
Nicotinamide.[Peak.2]_C6H6N2O_KEGG.NA_POS&NEG_C18	1.15869e+07	608354	a	1.08647e+07	1.10509e+06	ab	8.36564e+06	393872	bc	6.48623e+06	237870	c	12.1764	0.000211179
Nicotinic acid/Niacin.[Peak.1]_C6H5NO2_C00253_POS&NEG_C18	1.85448e+08	6.62867e+06	a	1.09118e+08	3.57044e+06	b	9.97545e+07	4.56652e+06	bc	8.33604e+07	6.31296e+06	c	69.8823	2.06505e-09
NORADRENALINE_C8H11NO3_C00547_POS_C18	1.69183e+07	446584	bc	2.14877e+07	1.57544e+06	a	2.08846e+07	44648.7	ab	1.57812e+07	1.12003e+06	c	8.20026	0.00156459
NORMETANEPHRINE.[Peak.1]_C9H13NO3_CA1379_POS_C18	3.99496e+06	157266	ab	4.76411e+06	226384	ab	5.29851e+06	562373	a	3.40808e+06	257428	b	6.05824	0.00588419
OPHTHALMIC ACID_C11H19N3O6_C21016_POS&NEG_C18	7.71653e+06	520309	a	4.38041e+06	405970	b	3.40617e+06	253764	bc	2.23306e+06	254572	c	39.3776	1.29383e-07
O-SUCCINYL-L-HOMOSERINE.[Peak.1]_C8H13NO6_C01118_POS&NEG_C18	2.7988e+07	2.86981e+06	d	3.81185e+08	2.39725e+07	a	2.76281e+08	1.12322e+07	b	2.01759e+08	8.62616e+06	c	112.891	5.61038e-11
Oxoglutaric acid_C5H6O5_C00026_NEG_C18	4.99835e+06	926222	a	243107	64226.5	b	213743	37208.9	b	168414	31365.1	b	26.5475	1.88938e-06
PHENYLACETIC ACID_C8H8O2_C07086_NEG_C18	1.00597e+06	147193	a	190716	14035.7	b	192298	9968.69	b	286575	63401	b	23.8922	3.75816e-06
Phloroglucinol.[Peak.1]_C6H6O3_C02183_POS&NEG_C18	4.6419e+07	2.12062e+06	a	2.87722e+07	3.30175e+06	b	2.32623e+07	2.74949e+06	bc	1.65947e+07	653053	c	27.942	1.34637e-06
Pimelic acid_C7H12O4_C02656_POS&NEG_C18	8.75113e+07	9.66454e+06	a	9.68707e+06	3.2422e+06	b	8.39661e+06	2.25141e+06	b	6.86773e+06	2.67702e+06	b	54.0422	1.35708e-08
Protocatechuate.[Peak.2]_C7H6O4_C00230_POS&NEG_C18	2.12662e+07	308649	a	1.26309e+07	1.21643e+06	b	1.49458e+07	1.14923e+06	b	1.46841e+07	443875	b	18.0512	2.1821e-05
PYRIDINE-2,3-DICARBOXYLATE_C7H5NO4_C03722_POS&NEG_C18	5.39733e+08	6.13123e+07	a	1.26164e+08	1.26624e+07	b	1.155e+08	7.93253e+06	b	8.65012e+07	2.08429e+06	b	46.7341	3.85717e-08
QUINATE_C7H12O6_C00296_POS&NEG_C18	5.33783e+07	1.77203e+06	a	3.79587e+07	4.1918e+06	b	3.74428e+07	1.72971e+06	b	2.92502e+07	2.89858e+06	b	12.6366	0.000172416
ROSMARINIC ACID_C18H16O8_C01850_NEG_C18	1.57222e+06	86662.3	a	1.84511e+06	475594	a	410889	82583.7	b	228769	14646.1	b	10.9813	0.000366651
Salsolinol_C10H13NO2_C09642_POS_C18	3.6419e+06	138263	c	7.94959e+06	749849	a	5.56975e+06	531375	b	3.90345e+06	176729	bc	17.5618	2.5773e-05
SARCOSINE.[Peak.1]_C3H7NO2_C00213_POS&NEG_C18	3.2864e+06	289077	a	1.92204e+06	185151	b	1.44178e+06	100817	bc	938194	100791	c	29.5057	9.3589e-07
S-CARBOXYMETHYL-L-CYSTEINE_C5H9NO4S_C03727_NEG_C18	671168	67390.1		1.0379e+06	122669		839090	51171.1		716671	113276		3.06765	0.0580005
Sinapic acid_C11H12O5_C00482_POS&NEG_C18	2.09332e+06	190944	b	4.31786e+06	505326	a	3.29707e+06	608795	ab	2.2113e+06	43165.6	b	6.55823	0.00423546
SN-GLYCERO-3-PHOSPHOCHOLINE_C8H21NO6P_C00670_POS_C18	687188	252061	a	29333	3966.01	b	21369.8	9298.69	b	9829.55	2144.92	b	6.99479	0.00321148
SUBERIC ACID_C8H14O4_C08278_NEG_C18	413127	11875.6	b	3.69877e+06	360611	a	3.52538e+06	259372	a	3149876	289174	a	33.7319	3.77663e-07
Sugars-Alcohol-Hexoses (GALACTITOL)_C6H14O6_C01697_POS&NEG_C18	469639	130380	a	139859	44134.9	b	75324.2	18744.1	b	60185.6	16333.6	b	7.54124	0.00230003
Sugars-Alcohol-Pentoses (ARABITOL)_C5H12O5_C00532_POS_C18	42939.9	1435.51	a	51122.8	14639.9	a	25495.7	5696.28	ab	11170.7	2675.13	b	5.56859	0.00996939
Sugars-Deoxy-Hexoses (2-DEOXY-D-GLUCOSE)_C6H12O5_C00586_POS&NEG_C18	6.26405e+07	5.50458e+06	a	2.01407e+06	288522	b	2.10651e+06	459045	b	1.77794e+06	288615	b	120.004	3.51977e-11
Sugars-Hexoses-Phosphate (FRUCTOSE 6-PHOSPHATE)_C6H13O9P_C00085_POS_C18	1.81529e+06	386818	a	883163	225831	ab	323968	72620	b	396580	110840	b	8.64756	0.00121663
Sugars-Monosaccharides-Pentoses (ARABINOSE)_C5H10O5_C00259_NEG_C18	140633068	1.64645e+06	a	5376489	971019	b	4.32161e+06	707194	b	2.19565e+06	203523	b	4453.94	1.39699e-23
Syringic acid_C9H10O5_C10833_POS&NEG_C18	4.52124e+06	199812	a	3.13041e+06	533466	b	1.89274e+06	178382	bc	1.31915e+06	234783	c	19.6363	1.30161e-05
TAURINE_C2H7NO3S_C00245_POS&NEG_C18	446711	99173.4	a	128284	23766.3	b	90921	12372	b	122818	37731.7	b	9.33269	0.000839659
Taxifolin_C15H12O7_C01617_POS&NEG_C18	8.83531e+06	507787	a	7.07812e+06	822429	ab	5.41062e+06	445944	b	5.08333e+06	625271	b	7.82127	0.00194835
THYMIDINE.[Peak.1]_C10H14N2O5_C00214_POS&NEG_C18	5.68856e+07	1.5117e+06	a	2.9376e+07	5.67806e+06	b	2.95577e+07	4.00387e+06	b	2.02317e+07	1.4759e+06	b	19.0748	1.55715e-05
Traumatic acid_C12H20O4_C16308_NEG_C18	848081	102206	ab	1.08937e+06	132847	a	779926	59912.9	ab	570865	159821	b	3.19216	0.0520541
TRIGONELLINE_C7H7NO2_C01004_POS&NEG_C18	3.11819e+08	3.17654e+07	ab	3.72045e+08	2.00812e+07	a	3.49698e+08	5.91479e+06	a	2.60554e+08	1.25687e+07	b	5.93188	0.00640744
TYRAMINE_C8H11NO_C00483_POS_C18	1.78713e+06	122605		2.90623e+06	612080		1.59444e+06	235689		2.02697e+06	131006		2.90378	0.067005
Tyrosol.[Peak.1]_C8H10O2_C06044_POS_C18	3.05259e+06	403170	a	1.55922e+06	130026	b	1.33665e+06	141604	b	1.2188e+06	162095	b	12.8691	0.000155921
UMP_C9H13N2O9P_C00105_NEG_C18	101854	22139.2		42177.7	7948.3		44018.5	6413.02		26707.4	7700.89		3.57354	0.0599236
URIDINE_C9H12N2O6_C00299_POS&NEG_C18	2.59478e+07	2.94049e+06	a	1.11498e+07	521837	b	1.02875e+07	427672	b	8.25094e+06	577024	b	27.9362	1.34824e-06
UROCANATE_C6H6N2O2_C00785_POS&NEG_C18	3.38205e+07	3.38945e+06	ab	3.7659e+07	4.14633e+06	a	3.19757e+07	3.68264e+06	ab	2.37388e+07	1.61831e+06	b	3.07391	0.0576845
Urocortisol.[Peak.1]_C21H34O5_C05472_POS_C18	415483	86402.6	a	135514	17439.8	b	43096.9	7904.73	b	81924	18681.2	b	13.9035	0.000101146
Vanillic acid_C8H8O4_C06672_NEG_C18	4.10441e+06	30710.7	a	370358	12921.6	b	269104	11158.4	bc	236531	42995.6	c	4718.23	8.81374e-24
XANTHINE_C5H4N4O2_C00385_POS_C18	1.51594e+06	212481		1.40364e+06	470041		1.35269e+06	739338		2.69047e+06	1.07456e+06		0.824608	0.499344
zz.CANOPUS_1,3,5-triazinanes - Organoheterocyclic compounds - Triazinanes_POS_C18	0	0	b	1.95951e+06	920639	ab	581319	276106	ab	5.31757e+06	2.2437e+06	a	3.78528	0.0333198
zz.CANOPUS_1,3,5-triazines - Organoheterocyclic compounds - Triazines_NEG_C18	2.32909e+06	114822	ab	2.46562e+06	188141	a	2.25197e+06	327965	ab	1.53704e+06	87949.7	b	4.21245	0.0224578
zz.CANOPUS_1,3-dicarbonyl compounds - Carbonyl compounds - Organooxygen compounds_NEG_C18	204901	25621.1	a	115160	4496.64	ab	199228	42039	a	66816.1	9470.88	b	7.11631	0.00297819
zz.CANOPUS_1,3-dioxolanes - Organoheterocyclic compounds - Dioxolanes_NEG_C18	2.16146e+06	116920	ab	2.2222e+06	19586.4	a	1.34753e+06	387667	b	1.73905e+06	16105.9	ab	4.04289	0.0256852
zz.CANOPUS_14-hydroxysteroids - Lipids and lipid-like molecules - Steroids and steroid derivatives_POS_C18	254501	21317.3		354613	29646.2		255575	47356.8		371924	85877.8		1.44453	0.266981
zz.CANOPUS_17-oxosteroids - Lipids and lipid-like molecules - Steroids and steroid derivatives_POS_C18	1.99838e+06	287028	a	952495	238510	b	734720	65667.7	b	856237	115634	b	8.63655	0.00122407
zz.CANOPUS_1-benzopyrans - Organoheterocyclic compounds - Benzopyrans_NEG_C18	975741	537537		657813	283455		1.28181e+06	540737		4.18743e+06	2.359e+06		1.70237	0.206638
zz.CANOPUS_1-benzopyrans - Organoheterocyclic compounds - Benzopyrans_NEG_C18.1	5596000	572797	a	915200	290648	b	182558	48896.8	b	59820	2643.37	b	66.7903	2.88501e-09
zz.CANOPUS_1-benzopyrans - Organoheterocyclic compounds - Benzopyrans_NEG_C18.2	221325	32061	a	201327	29736.7	a	152254	17511.8	ab	96068.8	20714.9	b	4.72114	0.015194
zz.CANOPUS_1-benzopyrans - Organoheterocyclic compounds - Benzopyrans_NEG_C18.3	288834	26637.4		196804	46364.8		304523	50290.6		160317	900.187		3.64698	0.0354349
zz.CANOPUS_1-benzopyrans - Organoheterocyclic compounds - Benzopyrans_NEG_C18.4	2.20382e+06	413879	a	66904.2	3441.79	b	92668.1	13895.3	b	62914.7	10200.9	b	26.4335	1.94369e-06
zz.CANOPUS_1-benzopyrans - Organoheterocyclic compounds - Benzopyrans_NEG_C18.5	499296	8968.79	a	279296	53483.4	b	305240	39958.3	b	126814	7732.17	c	20.342	1.04484e-05
zz.CANOPUS_1-benzopyrans - Organoheterocyclic compounds - Benzopyrans_NEG_C18.6	609904	92009.2	a	513701	91461.3	ab	303797	35692.7	bc	74357.9	4451.61	c	12.4966	0.000183287
zz.CANOPUS_1-benzopyrans - Organoheterocyclic compounds - Benzopyrans_NEG_C18.7	1.38564e+06	314851	a	408896	50036.5	b	745022	159304	ab	465469	5118.01	b	6.31159	0.00497311
zz.CANOPUS_1-benzopyrans - Organoheterocyclic compounds - Benzopyrans_NEG_C18.8	456595	15247.7	ab	537809	54776.4	a	487511	43999	ab	347499	28009.5	b	4.35633	0.0200717
zz.CANOPUS_1-benzopyrans - Organoheterocyclic compounds - Benzopyrans_NEG_C18.9	1.20076e+06	181135	a	41814.1	1008.14	b	66036.1	18514.4	b	52065.1	5184.05	b	39.6931	1.22357e-07
zz.CANOPUS_1-benzopyrans - Organoheterocyclic compounds - Benzopyrans_NEG_C18.10	309311	12193.3	a	131048	18364.5	b	121745	17510.4	b	103575	12821.5	b	38.4759	1.52102e-07
zz.CANOPUS_1-benzopyrans - Organoheterocyclic compounds - Benzopyrans_NEG_C18.11	419749	14911.7		433553	22565.4		578981	173720		303807	6238		1.64455	0.218776
zz.CANOPUS_1-benzopyrans - Organoheterocyclic compounds - Benzopyrans_NEG_C18.12	2.14513e+06	103207	a	1.84755e+06	154200	a	1.30467e+06	360988	ab	830338	137155	b	7.40575	0.00249537
zz.CANOPUS_1-benzopyrans - Organoheterocyclic compounds - Benzopyrans_POS_C18	907007	419220		1.11768e+06	623274		655669	249108		498762	211935		0.518661	0.676248
zz.CANOPUS_1-benzopyrans - Organoheterocyclic compounds - Benzopyrans_POS_C18.1	230828	99172.4		302251	190343		756682	35932.7		877087	380327		2.17132	0.131272
zz.CANOPUS_1-benzopyrans - Organoheterocyclic compounds - Benzopyrans_POS_C18.2	95983.7	32598.9	ab	24379.6	9824.03	b	313249	29157.5	a	262268	116072	ab	4.51405	0.0190317
zz.CANOPUS_1-benzopyrans - Organoheterocyclic compounds - Benzopyrans_POS_C18.3	391999	43254	ab	611608	99973.2	a	520140	39369.2	ab	297046	40903.4	b	5.09771	0.0115047
zz.CANOPUS_1-benzopyrans - Organoheterocyclic compounds - Benzopyrans_POS_C18.4	35279.4	6156.29	a	7975.75	505.286	b	9315.34	3146.28	b	7507.25	135.341	b	15.2283	5.99925e-05
zz.CANOPUS_1-benzopyrans - Organoheterocyclic compounds - Benzopyrans_POS_C18.5	1.3146e+06	160669		1.27315e+06	62673.8		1.40701e+06	104730		1.0858e+06	26527.6		1.76103	0.195058
zz.CANOPUS_1-benzopyrans - Organoheterocyclic compounds - Benzopyrans_POS_C18.6	384466	108684		191674	46188.9		295633	65924.6		181250	44497		1.81461	0.185089
zz.CANOPUS_1-benzopyrans - Organoheterocyclic compounds - Benzopyrans_POS_C18.7	1.14972e+06	263080	a	318657	70418.7	b	822335	279979	ab	439850	98165.9	ab	3.52756	0.0391381
zz.CANOPUS_1-benzopyrans - Organoheterocyclic compounds - Benzopyrans_POS_C18.8	174594	23195.6	ab	206748	37317.1	a	114961	20637.5	ab	90112.9	19635	b	4.17853	0.0230655
zz.CANOPUS_1-benzopyrans - Organoheterocyclic compounds - Benzopyrans_POS_C18.9	1.5716e+06	92933.4	a	2.13269e+06	302806	a	398886	4060.32	b	125097	23833.1	b	35.9847	2.42073e-07
zz.CANOPUS_1-benzopyrans - Organoheterocyclic compounds - Benzopyrans_POS_C18.10	2.00754e+06	167015	a	2.13845e+06	192663	a	684972	21036.1	b	76168.7	12014.7	c	62.1583	4.89461e-09
zz.CANOPUS_1-benzopyrans - Organoheterocyclic compounds - Benzopyrans_POS_C18.11	1.20232e+06	118903	a	918733	106080	a	226496	8488.65	b	95455	17694.4	b	44.3819	5.57e-08
zz.CANOPUS_1-benzopyrans - Organoheterocyclic compounds - Benzopyrans_POS_C18.12	284710	73542.1		461762	134502		527496	91053.5		735768	261591		1.38536	0.283304
zz.CANOPUS_1-benzopyrans - Organoheterocyclic compounds - Benzopyrans_POS_C18.13	171327	21006	c	408925	22474.2	a	292083	33763.2	b	101193	2493.14	c	35.1641	2.83838e-07
zz.CANOPUS_1-benzopyrans - Organoheterocyclic compounds - Benzopyrans_POS_C18.14	422026	87826.5		300074	9092.43		230743	41356.8		209641	39494.6		3.31332	0.0469096
zz.CANOPUS_1-benzopyrans - Organoheterocyclic compounds - Benzopyrans_POS_C18.15	701135	131320		814815	106780		979363	142781		1.3851e+06	274080		2.88641	0.0680467
zz.CANOPUS_1-benzopyrans - Organoheterocyclic compounds - Benzopyrans_POS_C18.16	557261	49868.7	a	404875	108450	ab	190253	47695.9	bc	110909	11256.6	c	9.92839	0.000616313
zz.CANOPUS_1-benzopyrans - Organoheterocyclic compounds - Benzopyrans_POS_C18.17	1.96971e+06	43352.4	a	81081.4	6017.64	b	110337	21799.1	b	94884.3	22307.9	b	1216.38	4.39485e-19
zz.CANOPUS_1-benzopyrans - Organoheterocyclic compounds - Benzopyrans_POS_C18.18	815806	61395.3		1.0105e+06	252894		839599	131896		743742	65608.2		0.571145	0.64208
zz.CANOPUS_1-benzopyrans - Organoheterocyclic compounds - Benzopyrans_POS_C18.19	300718	4811.29		281774	27862.8		436550	83864.5		298439	48980.8		2.02383	0.151124
zz.CANOPUS_1-benzopyrans - Organoheterocyclic compounds - Benzopyrans_POS_C18.20	437837	18826.8		592971	82926.2		706023	62376.3		518310	115408		2.12836	0.136744
zz.CANOPUS_1-benzopyrans - Organoheterocyclic compounds - Benzopyrans_POS_C18.21	98469.2	7507.47	b	306003	59546.2	a	309536	39459.4	a	352588	21425.2	a	9.2694	0.000868317
zz.CANOPUS_1-benzopyrans - Organoheterocyclic compounds - Benzopyrans_POS_C18.22	1.52786e+06	271267		1.35417e+06	607826		1.06476e+06	196117		569204	95862.8		1.43279	0.270138
zz.CANOPUS_1-benzopyrans - Organoheterocyclic compounds - Benzopyrans_POS_C18.23	258535	63350.4	a	213934	24884.6	a	134857	22039.8	ab	48860.3	4150.9	b	6.63008	0.00404425
zz.CANOPUS_1-benzopyrans - Organoheterocyclic compounds - Benzopyrans_POS_C18.24	265534	106142		105445	44530.4		226648	58011.3		434158	199879		1.30454	0.307311
zz.CANOPUS_1-benzopyrans - Organoheterocyclic compounds - Benzopyrans_POS_C18.25	1.11752e+06	220813		1.43094e+06	232373		1.0094e+06	150728		1.07582e+06	206002		0.833525	0.494882
zz.CANOPUS_1-hydroxy-2-unsubstituted benzenoids - Benzenoids - Phenols_NEG_C18	721743	53508.8	a	361739	50962.6	b	127196	18292.1	c	39501.9	9498.39	c	63.1573	4.3542e-09
zz.CANOPUS_1-hydroxy-2-unsubstituted benzenoids - Benzenoids - Phenols_NEG_C18.1	81032.3	39953.1		27451	1339.06		67393	13607.7		226239	100551		2.53598	0.0933944
zz.CANOPUS_1-hydroxy-2-unsubstituted benzenoids - Benzenoids - Phenols_NEG_C18.2	85889.4	2900.74	b	218808	36256.1	a	150985	30665.7	ab	108245	28791.7	ab	4.42558	0.0190252
zz.CANOPUS_1-hydroxy-2-unsubstituted benzenoids - Benzenoids - Phenols_NEG_C18.3	10799126	181981		9.97361e+06	1.5663e+06		7.69514e+06	1.1368e+06		8379243	649143		1.93435	0.164744
zz.CANOPUS_1-hydroxy-2-unsubstituted benzenoids - Benzenoids - Phenols_NEG_C18.4	118015	22360.9	c	3.12701e+06	301916	a	1.53062e+06	120996	b	421123	109299	c	62.7052	4.59e-09
zz.CANOPUS_1-hydroxy-2-unsubstituted benzenoids - Benzenoids - Phenols_NEG_C18.5	1.269e+06	125222	b	2.24684e+06	354534	a	1.95534e+06	207375	ab	1.12914e+06	109758	b	5.87766	0.00664776
zz.CANOPUS_1-hydroxy-2-unsubstituted benzenoids - Benzenoids - Phenols_NEG_C18.6	842429	79222.7		1.11126e+06	316780		845443	212554		512291	88893.6		1.50628	0.250997
zz.CANOPUS_1-hydroxy-2-unsubstituted benzenoids - Benzenoids - Phenols_NEG_C18.7	806247	203641		804845	259525		1.06047e+06	128043		457802	101170		1.80883	0.186138
zz.CANOPUS_1-hydroxy-2-unsubstituted benzenoids - Benzenoids - Phenols_NEG_C18.8	189599	14414	b	374921	37075.4	ab	479407	112313	a	385326	6270.96	ab	4.13318	0.0239066
zz.CANOPUS_1-hydroxy-2-unsubstituted benzenoids - Benzenoids - Phenols_POS_C18	6.89122e+06	207734	b	7.6627e+06	400302	b	9.01836e+06	65991.7	a	7.24269e+06	163796	b	14.7934	7.09526e-05
zz.CANOPUS_1-hydroxy-2-unsubstituted benzenoids - Benzenoids - Phenols_POS_C18.1	3.14965e+06	395335	a	1.80218e+06	353592	b	770718	136335	bc	551513	93806.6	c	18.2499	2.04145e-05
zz.CANOPUS_1-hydroxy-2-unsubstituted benzenoids - Benzenoids - Phenols_POS_C18.2	1.11091e+07	430411	ab	1.31066e+07	518850	a	1.19671e+07	820124	ab	1.01927e+07	660313	b	3.94577	0.0277648
zz.CANOPUS_1-hydroxy-2-unsubstituted benzenoids - Benzenoids - Phenols_POS_C18.3	1.17475e+07	792354	a	3.70756e+06	528329	b	3.70149e+06	312120	b	2.69829e+06	139910	b	69.4346	2.16565e-09
zz.CANOPUS_1-hydroxy-2-unsubstituted benzenoids - Benzenoids - Phenols_POS_C18.4	825282	30307.4	b	1.17776e+06	77354.1	a	984194	26309.5	b	887513	18995.2	b	11.9178	0.000237211
zz.CANOPUS_1-hydroxy-2-unsubstituted benzenoids - Benzenoids - Phenols_POS_C18.5	1.48784e+06	276747	b	4.21541e+06	47280.1	a	3.62391e+06	256634	a	3.40873e+06	264759	a	25.9785	2.17872e-06
zz.CANOPUS_1-hydroxy-2-unsubstituted benzenoids - Benzenoids - Phenols_POS_C18.6	1.76119e+07	188111	b	2.11222e+07	470799	a	2.32425e+07	658403	a	2.11372e+07	1.16676e+06	a	10.6217	0.00043619
zz.CANOPUS_1-hydroxy-2-unsubstituted benzenoids - Benzenoids - Phenols_POS_C18.7	2.67537e+06	166466	a	1.74012e+06	138003	b	2.06413e+06	109662	b	1.86634e+06	119353	b	9.41602	0.000803538
zz.CANOPUS_1-hydroxy-2-unsubstituted benzenoids - Benzenoids - Phenols_POS_C18.8	277355	52394.5		270348	29765.8		258643	14641.5		187666	55009.6		0.992222	0.421546
zz.CANOPUS_1-hydroxy-2-unsubstituted benzenoids - Benzenoids - Phenols_POS_C18.9	188001	78130.6		256275	173359		252194	77822.9		98839	41620.8		0.493422	0.691871
zz.CANOPUS_1-hydroxy-2-unsubstituted benzenoids - Benzenoids - Phenols_POS_C18.10	465639	8130.38		483436	58878.5		531760	29490.9		424234	20312.2		1.64795	0.218041
zz.CANOPUS_1-hydroxy-2-unsubstituted benzenoids - Benzenoids - Phenols_POS_C18.11	1.30923e+06	465647		1.6533e+06	474950		1.88869e+06	344998		2.52532e+06	864555		0.80327	0.510173
zz.CANOPUS_1-hydroxy-2-unsubstituted benzenoids - Benzenoids - Phenols_POS_C18.12	1.19569e+06	333787		404777	124541		1.08198e+06	304775		658587	136399		2.27786	0.118707
zz.CANOPUS_1-hydroxy-2-unsubstituted benzenoids - Benzenoids - Phenols_POS_C18.13	319218	5866.11	a	161202	42345.1	b	109662	24247.4	bc	47770.2	3731.72	c	22.217	5.99094e-06
zz.CANOPUS_1-hydroxy-2-unsubstituted benzenoids - Benzenoids - Phenols_POS_C18.14	283300	34952.1		394089	7299.19		298178	41540.1		280681	43660.4		2.36879	0.10902
zz.CANOPUS_1-hydroxy-2-unsubstituted benzenoids - Benzenoids - Phenols_POS_C18.15	241796	25228	a	24158.8	6512.87	b	23700.8	6014.24	b	19501.1	5465.99	b	64.6091	3.6844e-09
zz.CANOPUS_1-hydroxy-2-unsubstituted benzenoids - Benzenoids - Phenols_POS_C18.16	255951	5938.53	ab	299420	14678.2	a	305437	12754.6	a	209509	37714.9	b	4.32464	0.0205718
zz.CANOPUS_1-hydroxy-2-unsubstituted benzenoids - Benzenoids - Phenols_POS_C18.17	251120	27625.2	a	185972	51641.2	ab	86405	15930.9	b	78193.1	517.113	b	7.49869	0.00235947
zz.CANOPUS_1-hydroxy-2-unsubstituted benzenoids - Benzenoids - Phenols_POS_C18.18	736825	113743	a	371271	24274.1	b	263517	39301	b	190448	13959.2	b	15.4114	5.59588e-05
zz.CANOPUS_1-hydroxy-2-unsubstituted benzenoids - Benzenoids - Phenols_POS_C18.19	192793	46235.9		231884	54975.4		105441	4284.27		218224	81397.5		1.09285	0.380675
zz.CANOPUS_1-hydroxy-2-unsubstituted benzenoids - Benzenoids - Phenols_POS_C18.20	283008	34314.9		339320	21490.4		380458	46909.5		271688	41718		1.84537	0.179616
zz.CANOPUS_1-hydroxy-2-unsubstituted benzenoids - Benzenoids - Phenols_POS_C18.21	624120	146236	d	5.70571e+07	1.84818e+06	a	4.42568e+07	1.45714e+06	b	1.55549e+07	4.36704e+06	c	108.554	7.55965e-11
zz.CANOPUS_1-hydroxy-2-unsubstituted benzenoids - Benzenoids - Phenols_POS_C18.22	613474	23639.5	c	914458	26301.5	ab	977140	7288.09	a	844758	48094.6	b	27.8928	1.36224e-06
zz.CANOPUS_1-hydroxy-2-unsubstituted benzenoids - Benzenoids - Phenols_POS_C18.23	1.3563e+07	654680		1.30253e+07	2.60564e+06		1.00097e+07	2.1354e+06		8.01372e+06	993791		2.13863	0.135414
zz.CANOPUS_1-hydroxy-2-unsubstituted benzenoids - Benzenoids - Phenols_POS_C18.24	4.23808e+06	867582	a	1.93609e+06	82066.4	b	2.02834e+06	196128	b	1.66249e+06	179811	b	6.83866	0.00354185
zz.CANOPUS_1-hydroxy-2-unsubstituted benzenoids - Benzenoids - Phenols_POS_C18.25	1.89355e+07	2.11853e+06	b	2.64839e+07	971394	a	1.86888e+07	2.54668e+06	b	1.2644e+07	1.19971e+06	b	9.61978	0.000722338
zz.CANOPUS_1-hydroxy-2-unsubstituted benzenoids - Benzenoids - Phenols_POS_C18.26	33095.5	4969.1	c	335609	888.759	b	547152	102063	a	489922	15941.6	ab	19.8288	1.22515e-05
zz.CANOPUS_1-hydroxy-2-unsubstituted benzenoids - Benzenoids - Phenols_POS_C18.27	1.72002e+06	693239		2.77269e+06	1.50422e+06		1.55555e+06	601854		6.33359e+06	3.3783e+06		1.36405	0.289438
zz.CANOPUS_1-hydroxy-2-unsubstituted benzenoids - Benzenoids - Phenols_POS_C18.28	362573	24565.7		331604	45466.5		404214	54740.9		337841	39453.7		0.600841	0.62377
zz.CANOPUS_1-hydroxy-2-unsubstituted benzenoids - Benzenoids - Phenols_POS_C18.29	579568	248729		94206.2	31706.7		277044	4022.43		365204	134909		2.00478	0.153919
zz.CANOPUS_1-hydroxy-4-unsubstituted benzenoids - Benzenoids - Phenols_POS_C18	265357	45067.3	ab	667006	196271	a	356703	54936	ab	188100	10137.9	b	4.04282	0.0256866
zz.CANOPUS_1-hydroxy-4-unsubstituted benzenoids - Benzenoids - Phenols_POS_C18.1	295739	10888	a	193180	21177.7	b	231237	9292.41	ab	121545	21760.4	c	18.8227	1.68988e-05
zz.CANOPUS_2,4-disubstituted thiazoles - Organoheterocyclic compounds - Azoles_NEG_C18	207886	4901.23	c	941542	244982	b	1.5506e+06	258467	ab	1.77658e+06	33069.9	a	15.4272	5.5626e-05
zz.CANOPUS_2-benzopyrans - Organoheterocyclic compounds - Benzopyrans_NEG_C18	651660	41497.1	a	579732	126342	a	388418	59208.9	ab	239928	2019.34	b	6.57591	0.00418748
zz.CANOPUS_2-benzopyrans - Organoheterocyclic compounds - Benzopyrans_NEG_C18.1	665171	46353.1	a	197178	25370.5	b	185067	30224.1	b	152380	8880.38	b	63.035	4.4166e-09
zz.CANOPUS_3-hydroxysteroids - Lipids and lipid-like molecules - Steroids and steroid derivatives_POS_C18	202758	101786		171732	135792		183660	81733.8		221056	122250		0.0386031	0.989421
zz.CANOPUS_3-hydroxysteroids - Lipids and lipid-like molecules - Steroids and steroid derivatives_POS_C18.1	2.88026e+06	807630	a	66294.4	24180	b	15246	3608.62	b	5391.3	499.151	b	12.4569	0.000186512
zz.CANOPUS_3'-O-methylated flavonoids - Phenylpropanoids and polyketides - Flavonoids_NEG_C18	50522	20414		398659	209650		314397	141484		522824	319152		0.998175	0.420636
zz.CANOPUS_3'-O-methylated flavonoids - Phenylpropanoids and polyketides - Flavonoids_NEG_C18.1	1.46902e+06	50247.2	b	2.55015e+06	340438	a	581235	134187	c	57604.2	3904.78	c	34.9661	2.95092e-07
zz.CANOPUS_3-oxosteroids - Lipids and lipid-like molecules - Steroids and steroid derivatives_POS_C18	548450	297585		972667	754977		343000	128150		303276	134500		0.833458	0.499084
zz.CANOPUS_3-oxosteroids - Lipids and lipid-like molecules - Steroids and steroid derivatives_POS_C18.1	125262	61690.5		305412	235045		170993	42510.9		204868	85018.9		0.506303	0.684209
zz.CANOPUS_3-oxosteroids - Lipids and lipid-like molecules - Steroids and steroid derivatives_POS_C18.2	322901	164836		96010.6	50015.9		337568	105858		1.14161e+06	588213		2.17131	0.131274
zz.CANOPUS_4-hydroxycoumarins - Phenylpropanoids and polyketides - Coumarins and derivatives_NEG_C18	292140	21494.2	a	212242	36736.6	ab	228642	56472.1	ab	127636	26888.1	b	3.20929	0.0512902
zz.CANOPUS_4'-hydroxyflavonoids - Phenylpropanoids and polyketides - Flavonoids_POS_C18	179243	79937		71909.8	17712.6		208856	76743.6		255290	102638		1.04808	0.398349
zz.CANOPUS_4'-hydroxyflavonoids - Phenylpropanoids and polyketides - Flavonoids_POS_C18.1	524425	193539		100394	17387.1		429316	116017		777414	315312		2.08126	0.143031
zz.CANOPUS_4'-O-methylated isoflavonoids - Phenylpropanoids and polyketides - Isoflavonoids_POS_C18	14345.3	1770.06		436580	274899		300447	91428.3		766193	374442		1.73926	0.199272
zz.CANOPUS_5-O-methylated flavonoids - Phenylpropanoids and polyketides - Flavonoids_POS_C18	1.553e+06	405257		905087	485128		1.13892e+06	364952		980616	68105.3		0.622947	0.610409
zz.CANOPUS_5-O-methylated flavonoids - Phenylpropanoids and polyketides - Flavonoids_POS_C18.1	80733.8	23167.5	b	310452	91131.5	ab	518802	151984	ab	652284	211520	a	3.25771	0.0491971
zz.CANOPUS_6,7-dihydroxycoumarins - Phenylpropanoids and polyketides - Coumarins and derivatives_NEG_C18	3.75839e+06	447390	a	1.31083e+06	112215	b	1.38498e+06	305926	b	1.16855e+06	127140	b	19.0214	1.58425e-05
zz.CANOPUS_6-aminopurines - Organoheterocyclic compounds - Imidazopyrimidines_POS_C18	812320	53508.2	a	228832	23682.2	b	278965	10989	b	242375	33530.8	b	68.0938	2.50142e-09
zz.CANOPUS_6-O-methylated flavonoids - Phenylpropanoids and polyketides - Flavonoids_NEG_C18	293360	52064.4	a	129287	43890.5	b	101713	2256.41	b	59339.9	19066.5	b	8.38127	0.00141184
zz.CANOPUS_7-hydroxycoumarins - Phenylpropanoids and polyketides - Coumarins and derivatives_NEG_C18	4.29165e+06	267976		5.52201e+06	1.03841e+06		6.18611e+06	1.09673e+06		3.92744e+06	353899		1.79175	0.189275
zz.CANOPUS_7-hydroxycoumarins - Phenylpropanoids and polyketides - Coumarins and derivatives_NEG_C18.1	1.18079e+06	17179.6	a	490054	12850.1	b	422565	75137.3	b	366538	45802.6	b	70.6176	1.91107e-09
zz.CANOPUS_7-hydroxycoumarins - Phenylpropanoids and polyketides - Coumarins and derivatives_NEG_C18.2	1.52388e+06	199358		1.48416e+06	378501		1.34922e+06	154401		1.75653e+06	91186		0.533726	0.665723
zz.CANOPUS_7-hydroxycoumarins - Phenylpropanoids and polyketides - Coumarins and derivatives_NEG_C18.3	278412	31592.8	b	660064	116242	a	654666	72136	ab	717465	125166	a	4.59065	0.0167676
zz.CANOPUS_7-hydroxycoumarins - Phenylpropanoids and polyketides - Coumarins and derivatives_POS_C18	335625	102171		807659	127556		899042	248683		446706	36449.3		3.32231	0.0465512
zz.CANOPUS_7-hydroxycoumarins - Phenylpropanoids and polyketides - Coumarins and derivatives_POS_C18.1	412648	47791.1	b	839831	74957.1	a	729705	26505.4	a	436859	84978.7	b	11.4549	0.000293323
zz.CANOPUS_7-hydroxycoumarins - Phenylpropanoids and polyketides - Coumarins and derivatives_POS_C18.2	632218	184117		427237	51731.7		495793	49663.7		402551	44907.2		1.03413	0.404019
zz.CANOPUS_7-hydroxycoumarins - Phenylpropanoids and polyketides - Coumarins and derivatives_POS_C18.3	1.01357e+08	3.12299e+06	ab	1.12529e+08	4.15391e+06	a	1.17786e+08	5.51808e+06	a	8.84236e+07	7.0281e+06	b	6.34174	0.00487564
zz.CANOPUS_7-hydroxycoumarins - Phenylpropanoids and polyketides - Coumarins and derivatives_POS_C18.4	1.85378e+06	49016.6	b	2.59156e+06	97019.4	a	2.62474e+06	69205.9	a	2.34902e+06	187914	a	9.75863	0.000672289
zz.CANOPUS_7-hydroxycoumarins - Phenylpropanoids and polyketides - Coumarins and derivatives_POS_C18.5	420227	29185.7	a	211046	23283.5	b	224924	35152.3	b	155698	20900	b	17.3845	2.73989e-05
zz.CANOPUS_7-O-methylated flavonoids - Phenylpropanoids and polyketides - Flavonoids_NEG_C18	1.64327e+06	205394	a	591996	109829	b	134375	17278.7	bc	93419	23450.9	c	37.7731	1.72937e-07
zz.CANOPUS_7-O-methylated flavonoids - Phenylpropanoids and polyketides - Flavonoids_NEG_C18.1	173277	16679.9	ab	230866	62299.9	a	106529	22013.9	ab	38658	11760.3	b	5.77842	0.00711432
zz.CANOPUS_7-O-methylated flavonoids - Phenylpropanoids and polyketides - Flavonoids_NEG_C18.2	376631	25322.1	ab	461040	36909.9	a	423264	57440.2	a	263912	13388.1	b	5.33152	0.00972347
zz.CANOPUS_7-O-methylated flavonoids - Phenylpropanoids and polyketides - Flavonoids_POS_C18	387904	33136.4	b	902601	122271	a	976163	6778.08	a	830550	153648	a	7.04167	0.00311914
zz.CANOPUS_Acetals - Ethers - Organooxygen compounds_NEG_C18	1.98446e+06	340016	a	2.09834e+06	174028	a	1.69596e+06	291878	ab	720990	107903	b	6.45719	0.00452168
zz.CANOPUS_Acetals - Ethers - Organooxygen compounds_POS_C18	545634	186628	a	25692.7	8336.74	b	20487	7247.38	b	17087.3	1228.96	b	7.87328	0.00188991
zz.CANOPUS_Acridines - Organoheterocyclic compounds - Quinolines and derivatives_POS_C18	1.62383e+06	392771		1.2036e+06	534242		778112	281478		825559	301034		1.0146	0.412097
zz.CANOPUS_Acyclic diterpenoids - Lipids and lipid-like molecules - Prenol lipids_POS_C18	307688	79918.9		328572	118646		454907	79377		505413	139894		0.798453	0.512648
zz.CANOPUS_Acyl carnitines - Lipids and lipid-like molecules - Fatty Acyls_POS_C18	5.07196e+07	1.89803e+06	b	8.53576e+07	1.26682e+07	ab	1.07935e+08	1.20796e+07	a	1.00812e+08	1.57139e+06	a	8.30143	0.00147706
zz.CANOPUS_Acyl carnitines - Lipids and lipid-like molecules - Fatty Acyls_POS_C18.1	861240	165807	a	140463	2555.65	b	96650.7	2403.41	b	103555	12622.5	b	20.2615	1.07102e-05
zz.CANOPUS_Acylaminobenzoic acid and derivatives - Benzenoids - Benzene and substituted derivatives_NEG_C18	798047	18871.9	a	24547.2	5416.54	b	15794	3763.67	b	11793.7	1609.45	b	1515.39	7.62879e-20
zz.CANOPUS_Acylaminobenzoic acid and derivatives - Benzenoids - Benzene and substituted derivatives_NEG_C18.1	1.38057e+06	195870	a	466153	77976.5	b	342755	33385.1	b	129483	21129.2	b	26.4635	1.92924e-06
zz.CANOPUS_Acylaminobenzoic acid and derivatives - Benzenoids - Benzene and substituted derivatives_NEG_C18.2	588900	24189.4	a	125532	31531.5	b	57410.6	6715.58	bc	18977.1	1534.58	c	172.007	2.20386e-12
zz.CANOPUS_Acylaminobenzoic acid and derivatives - Benzenoids - Benzene and substituted derivatives_NEG_C18.3	349584	27333.2	b	1.00139e+06	117598	a	1.07908e+06	126552	a	903396	160185	a	7.76416	0.00201487
zz.CANOPUS_Acylaminobenzoic acid and derivatives - Benzenoids - Benzene and substituted derivatives_POS_C18	1.1016e+06	82131.4	a	647295	85049.3	bc	898183	31797.8	ab	439013	63588.5	c	17.5821	2.55935e-05
zz.CANOPUS_Acylaminobenzoic acid and derivatives - Benzenoids - Benzene and substituted derivatives_POS_C18.1	5.61326e+06	295615	c	8.53622e+06	110201	b	1.02562e+07	502308	a	8.70602e+06	428804	b	28.0349	1.31697e-06
zz.CANOPUS_Acyloins - Carbonyl compounds - Organooxygen compounds_NEG_C18	530093	181856		478511	98192.1		372580	44303.3		460913	179935		0.223182	0.878875
zz.CANOPUS_Alcohols and polyols - Alcohols and polyols - Organooxygen compounds_NEG_C18	2.33627e+06	206876	a	379173	71841.1	b	305538	13882.3	b	293566	30398.4	b	82.4554	6.02519e-10
zz.CANOPUS_Alcohols and polyols - Alcohols and polyols - Organooxygen compounds_POS_C18	902765	104168	a	414146	2454.6	b	813878	141775	ab	909302	104673	a	5.25494	0.0102704
zz.CANOPUS_Alcohols and polyols - Alcohols and polyols - Organooxygen compounds_POS_C18.1	7.07266e+06	717975	c	6.30179e+07	6.22335e+06	b	9.7529e+07	5.17306e+06	a	8.24056e+07	6.36367e+06	ab	58.7871	7.36008e-09
zz.CANOPUS_Alcohols and polyols - Alcohols and polyols - Organooxygen compounds_POS_C18.2	575309	115706	b	1.15713e+06	164101	a	830738	160551	ab	600725	8937.45	b	4.39965	0.0194097
zz.CANOPUS_Alcohols and polyols - Alcohols and polyols - Organooxygen compounds_POS_C18.3	1.1874e+06	56251.2		1.13958e+06	154612		1.02112e+06	36639.8		908669	114909		1.50282	0.251864
zz.CANOPUS_Alcohols and polyols - Alcohols and polyols - Organooxygen compounds_POS_C18.4	694630	18521.2		866124	97020.9		798939	211019		490474	134617		1.4858	0.256183
zz.CANOPUS_Alcohols and polyols - Alcohols and polyols - Organooxygen compounds_POS_C18.5	371842	80448	a	178399	59796.7	ab	153321	10297.2	b	153806	32234.7	b	3.98909	0.0268147
zz.CANOPUS_Alcohols and polyols - Alcohols and polyols - Organooxygen compounds_POS_C18.6	586447	80919.8	a	358866	36276.3	ab	510006	125313	ab	244363	50649.3	b	3.58654	0.037258
zz.CANOPUS_Aldehydes - Carbonyl compounds - Organooxygen compounds_NEG_C18	3.16325e+06	170421	a	292970	11610.4	b	286801	31872.8	b	273685	16063.6	b	272.151	6.16429e-14
zz.CANOPUS_Aldehydes - Carbonyl compounds - Organooxygen compounds_NEG_C18.1	2.03993e+06	172436	a	614792	10675.7	b	176362	20109.5	c	39873.7	2689.72	c	110.66	6.53168e-11
zz.CANOPUS_Aldehydes - Carbonyl compounds - Organooxygen compounds_POS_C18	1.33151e+06	379499		675412	205754		811355	93678.3		861188	227254		1.32064	0.302363
zz.CANOPUS_Aldehydes - Carbonyl compounds - Organooxygen compounds_POS_C18.1	2.38312e+07	6.85832e+06	a	6.79506e+06	1.42644e+06	b	1.21708e+07	1.10895e+06	ab	8.77058e+06	1.56906e+06	b	4.40574	0.0193187
zz.CANOPUS_Aldehydes - Carbonyl compounds - Organooxygen compounds_POS_C18.2	6.58466e+06	1.49639e+06		8.63236e+06	4.72329e+06		4.19464e+06	262785		4.32877e+06	354492		0.717046	0.556146
zz.CANOPUS_Aldehydes - Carbonyl compounds - Organooxygen compounds_POS_C18.3	275217	24539.8	b	452677	46512.4	a	323135	18485.2	b	312180	30885.6	b	5.8927	0.00658012
zz.CANOPUS_Aldehydes - Carbonyl compounds - Organooxygen compounds_POS_C18.4	2.78165e+06	359451	a	1.43083e+06	56568.5	b	1.51313e+06	10014.9	b	1.16088e+06	22555.2	b	15.6988	5.02281e-05
zz.CANOPUS_Aldehydes - Carbonyl compounds - Organooxygen compounds_POS_C18.5	7.17091e+06	198135	bc	6.035e+06	1.39307e+06	c	1.14212e+07	231703	a	9.94562e+06	151256	ab	11.9196	0.000237015
zz.CANOPUS_Aldehydes - Carbonyl compounds - Organooxygen compounds_POS_C18.6	780412	63412.4	b	2.11921e+06	297054	a	2.37317e+06	184780	a	1.97369e+06	42527	a	15.5948	5.22235e-05
zz.CANOPUS_Aldehydes - Carbonyl compounds - Organooxygen compounds_POS_C18.7	1.56729e+06	51660.7	a	19489.5	3172.65	b	29434.1	565.516	b	30282.1	8850.23	b	861.068	6.86423e-18
zz.CANOPUS_Aldehydes - Carbonyl compounds - Organooxygen compounds_POS_C18.8	578612	303040		274871	124239		687158	188308		1.46538e+06	597993		2.05423	0.146779
zz.CANOPUS_Aldehydes - Carbonyl compounds - Organooxygen compounds_POS_C18.9	3.40451e+06	1.13248e+06		2.68015e+06	975462		4.06361e+06	740002		2.93855e+06	1.20869e+06		0.347487	0.791452
zz.CANOPUS_Alkanesulfonic acids and derivatives - Organic sulfonic acids and derivatives - Organic acids and derivatives_NEG_C18	240400	51715.2	a	24505	22195	b	0	0	b	2906.63	2552.93	b	12.4025	0.000748921
zz.CANOPUS_Alkanesulfonic acids and derivatives - Organic sulfonic acids and derivatives - Organic acids and derivatives_NEG_C18.1	18825.3	4086.09		130855	107452		103666	51610.1		8608.87	2964.62		1.33148	0.301331
zz.CANOPUS_Alkanesulfonic acids and derivatives - Organic sulfonic acids and derivatives - Organic acids and derivatives_NEG_C18.2	49595.3	10370.6	b	342455	87452	a	430545	93794.2	a	354771	75639.6	a	5.36607	0.0103553
zz.CANOPUS_Alkanesulfonic acids and derivatives - Organic sulfonic acids and derivatives - Organic acids and derivatives_NEG_C18.3	299128	18652.4	bc	518049	50770.9	a	466434	52629.1	ab	252726	35939	c	9.38893	0.000815088
zz.CANOPUS_Alkanesulfonic acids and derivatives - Organic sulfonic acids and derivatives - Organic acids and derivatives_NEG_C18.4	39265.4	826.114	c	238692	19039.9	b	403757	27361.7	a	254711	38549.7	b	34.4836	3.24677e-07
zz.CANOPUS_Alkanesulfonic acids and derivatives - Organic sulfonic acids and derivatives - Organic acids and derivatives_NEG_C18.5	1.84849e+07	629292		1.92804e+07	919771		1.94557e+07	2.28996e+06		2.0683e+07	1.77312e+06		0.343086	0.794542
zz.CANOPUS_Alkanesulfonic acids and derivatives - Organic sulfonic acids and derivatives - Organic acids and derivatives_NEG_C18.6	8.16752e+06	2.7189e+06		1.32209e+07	545530		1.11602e+07	636043		7.17887e+06	1.4491e+06		3.01056	0.0609761
zz.CANOPUS_Alkanesulfonic acids and derivatives - Organic sulfonic acids and derivatives - Organic acids and derivatives_NEG_C18.7	24618137	214839		2.85758e+07	978326		3.14955e+07	1.56569e+06		2.67083e+07	4.48662e+06		1.44531	0.266772
zz.CANOPUS_Alkanesulfonic acids and derivatives - Organic sulfonic acids and derivatives - Organic acids and derivatives_NEG_C18.8	7.05826e+07	6.16387e+06	a	1.07174e+06	311434	b	242940	72606.8	b	262255	23432.7	b	128.847	2.04273e-11
zz.CANOPUS_Alkanesulfonic acids and derivatives - Organic sulfonic acids and derivatives - Organic acids and derivatives_NEG_C18.9	1.74976e+08	6.57303e+06	ab	2.39701e+08	6.47624e+06	a	1.5641e+08	1.86265e+07	b	1.81143e+08	3.29825e+07	ab	3.41032	0.0431967
zz.CANOPUS_Alkanesulfonic acids and derivatives - Organic sulfonic acids and derivatives - Organic acids and derivatives_NEG_C18.10	2.89701e+07	870844	b	8.05775e+07	1.13428e+07	a	5.334e+07	3.70494e+06	ab	67003271	1.26137e+07	a	6.41471	0.00464846
zz.CANOPUS_Alkanesulfonic acids and derivatives - Organic sulfonic acids and derivatives - Organic acids and derivatives_NEG_C18.11	4.94293e+06	358821	b	3.02174e+07	2.47326e+06	a	3.16839e+07	596695	a	3.02468e+07	4.40438e+06	a	25.6199	2.38655e-06
zz.CANOPUS_Alkanesulfonic acids and derivatives - Organic sulfonic acids and derivatives - Organic acids and derivatives_NEG_C18.12	1279422	127864		1.79318e+06	320917		1.8286e+06	309192		1.27636e+06	113166		1.66691	0.213993
zz.CANOPUS_Alkanesulfonic acids and derivatives - Organic sulfonic acids and derivatives - Organic acids and derivatives_NEG_C18.13	3.20279e+06	357412	ab	4.96233e+06	165672	a	2.09818e+06	838321	bc	1.08951e+06	170941	c	12.3993	0.000191302
zz.CANOPUS_Alkanesulfonic acids and derivatives - Organic sulfonic acids and derivatives - Organic acids and derivatives_NEG_C18.14	1.20763e+06	9123.13	ab	1.68886e+06	50552.2	a	740645	263184	bc	406367	81241.3	c	15.9112	4.64167e-05
zz.CANOPUS_Alkanolamines - Organonitrogen compounds - Amines_POS_C18	9.53829e+07	3.20381e+07	ab	3.09372e+07	1.55515e+07	b	1.86727e+08	5.94171e+07	a	8.78857e+06	2.96712e+06	b	5.29858	0.00995461
zz.CANOPUS_Alkanolamines - Organonitrogen compounds - Amines_POS_C18.1	2.66968e+07	761515	a	730782	22488.7	b	971258	79075.4	b	733357	3456.97	b	1142.17	7.25425e-19
zz.CANOPUS_Alkanolamines - Organonitrogen compounds - Amines_POS_C18.2	4.13734e+06	1.08501e+06	b	9.44201e+06	1.59438e+06	ab	1.35399e+07	2.20273e+06	a	9.55197e+06	639198	ab	6.62871	0.00404781
zz.CANOPUS_Alkanolamines - Organonitrogen compounds - Amines_POS_C18.3	6.0643e+06	411587	b	4.87093e+07	1.58504e+07	a	3.56959e+07	8.39189e+06	ab	4.83937e+07	1.09305e+07	ab	3.64004	0.035639
zz.CANOPUS_Alkanolamines - Organonitrogen compounds - Amines_POS_C18.4	5.42764e+06	1.24132e+06		3.79218e+06	419782		6.24523e+06	729061		5.46916e+06	917944		1.37775	0.285478
zz.CANOPUS_Alkanolamines - Organonitrogen compounds - Amines_POS_C18.5	2.07318e+07	6.73087e+06		2.27293e+07	1.11557e+07		2.18731e+07	5.03825e+06		1.9231e+07	76861.4		0.0469685	0.986
zz.CANOPUS_Alkanolamines - Organonitrogen compounds - Amines_POS_C18.6	180337	58839.6	c	290208	101590	c	936886	274821	b	1.67618e+06	106242	a	18.9126	1.64113e-05
zz.CANOPUS_Alkyl aryl ethers - Ethers - Organooxygen compounds_NEG_C18	1.0386e+06	101066	a	642552	13209.2	b	518840	113560	bc	314072	53153.2	c	14.261	8.7553e-05
zz.CANOPUS_Alkyl aryl ethers - Ethers - Organooxygen compounds_NEG_C18.1	366064	11478.8	b	1.32216e+06	257004	a	1.27534e+06	369412	ab	716052	25062.9	ab	4.17454	0.0231382
zz.CANOPUS_Alkyl aryl ethers - Ethers - Organooxygen compounds_NEG_C18.2	763019	23048.7		790300	110947		692569	97920.4		716188	111596		0.224586	0.8779
zz.CANOPUS_Alkyl aryl ethers - Ethers - Organooxygen compounds_NEG_C18.3	392668	29507	a	174735	24378.8	b	261094	89153	ab	219260	44060.6	ab	3.11381	0.0557124
zz.CANOPUS_Alkyl aryl ethers - Ethers - Organooxygen compounds_NEG_C18.4	534017	13660.9	a	461551	15507.2	ab	401997	84036.9	ab	323522	44053.3	b	3.38444	0.0441543
zz.CANOPUS_Alkyl aryl ethers - Ethers - Organooxygen compounds_POS_C18	122120	48485.2	a	2162.5	355.63	b	2758.75	1474.19	b	2249.22	1689.41	b	4.65711	0.0201653
zz.CANOPUS_Alkyl aryl ethers - Ethers - Organooxygen compounds_POS_C18.1	274149	139378		202478	102476		497040	175538		503125	240263		0.800328	0.511683
zz.CANOPUS_Alkyl aryl ethers - Ethers - Organooxygen compounds_POS_C18.2	988523	326842	a	8957.64	2525.09	b	14129.8	4871.79	b	17850.2	3842.91	b	8.19255	0.00182813
zz.CANOPUS_Alkyl aryl ethers - Ethers - Organooxygen compounds_POS_C18.3	2.89821e+07	960789	a	2.34666e+07	6.26031e+06	ab	2.1561e+07	6.76144e+06	ab	8.93269e+06	642046	b	3.33091	0.046211
zz.CANOPUS_Alkyl aryl ethers - Ethers - Organooxygen compounds_POS_C18.4	257123	73453.7		266148	108949		379157	68895.6		408522	118117		0.665477	0.585355
zz.CANOPUS_Alkyl aryl ethers - Ethers - Organooxygen compounds_POS_C18.5	334098	84384		324488	108020		452786	35344.5		424325	97387.3		0.559551	0.649338
zz.CANOPUS_Alkyl aryl ethers - Ethers - Organooxygen compounds_POS_C18.6	4.30107e+06	690305	a	2.551e+06	603318	ab	2.93443e+06	422679	ab	1.85378e+06	40432.8	b	4.15377	0.0235205
zz.CANOPUS_Alkyl aryl ethers - Ethers - Organooxygen compounds_POS_C18.7	1.49743e+06	127171	a	556089	59676.3	b	660921	164696	b	541310	102449	b	14.678	7.42256e-05
zz.CANOPUS_Alkyl aryl ethers - Ethers - Organooxygen compounds_POS_C18.8	2.00878e+06	271719	a	519359	43588.5	b	1.12725e+06	367681	ab	1.74998e+06	906.607	a	8.43005	0.0013736
zz.CANOPUS_Alkyl aryl ethers - Ethers - Organooxygen compounds_POS_C18.9	3.22583e+06	942743		3.81304e+06	1.26317e+06		3.18004e+06	980288		1.81698e+06	44003.8		0.829129	0.497077
zz.CANOPUS_Alkyl aryl ethers - Ethers - Organooxygen compounds_POS_C18.10	386284	54303.2	b	951038	135862	ab	1.39051e+06	219886	a	850187	94628.4	ab	8.63017	0.00122841
zz.CANOPUS_Alkyl aryl ethers - Ethers - Organooxygen compounds_POS_C18.11	9.52307e+06	754299		1.7925e+07	4.12503e+06		1.36853e+07	3.34566e+06		1.00999e+07	955635		2.02428	0.15106
zz.CANOPUS_Alkyl aryl ethers - Ethers - Organooxygen compounds_POS_C18.12	4.64494e+06	294845	b	1.01409e+07	1.33041e+06	a	6.75018e+06	1.47931e+06	ab	5.03597e+06	963989	b	5.04484	0.0119563
zz.CANOPUS_Alkyl aryl ethers - Ethers - Organooxygen compounds_POS_C18.13	149765	36390.9	b	1.05038e+06	209217	a	911913	174563	a	637623	256479	ab	4.46821	0.0184113
zz.CANOPUS_Alkyl aryl ethers - Ethers - Organooxygen compounds_POS_C18.14	5.81122e+06	544523	a	3.37851e+06	679955	ab	5.85969e+06	1.29065e+06	a	2.33906e+06	48377.9	b	5.1653	0.0109548
zz.CANOPUS_Alkyl aryl ethers - Ethers - Organooxygen compounds_POS_C18.15	1.93814e+06	86123		1.94063e+06	60703.5		1.97673e+06	50963.7		1.97088e+06	32124.7		0.109057	0.953567
zz.CANOPUS_Alkyl aryl ethers - Ethers - Organooxygen compounds_POS_C18.16	415192	31979.1	b	794523	154141	a	437677	45811.1	b	597742	39913.8	ab	4.32451	0.020574
zz.CANOPUS_Alkyl chlorides - Organohalogen compounds - Alkyl halides_NEG_C18	560420	67599.8	b	3.13566e+06	570896	ab	5.20449e+06	1.76048e+06	a	4.58661e+06	546827	a	4.5749	0.0169696
zz.CANOPUS_Alkyl chlorides - Organohalogen compounds - Alkyl halides_POS_C18	9.14806e+06	661718	a	754495	167318	b	137600	22170	b	131993	23775.7	b	166.835	2.79151e-12
zz.CANOPUS_Alkyl glycosides - Lipids and lipid-like molecules - Fatty Acyls_POS_C18	1.48125e+07	1.1018e+06	a	4.90539e+06	2.13932e+06	b	1.69185e+06	244042	b	1.42333e+06	277052	b	26.5506	1.88795e-06
zz.CANOPUS_Alkyl phosphates - Organic phosphoric acids and derivatives - Organic acids and derivatives_NEG_C18	3.61373e+06	570454	a	598079	373191	b	0	0	b	49193	6842.28	b	22.5207	3.22123e-05
zz.CANOPUS_Alkyl phosphates - Organic phosphoric acids and derivatives - Organic acids and derivatives_NEG_C18.1	1.98043e+06	364122	b	1.21557e+07	3.33745e+06	b	2.7647e+07	3.91805e+06	a	36063406	747166	a	34.4162	3.29074e-07
zz.CANOPUS_Alkylthiols - Organosulfur compounds - Thiols_NEG_C18	479459	119750		639729	142297		711477	18558.6		965590	157486		2.74407	0.0772902
zz.CANOPUS_Alkylthiols - Organosulfur compounds - Thiols_NEG_C18.1	2.32328e+06	252429	b	4.92022e+06	841785	a	5.52356e+06	363469	a	6.3082e+06	405629	a	11.1546	0.00033767
zz.CANOPUS_Allenes_POS_C18	6.37644e+06	2.28727e+06		8.79267e+06	352105		8.37045e+06	286888		7.2278e+06	386884		0.863334	0.480236
zz.CANOPUS_Alloxazines and isoalloxazines - Organoheterocyclic compounds - Pteridines and derivatives_POS_C18	39106.1	6839.93	b	248260	61688.7	a	70637.7	12539	b	91348.4	36494.5	b	6.49452	0.00441348
zz.CANOPUS_Alpha hydroxy acids and derivatives - Hydroxy acids and derivatives - Organic acids and derivatives_NEG_C18	2.73939e+06	267735	a	2.09068e+06	300702	ab	1.97981e+06	211597	ab	1.68047e+06	153343	b	3.45679	0.0415347
zz.CANOPUS_Alpha hydroxy acids and derivatives - Hydroxy acids and derivatives - Organic acids and derivatives_NEG_C18.1	923233	27282.9	a	233579	29302.2	b	223166	22115.7	b	166451	13939.7	b	225.43	2.68967e-13
zz.CANOPUS_Alpha hydroxy acids and derivatives - Hydroxy acids and derivatives - Organic acids and derivatives_NEG_C18.2	1.03461e+06	158816	a	43507.1	7130.45	b	46544.1	6074.97	b	43898.4	7979.94	b	38.6235	1.48092e-07
zz.CANOPUS_Alpha hydroxy acids and derivatives - Hydroxy acids and derivatives - Organic acids and derivatives_NEG_C18.3	70017.5	17172.9	b	576740	133134	a	662031	79294.3	a	504188	63767.7	a	9.78851	0.000662036
zz.CANOPUS_Alpha hydroxy acids and derivatives - Hydroxy acids and derivatives - Organic acids and derivatives_NEG_C18.4	1.76161e+07	2.57158e+06	a	5743492	672725	b	5.17941e+06	763789	b	10193076	396537	b	16.9089	3.23599e-05
zz.CANOPUS_Alpha hydroxy acids and derivatives - Hydroxy acids and derivatives - Organic acids and derivatives_NEG_C18.5	14143428	1.06874e+06	a	5.70852e+06	272011	b	4.54594e+06	867047	b	3.98607e+06	598221	b	38.848	1.42222e-07
zz.CANOPUS_Alpha,beta-unsaturated carbonyl compounds - Carbonyl compounds - Organooxygen compounds_POS_C18	7.08466e+06	954878		5.2612e+06	1.97434e+06		5.68015e+06	1.33682e+06		3.32691e+06	175281		1.45216	0.264948
zz.CANOPUS_Alpha-keto acids and derivatives - Keto acids and derivatives - Organic acids and derivatives_NEG_C18	8.14171e+06	1.33506e+06	a	1.41413e+06	186454	b	1.12045e+06	51465	b	1.37315e+06	155775	b	25.4011	2.52428e-06
zz.CANOPUS_Alpha-keto acids and derivatives - Keto acids and derivatives - Organic acids and derivatives_NEG_C18.1	1.75205e+07	40495.4	a	752525	214010	b	940126	285304	b	503999	69929.6	b	2108.55	5.47513e-21
zz.CANOPUS_Alpha-keto acids and derivatives - Keto acids and derivatives - Organic acids and derivatives_NEG_C18.2	1.01448e+07	134023	c	2.25783e+07	3.19506e+06	b	3.23594e+07	1.32561e+06	a	34819921	1.31669e+06	a	36.6573	2.12956e-07
zz.CANOPUS_Alpha-keto acids and derivatives - Keto acids and derivatives - Organic acids and derivatives_NEG_C18.3	8.18783e+07	2.94683e+06	c	138573416	1.09877e+07	b	1.71544e+08	9.61647e+06	a	1.86999e+08	336339	a	39.002	1.38347e-07
zz.CANOPUS_Alpha-keto acids and derivatives - Keto acids and derivatives - Organic acids and derivatives_NEG_C18.4	986662428	6.1945e+06	a	6.55097e+08	1.11109e+08	b	2.80854e+08	1.12731e+08	c	1.40208e+08	2.06253e+07	c	22.8543	5.00093e-06
zz.CANOPUS_Alpha-keto acids and derivatives - Keto acids and derivatives - Organic acids and derivatives_POS_C18	3.07107e+06	210631	b	6.26391e+06	584330	a	7.35846e+06	76522.2	a	6.76076e+06	138236	a	35.6986	2.55794e-07
zz.CANOPUS_Amines - Organonitrogen compounds - Amines_POS_C18	477915	26832.8	a	294144	53074.4	b	265570	20728.4	b	251965	62552.8	b	5.61363	0.00797221
zz.CANOPUS_Amines - Organonitrogen compounds - Amines_POS_C18.1	7.59604e+07	1.68826e+07	a	1.55471e+07	724220	b	1.39466e+07	786928	b	1.31352e+07	1.9346e+06	b	13.1669	0.000137329
zz.CANOPUS_Amino acids and derivatives - Amino acids, peptides, and analogues - Organic acids and derivatives_NEG_C18	383432	21610.2	a	11242.8	4531.1	b	0	0	b	901.342	9.86775	b	165.626	8.02377e-09
zz.CANOPUS_Amino acids and derivatives - Amino acids, peptides, and analogues - Organic acids and derivatives_NEG_C18.1	0	0	b	743284	271728	b	5.27576e+06	1.29262e+06	a	7.89318e+06	907609	a	21.9592	6.45253e-06
zz.CANOPUS_Amino acids and derivatives - Amino acids, peptides, and analogues - Organic acids and derivatives_NEG_C18.2	0	0	c	782248	320868	c	5.63047e+06	1.44662e+06	b	9.2579e+06	133862	a	34.1113	3.498e-07
zz.CANOPUS_Amino acids and derivatives - Amino acids, peptides, and analogues - Organic acids and derivatives_NEG_C18.3	4877.94	1055.83	a	1337.27	559.702	b	436.24	165.515	b	304.903	202.959	b	8.1558	0.00387175
zz.CANOPUS_Amino acids and derivatives - Amino acids, peptides, and analogues - Organic acids and derivatives_NEG_C18.4	2.00734e+08	667835	a	3.12282e+07	1.92963e+07	b	4.08065e+06	3.82883e+06	b	90082.1	10780.8	b	55.7927	6.08427e-07
zz.CANOPUS_Amino acids and derivatives - Amino acids, peptides, and analogues - Organic acids and derivatives_NEG_C18.5	238394	189465	b	3.14494e+06	1.10175e+06	b	1.49094e+07	3.59377e+06	a	2.41908e+07	2.44156e+06	a	18.4748	3.86664e-05
zz.CANOPUS_Amino acids and derivatives - Amino acids, peptides, and analogues - Organic acids and derivatives_NEG_C18.6	0	0	b	172506	72743.9	b	1.59647e+06	347811	a	2.37428e+06	255313	a	27.3287	1.55996e-06
zz.CANOPUS_Amino acids and derivatives - Amino acids, peptides, and analogues - Organic acids and derivatives_NEG_C18.7	75067	40853.4	b	1.03437e+06	289473	a	871241	126614	ab	970147	126381	a	4.05088	0.0288183
zz.CANOPUS_Amino acids and derivatives - Amino acids, peptides, and analogues - Organic acids and derivatives_NEG_C18.8	77793.7	10794.6	b	777380	211483	a	624804	83677.7	ab	596185	137081	ab	3.17561	0.0573505
zz.CANOPUS_Amino acids and derivatives - Amino acids, peptides, and analogues - Organic acids and derivatives_NEG_C18.9	56283.4	27394.7		45391.8	27631.5		60648.8	18569.4		108980	45259.9		0.792068	0.518308
zz.CANOPUS_Amino acids and derivatives - Amino acids, peptides, and analogues - Organic acids and derivatives_NEG_C18.10	0	0	b	316541	227419	ab	1.54184e+06	383532	a	1.43479e+06	270380	a	9.36424	0.00181738
zz.CANOPUS_Amino acids and derivatives - Amino acids, peptides, and analogues - Organic acids and derivatives_NEG_C18.11	175200	16587.3	a	0	0	b	1081.75	994.136	b	685	171.85	b	76.1944	4.41835e-08
zz.CANOPUS_Amino acids and derivatives - Amino acids, peptides, and analogues - Organic acids and derivatives_NEG_C18.12	107411	34158.8	b	654822	188716	b	1.6271e+06	231589	a	1.66743e+06	141179	a	17.982	3.13562e-05
zz.CANOPUS_Amino acids and derivatives - Amino acids, peptides, and analogues - Organic acids and derivatives_NEG_C18.13	0	0	b	300990	3790.22	a	431508	74630.7	a	390754	91640.2	a	10.8767	0.0003855
zz.CANOPUS_Amino acids and derivatives - Amino acids, peptides, and analogues - Organic acids and derivatives_NEG_C18.14	121264	26941.1	a	1861.93	387.451	b	1633.42	117.392	b	862.914	128.657	b	13.5615	0.000367302
zz.CANOPUS_Amino acids and derivatives - Amino acids, peptides, and analogues - Organic acids and derivatives_NEG_C18.15	15722.4	3588.59	a	9970.15	1899.81	ab	0	0	b	2700.11	1218.29	b	9.80142	0.0015064
zz.CANOPUS_Amino acids and derivatives - Amino acids, peptides, and analogues - Organic acids and derivatives_NEG_C18.16	151932	23662.1	a	5287.79	13.1328	b	780.783	400.541	b	421.849	105.991	b	27.514	1.15762e-05
zz.CANOPUS_Amino acids and derivatives - Amino acids, peptides, and analogues - Organic acids and derivatives_NEG_C18.17	7.12764e+06	200750	a	1.1769e+06	684552	b	0	0	b	150935	76661.5	b	97.0876	1.10646e-08
zz.CANOPUS_Amino acids and derivatives - Amino acids, peptides, and analogues - Organic acids and derivatives_NEG_C18.18	0	0	b	389336	117953	b	2.03556e+06	519995	a	2.94131e+06	61573	a	26.599	1.86542e-06
zz.CANOPUS_Amino acids and derivatives - Amino acids, peptides, and analogues - Organic acids and derivatives_NEG_C18.19	0	0	b	560781	210426	ab	859122	224900	a	1.16489e+06	242936	a	6.40549	0.0046765
zz.CANOPUS_Amino acids and derivatives - Amino acids, peptides, and analogues - Organic acids and derivatives_NEG_C18.20	0	0	b	623963	231375	b	5.77203e+06	1.46574e+06	a	8.66732e+06	1.05871e+06	a	20.9069	8.80022e-06
zz.CANOPUS_Amino acids and derivatives - Amino acids, peptides, and analogues - Organic acids and derivatives_NEG_C18.21	433932	103505	a	1060.03	323.773	b	1383.56	190.27	b	555.382	322.067	b	13.376	0.000286394
zz.CANOPUS_Amino acids and derivatives - Amino acids, peptides, and analogues - Organic acids and derivatives_NEG_C18.22	70240	26099.4	a	606.45	382.598	b	389.648	19.5733	b	722	193.203	b	5.44787	0.0119947
zz.CANOPUS_Amino acids and derivatives - Amino acids, peptides, and analogues - Organic acids and derivatives_NEG_C18.23	485303	3965.8	a	401652	77065.2	a	118592	34713.5	b	158113	86895.2	b	10.4275	0.000909926
zz.CANOPUS_Amino acids and derivatives - Amino acids, peptides, and analogues - Organic acids and derivatives_NEG_C18.24	6.10412e+06	60565	a	1.57934e+06	776115	b	56781	12010.3	b	41389.3	7752.11	b	39.4287	8.61926e-07
zz.CANOPUS_Amino acids and derivatives - Amino acids, peptides, and analogues - Organic acids and derivatives_NEG_C18.25	43388.1	8275.5	a	6406.65	3335.33	b	2704.34	486.184	b	2514.38	460.511	b	18.6712	3.64785e-05
zz.CANOPUS_Amino acids and derivatives - Amino acids, peptides, and analogues - Organic acids and derivatives_NEG_C18.26	70693.7	25671.8	a	2267.9	777.822	b	1336.09	385.609	b	936.881	480.807	b	6.12175	0.00701423
zz.CANOPUS_Amino acids and derivatives - Amino acids, peptides, and analogues - Organic acids and derivatives_NEG_C18.27	27431.2	4443.48	a	4535.92	1214.55	b	1071.74	132.201	b	0	0	b	26.2927	5.17594e-06
zz.CANOPUS_Amino acids and derivatives - Amino acids, peptides, and analogues - Organic acids and derivatives_NEG_C18.28	447952	79887.4		596779	299801		78580.5	48822.3		142571	47554.3		2.41398	0.104531
zz.CANOPUS_Amino acids and derivatives - Amino acids, peptides, and analogues - Organic acids and derivatives_NEG_C18.29	88072.4	14848.9		72864.5	2075.39		73829.5	15538.1		52633.6	6570.2		1.42148	0.275587
zz.CANOPUS_Amino acids and derivatives - Amino acids, peptides, and analogues - Organic acids and derivatives_NEG_C18.30	36771.9	893.039	a	805.8	175.337	b	0	0	b	0	0	b	1398.45	1.41249e-17
zz.CANOPUS_Amino acids and derivatives - Amino acids, peptides, and analogues - Organic acids and derivatives_NEG_C18.31	98928.4	2682.39	a	2788.71	1444.39	b	0	0	b	0	0	b	1050.69	1.1902e-17
zz.CANOPUS_Amino acids and derivatives - Amino acids, peptides, and analogues - Organic acids and derivatives_NEG_C18.32	68119	28319.4		546813	421209		937464	454721		896880	415825		1.24821	0.327408
zz.CANOPUS_Amino acids and derivatives - Amino acids, peptides, and analogues - Organic acids and derivatives_NEG_C18.33	57322.9	10118.3	b	3.05392e+06	968455	b	1.60116e+07	3.66864e+06	a	2.42503e+07	1.99587e+06	a	24.4132	5.05455e-06
zz.CANOPUS_Amino acids and derivatives - Amino acids, peptides, and analogues - Organic acids and derivatives_NEG_C18.34	1.94586e+06	63717.4	a	1.08095e+06	527503	b	0	0	c	0	0	c	34.8877	9.46738e-07
zz.CANOPUS_Amino acids and derivatives - Amino acids, peptides, and analogues - Organic acids and derivatives_NEG_C18.35	127754	5869.89	a	1753.14	615.159	b	3053.75	741.249	b	1735.79	1035.39	b	402.972	1.48241e-14
zz.CANOPUS_Amino acids and derivatives - Amino acids, peptides, and analogues - Organic acids and derivatives_NEG_C18.36	323474	23440.5	a	2548.43	473.463	b	5162.87	2438.92	b	3647.49	717.3	b	169.199	8.70248e-12
zz.CANOPUS_Amino acids and derivatives - Amino acids, peptides, and analogues - Organic acids and derivatives_NEG_C18.37	216248	50550.5	a	5298.54	1543.32	b	2080.61	73.0248	b	1777.51	411.604	b	16.3595	5.3807e-05
zz.CANOPUS_Amino acids and derivatives - Amino acids, peptides, and analogues - Organic acids and derivatives_NEG_C18.38	284619	27428.3	a	18281	2259.67	b	11319.7	4466.07	b	18297	3081.66	b	85.1824	1.19881e-09
zz.CANOPUS_Amino acids and derivatives - Amino acids, peptides, and analogues - Organic acids and derivatives_NEG_C18.39	897925	279482	a	18753.9	2073.5	b	24770.7	6524.66	b	16782.8	3528.93	b	9.07567	0.00114216
zz.CANOPUS_Amino acids and derivatives - Amino acids, peptides, and analogues - Organic acids and derivatives_NEG_C18.40	84324.8	8311.32	a	7526.57	2934.42	b	4579.22	1309.87	b	3353.39	939.875	b	78.2239	8.93263e-10
zz.CANOPUS_Amino acids and derivatives - Amino acids, peptides, and analogues - Organic acids and derivatives_NEG_C18.41	13654.4	2996.09	b	276137	29331	a	37707.8	4451.65	b	61369.5	21038.4	b	43.8749	6.0427e-08
zz.CANOPUS_Amino acids and derivatives - Amino acids, peptides, and analogues - Organic acids and derivatives_NEG_C18.42	1.4727e+06	64141.4	b	3.52279e+06	461698	a	1.74666e+06	788536	b	417493	119625	b	10.3126	0.000618413
zz.CANOPUS_Amino acids and derivatives - Amino acids, peptides, and analogues - Organic acids and derivatives_NEG_C18.43	1.38293e+06	209935	a	0	0	b	0	0	b	0	0	b	43.3939	6.53325e-08
zz.CANOPUS_Amino acids and derivatives - Amino acids, peptides, and analogues - Organic acids and derivatives_NEG_C18.44	35104	17109.3		11930.3	5194.73		24898	7012.85		14421.8	5324.31		1.13537	0.364624
zz.CANOPUS_Amino acids and derivatives - Amino acids, peptides, and analogues - Organic acids and derivatives_NEG_C18.45	211536	6739.82	a	172396	3827.73	ab	141107	23082.9	b	77175	2904.87	c	21.4403	7.50804e-06
zz.CANOPUS_Amino acids and derivatives - Amino acids, peptides, and analogues - Organic acids and derivatives_NEG_C18.46	202174	53020	a	2541.56	238.143	b	2427.86	353.172	b	1898.32	598.458	b	14.2102	8.9354e-05
zz.CANOPUS_Amino acids and derivatives - Amino acids, peptides, and analogues - Organic acids and derivatives_NEG_C18.47	589362	104560	a	335867	65048.6	ab	171591	41958.2	b	162984	19143.6	b	9.20594	0.000898157
zz.CANOPUS_Amino acids and derivatives - Amino acids, peptides, and analogues - Organic acids and derivatives_NEG_C18.48	176866	39324.9	a	131512	20170.2	ab	114132	13416.5	ab	62444.1	3023.17	b	4.17426	0.0231433
zz.CANOPUS_Amino acids and derivatives - Amino acids, peptides, and analogues - Organic acids and derivatives_NEG_C18.49	884396	85476.9	a	117677	20292.6	b	134459	33173.9	b	117065	17276.1	b	63.604	4.13453e-09
zz.CANOPUS_Amino acids and derivatives - Amino acids, peptides, and analogues - Organic acids and derivatives_NEG_C18.50	1104400	276597	a	10606	3579.7	b	9447.85	3924.86	b	3980	591.997	b	15.7066	5.00823e-05
zz.CANOPUS_Amino acids and derivatives - Amino acids, peptides, and analogues - Organic acids and derivatives_NEG_C18.51	723575	25668.8	a	129543	14288.5	b	134345	22137.8	b	132773	17524.6	b	210.642	4.56546e-13
zz.CANOPUS_Amino acids and derivatives - Amino acids, peptides, and analogues - Organic acids and derivatives_NEG_C18.52	281262	56518.1		338255	67059.4		526145	108168		511120	147097		1.47424	0.259159
zz.CANOPUS_Amino acids and derivatives - Amino acids, peptides, and analogues - Organic acids and derivatives_NEG_C18.53	70328.8	13680.3	a	9197.29	1144.3	b	5031.95	1622.59	b	3599.28	1154.45	b	21.6607	7.03769e-06
zz.CANOPUS_Amino acids and derivatives - Amino acids, peptides, and analogues - Organic acids and derivatives_NEG_C18.54	664168	66126.8	a	196121	17875.2	b	231048	25464.8	b	179454	16342.5	b	38.3849	1.54632e-07
zz.CANOPUS_Amino acids and derivatives - Amino acids, peptides, and analogues - Organic acids and derivatives_NEG_C18.55	153549	8485.72	a	15449.2	1783.05	b	11866	2829.11	b	6230.39	1617.85	b	236.878	1.82678e-13
zz.CANOPUS_Amino acids and derivatives - Amino acids, peptides, and analogues - Organic acids and derivatives_NEG_C18.56	271037	8363.75	b	2.39899e+06	482896	b	6.21041e+06	1.21468e+06	a	8.16116e+06	467045	a	26.5708	1.8785e-06
zz.CANOPUS_Amino acids and derivatives - Amino acids, peptides, and analogues - Organic acids and derivatives_NEG_C18.57	61553.6	9601.41	a	8757.57	1076.62	b	1995.46	499.085	b	2351.85	552.207	b	35.2371	2.79809e-07
zz.CANOPUS_Amino acids and derivatives - Amino acids, peptides, and analogues - Organic acids and derivatives_NEG_C18.58	225270	12705.7	a	17218.3	2686.81	b	22687.8	6803.7	b	11824.9	2408.62	b	196.397	7.874e-13
zz.CANOPUS_Amino acids and derivatives - Amino acids, peptides, and analogues - Organic acids and derivatives_NEG_C18.59	395167	72511.2		527926	138631		433207	21764.3		282502	26203.9		1.60814	0.226809
zz.CANOPUS_Amino acids and derivatives - Amino acids, peptides, and analogues - Organic acids and derivatives_NEG_C18.60	738234	244034	a	7721.21	1010.61	b	11246.2	1445.3	b	6085.55	2687.27	b	8.94426	0.00103397
zz.CANOPUS_Amino acids and derivatives - Amino acids, peptides, and analogues - Organic acids and derivatives_NEG_C18.61	288161	53748.8		247311	54327.7		178490	35823.9		144268	24758.4		2.19415	0.128462
zz.CANOPUS_Amino acids and derivatives - Amino acids, peptides, and analogues - Organic acids and derivatives_NEG_C18.62	521304	90683.4	a	197836	16251	b	219052	29661.7	b	140307	26267.1	b	11.6369	0.000269653
zz.CANOPUS_Amino acids and derivatives - Amino acids, peptides, and analogues - Organic acids and derivatives_NEG_C18.63	368068	3866.91		268071	17660		313376	44009.5		272198	29471.2		2.76127	0.0761029
zz.CANOPUS_Amino acids and derivatives - Amino acids, peptides, and analogues - Organic acids and derivatives_NEG_C18.64	101763	23807.9	a	11085.2	414.816	b	5618.81	1595.2	b	3535.73	804.497	b	15.9049	4.65244e-05
zz.CANOPUS_Amino acids and derivatives - Amino acids, peptides, and analogues - Organic acids and derivatives_NEG_C18.65	565620	5501.05	a	104795	5208.33	b	142947	21598.4	b	131665	15961.5	b	248.994	1.23683e-13
zz.CANOPUS_Amino acids and derivatives - Amino acids, peptides, and analogues - Organic acids and derivatives_NEG_C18.66	105169	11504.2		141523	41056.3		84715.7	15502.7		56048.1	2696.04		2.50255	0.0963102
zz.CANOPUS_Amino acids and derivatives - Amino acids, peptides, and analogues - Organic acids and derivatives_NEG_C18.67	43213466	265316	c	2.81309e+08	7.34868e+07	b	4.58893e+08	6.33064e+07	ab	5.44844e+08	1.68646e+07	a	20.273	1.06725e-05
zz.CANOPUS_Amino acids and derivatives - Amino acids, peptides, and analogues - Organic acids and derivatives_NEG_C18.68	403164	101156	a	46480	6335.65	b	33417.6	11608	b	22275.4	3370.33	b	13.1139	0.000140445
zz.CANOPUS_Amino acids and derivatives - Amino acids, peptides, and analogues - Organic acids and derivatives_NEG_C18.69	318665	12299.3	a	146394	19429.5	b	138660	34062.4	bc	60927.2	7223.58	c	27.1679	1.62212e-06
zz.CANOPUS_Amino acids and derivatives - Amino acids, peptides, and analogues - Organic acids and derivatives_NEG_C18.70	634843	86475.7	a	177867	31599.6	b	88975	6441.52	b	53651.2	8976.81	b	33.6937	3.80608e-07
zz.CANOPUS_Amino acids and derivatives - Amino acids, peptides, and analogues - Organic acids and derivatives_NEG_C18.71	275483	67055.3	ab	453958	51056.2	a	485976	85847.6	a	203496	25559.7	b	4.95592	0.0127613
zz.CANOPUS_Amino acids and derivatives - Amino acids, peptides, and analogues - Organic acids and derivatives_NEG_C18.72	3.56836e+06	325399	a	21347.5	4423.91	b	17979.4	6287.85	b	5750.95	1567.03	b	119.177	3.71067e-11
zz.CANOPUS_Amino acids and derivatives - Amino acids, peptides, and analogues - Organic acids and derivatives_NEG_C18.73	356969	3684.09	b	640460	53145.3	a	601860	53127.6	a	374143	28025.9	b	13.6986	0.000109999
zz.CANOPUS_Amino acids and derivatives - Amino acids, peptides, and analogues - Organic acids and derivatives_NEG_C18.74	491059	19507.8		371159	71308.7		371875	65643.4		276241	46669.7		2.59032	0.0888594
zz.CANOPUS_Amino acids and derivatives - Amino acids, peptides, and analogues - Organic acids and derivatives_NEG_C18.75	161580	22859.6	a	59098.3	12387.3	b	37277.1	6629.6	b	32322.8	8243.13	b	18.5634	1.83977e-05
zz.CANOPUS_Amino acids and derivatives - Amino acids, peptides, and analogues - Organic acids and derivatives_NEG_C18.76	1.51141e+06	408404	a	207692	38608.4	b	207725	21449.8	b	111608	10358.7	b	10.6152	0.000437568
zz.CANOPUS_Amino acids and derivatives - Amino acids, peptides, and analogues - Organic acids and derivatives_NEG_C18.77	213870	42858.9	a	8261.01	3344.64	b	5193.48	1149.28	b	2307.3	681.979	b	23.5394	4.1368e-06
zz.CANOPUS_Amino acids and derivatives - Amino acids, peptides, and analogues - Organic acids and derivatives_NEG_C18.78	322574	57850.3	a	94220.3	25218.4	b	61594.1	14817.9	b	37633.3	11621.3	b	15.854	4.74107e-05
zz.CANOPUS_Amino acids and derivatives - Amino acids, peptides, and analogues - Organic acids and derivatives_NEG_C18.79	342016	66805.2	a	200322	36246	ab	181932	22309.7	ab	59882.1	6492.54	b	8.45715	0.00135285
zz.CANOPUS_Amino acids and derivatives - Amino acids, peptides, and analogues - Organic acids and derivatives_NEG_C18.80	161674	31614.7	a	28597.1	144.444	b	32769.7	5095.23	b	22058.8	4255.48	b	17.2461	2.87482e-05
zz.CANOPUS_Amino acids and derivatives - Amino acids, peptides, and analogues - Organic acids and derivatives_NEG_C18.81	198935	39933.8	a	69391.8	15627.2	b	69094.6	3543.97	b	34544.7	6038.7	b	11.136	0.000340651
zz.CANOPUS_Amino acids and derivatives - Amino acids, peptides, and analogues - Organic acids and derivatives_NEG_C18.82	435856	91691.1	a	21726	5916.87	b	25777.2	5528.48	b	12454.7	3215.22	b	20.4019	1.02582e-05
zz.CANOPUS_Amino acids and derivatives - Amino acids, peptides, and analogues - Organic acids and derivatives_NEG_C18.83	431732	10658.2	ab	602415	105554	a	514890	73423.5	ab	268421	23149.9	b	4.70797	0.0153452
zz.CANOPUS_Amino acids and derivatives - Amino acids, peptides, and analogues - Organic acids and derivatives_NEG_C18.84	568447	14496.4	a	127619	8599.08	c	226413	17473.5	b	138701	11338	c	238.44	1.73531e-13
zz.CANOPUS_Amino acids and derivatives - Amino acids, peptides, and analogues - Organic acids and derivatives_NEG_C18.85	193953	36328.1	a	12335.2	1603.4	b	12576.3	1519.29	b	7703.05	1227.85	b	25.291	2.59695e-06
zz.CANOPUS_Amino acids and derivatives - Amino acids, peptides, and analogues - Organic acids and derivatives_NEG_C18.86	131522	21701.8	a	4832.73	1157.69	b	4238.73	1122.78	b	3594.09	1084.63	b	34.1369	3.48005e-07
zz.CANOPUS_Amino acids and derivatives - Amino acids, peptides, and analogues - Organic acids and derivatives_NEG_C18.87	5.91805e+06	237588	a	423966	72625	b	46079.3	5750.41	b	23031.5	2710.32	b	538.192	2.85679e-16
zz.CANOPUS_Amino acids and derivatives - Amino acids, peptides, and analogues - Organic acids and derivatives_NEG_C18.88	3.85887e+07	8.8579e+06	a	3.15665e+06	158415	b	2.62518e+06	729374	b	1.68031e+06	232883	b	16.501	3.74291e-05
zz.CANOPUS_Amino acids and derivatives - Amino acids, peptides, and analogues - Organic acids and derivatives_NEG_C18.89	1.03809e+06	124017	a	15269	1102.3	b	11310.3	2513.77	b	9975.52	2259.52	b	68.3754	2.42632e-09
zz.CANOPUS_Amino acids and derivatives - Amino acids, peptides, and analogues - Organic acids and derivatives_NEG_C18.90	2.40271e+06	322013	a	833143	116029	b	747862	150657	b	384802	104688	b	21.2495	7.94394e-06
zz.CANOPUS_Amino acids and derivatives - Amino acids, peptides, and analogues - Organic acids and derivatives_NEG_C18.91	1.48564e+06	49641.8	a	69127.9	9559.24	b	56711.9	5794.32	b	14712.6	1743.77	b	799.399	1.23892e-17
zz.CANOPUS_Amino acids and derivatives - Amino acids, peptides, and analogues - Organic acids and derivatives_NEG_C18.92	726125	62832.1	a	161561	40623.8	b	294663	78399.3	b	351282	98210.7	b	10.9446	0.000373144
zz.CANOPUS_Amino acids and derivatives - Amino acids, peptides, and analogues - Organic acids and derivatives_NEG_C18.93	162168	40624.2	b	180751	44580.3	b	334856	35885.5	a	130805	21806.2	b	6.11179	0.00567699
zz.CANOPUS_Amino acids and derivatives - Amino acids, peptides, and analogues - Organic acids and derivatives_NEG_C18.94	2.65308e+06	412523	a	69036.1	7970.78	b	43724.6	5407.41	b	51647.2	4722.49	b	39.6468	1.23362e-07
zz.CANOPUS_Amino acids and derivatives - Amino acids, peptides, and analogues - Organic acids and derivatives_NEG_C18.95	939126	32106	a	752460	35956.5	ab	643022	60491.7	b	608374	89792.6	b	6.30935	0.00498042
zz.CANOPUS_Amino acids and derivatives - Amino acids, peptides, and analogues - Organic acids and derivatives_NEG_C18.96	238298	31260.9	a	23320.7	4470.64	b	21511	4549.67	b	13122.9	2026.09	b	46.9955	3.70662e-08
zz.CANOPUS_Amino acids and derivatives - Amino acids, peptides, and analogues - Organic acids and derivatives_NEG_C18.97	725349	163848	a	242650	29735.1	b	191387	21646.3	b	186117	46943.2	b	8.93273	0.00104047
zz.CANOPUS_Amino acids and derivatives - Amino acids, peptides, and analogues - Organic acids and derivatives_NEG_C18.98	1.11971e+07	178882	a	28088.1	2701.8	b	33998.3	5955.98	b	22375.3	2634.83	b	3892.41	4.09983e-23
zz.CANOPUS_Amino acids and derivatives - Amino acids, peptides, and analogues - Organic acids and derivatives_NEG_C18.99	513894	8238.92	b	1.04766e+06	190725	ab	916980	56428.7	ab	1.17347e+06	255517	a	3.11714	0.0555511
zz.CANOPUS_Amino acids and derivatives - Amino acids, peptides, and analogues - Organic acids and derivatives_NEG_C18.100	523851	92459.3	a	6970.68	1821.21	b	4205.41	1203.27	b	3832.67	24.6518	b	31.4739	6.05502e-07
zz.CANOPUS_Amino acids and derivatives - Amino acids, peptides, and analogues - Organic acids and derivatives_NEG_C18.101	821032	5314.28	a	38136.5	7558.49	b	39383.5	12668.7	b	55125.6	6718.33	b	2074.47	6.23535e-21
zz.CANOPUS_Amino acids and derivatives - Amino acids, peptides, and analogues - Organic acids and derivatives_NEG_C18.102	112121	26349.3		84495	32908.9		81133.9	29486.5		72650.1	25102.9		0.356537	0.785109
zz.CANOPUS_Amino acids and derivatives - Amino acids, peptides, and analogues - Organic acids and derivatives_NEG_C18.103	4.61581e+06	336016	a	46607.7	7618.73	b	32567	5143.88	b	18155.7	3539.61	b	185.903	1.20648e-12
zz.CANOPUS_Amino acids and derivatives - Amino acids, peptides, and analogues - Organic acids and derivatives_NEG_C18.104	3.00906e+06	277818	a	2.44567e+06	160172	ab	2.41256e+06	295565	ab	1.62454e+06	141254	b	6.16462	0.00548059
zz.CANOPUS_Amino acids and derivatives - Amino acids, peptides, and analogues - Organic acids and derivatives_NEG_C18.105	617993	60474.3	a	183490	52587.4	b	159552	23505.7	b	91867	11890.9	b	32.2874	5.09162e-07
zz.CANOPUS_Amino acids and derivatives - Amino acids, peptides, and analogues - Organic acids and derivatives_NEG_C18.106	261881	18067.9	a	3596.25	660.647	b	4670.66	788.876	b	3242.33	818.694	b	202.902	6.11081e-13
zz.CANOPUS_Amino acids and derivatives - Amino acids, peptides, and analogues - Organic acids and derivatives_NEG_C18.107	2.0695e+06	118632	c	6.55523e+06	898134	b	9.79447e+06	336614	a	9.64755e+06	185187	a	54.1489	1.33782e-08
zz.CANOPUS_Amino acids and derivatives - Amino acids, peptides, and analogues - Organic acids and derivatives_NEG_C18.108	29057.1	3302.34	a	13068.2	5067.11	b	17684.7	3123.56	ab	7760.03	2916.27	b	5.99613	0.00613512
zz.CANOPUS_Amino acids and derivatives - Amino acids, peptides, and analogues - Organic acids and derivatives_NEG_C18.109	200232	26601.7	a	174784	19934.9	ab	124328	22989.6	ab	94748.1	8621.73	b	5.34029	0.00966292
zz.CANOPUS_Amino acids and derivatives - Amino acids, peptides, and analogues - Organic acids and derivatives_NEG_C18.110	3.21247e+06	661150	a	21707.7	4995.58	b	18664.4	5171.46	b	5380.05	1458.53	b	23.383	4.31814e-06
zz.CANOPUS_Amino acids and derivatives - Amino acids, peptides, and analogues - Organic acids and derivatives_NEG_C18.111	305957	4946.23	a	42624.4	8008.78	b	23695.2	4661.6	bc	6008.75	1639.09	c	710.762	3.15014e-17
zz.CANOPUS_Amino acids and derivatives - Amino acids, peptides, and analogues - Organic acids and derivatives_NEG_C18.112	163754	33815.3	a	70025.2	12304.7	b	87271.8	8706.11	b	33139.3	6096.1	b	8.59078	0.00125557
zz.CANOPUS_Amino acids and derivatives - Amino acids, peptides, and analogues - Organic acids and derivatives_NEG_C18.113	278005	23684.4	c	5.30351e+06	24487.6	a	4.00035e+06	548088	b	1.05306e+06	72676.3	c	74.0479	1.34407e-09
zz.CANOPUS_Amino acids and derivatives - Amino acids, peptides, and analogues - Organic acids and derivatives_NEG_C18.114	2.07165e+06	206298	a	1.53467e+06	202426	ab	1.16505e+06	246187	b	1.14497e+06	112686	b	4.79864	0.0143379
zz.CANOPUS_Amino acids and derivatives - Amino acids, peptides, and analogues - Organic acids and derivatives_NEG_C18.115	282095	20955.6	a	15866.2	2608.67	b	20458.3	3760.29	b	14451.7	1186.42	b	152.423	5.61081e-12
zz.CANOPUS_Amino acids and derivatives - Amino acids, peptides, and analogues - Organic acids and derivatives_NEG_C18.116	1.5588e+06	387273	b	2.80652e+06	348631	ab	3.1068e+06	356222	a	2.2544e+06	197132	ab	4.23722	0.0220254
zz.CANOPUS_Amino acids and derivatives - Amino acids, peptides, and analogues - Organic acids and derivatives_NEG_C18.117	2.57121e+06	58873.9	ab	2.66668e+06	528940	a	1.4402e+06	141316	bc	1.00281e+06	226375	c	7.72277	0.00206468
zz.CANOPUS_Amino acids and derivatives - Amino acids, peptides, and analogues - Organic acids and derivatives_NEG_C18.118	2.41048e+07	1.77196e+06		2.49786e+07	1.95875e+06		2.28235e+07	1.67821e+06		1.82569e+07	3.33861e+06		1.70782	0.20553
zz.CANOPUS_Amino acids and derivatives - Amino acids, peptides, and analogues - Organic acids and derivatives_NEG_C18.119	640712	66499.7	b	1.74138e+06	377148	a	1.31789e+06	269993	ab	724510	140017	b	4.5193	0.0177045
zz.CANOPUS_Amino acids and derivatives - Amino acids, peptides, and analogues - Organic acids and derivatives_NEG_C18.120	90124.1	13252	b	492723	80938.6	a	551701	120724	a	104503	12221.3	b	11.3366	0.00030995
zz.CANOPUS_Amino acids and derivatives - Amino acids, peptides, and analogues - Organic acids and derivatives_NEG_C18.121	1.38937e+07	450458	a	602358	116687	b	383411	92489.9	b	480093	46038.9	b	791.046	1.34674e-17
zz.CANOPUS_Amino acids and derivatives - Amino acids, peptides, and analogues - Organic acids and derivatives_NEG_C18.122	1.00463e+06	66146.9	ab	2.39579e+06	755644	a	305011	76122.6	b	323006	58876.4	b	6.58959	0.00415078
zz.CANOPUS_Amino acids and derivatives - Amino acids, peptides, and analogues - Organic acids and derivatives_NEG_C18.123	1.47204e+06	88005.4	b	5.50529e+06	351632	a	4.90418e+06	1.08186e+06	a	4.43905e+06	655352	a	7.42496	0.00246658
zz.CANOPUS_Amino acids and derivatives - Amino acids, peptides, and analogues - Organic acids and derivatives_NEG_C18.124	816618	22377.4	b	7.68389e+06	436264	a	5.93404e+06	1.17909e+06	a	5.07243e+06	344929	a	20.0158	1.15567e-05
zz.CANOPUS_Amino acids and derivatives - Amino acids, peptides, and analogues - Organic acids and derivatives_NEG_C18.125	1.39681e+07	151123	a	5529343	311647	b	7.02431e+06	2.0177e+06	b	6953161	1.29765e+06	b	9.81018	0.000654711
zz.CANOPUS_Amino acids and derivatives - Amino acids, peptides, and analogues - Organic acids and derivatives_NEG_C18.126	14216003	449967	a	7.19286e+06	1.21388e+06	b	5.18132e+06	261299	b	6.72147e+06	626589	b	30.2249	7.96033e-07
zz.CANOPUS_Amino acids and derivatives - Amino acids, peptides, and analogues - Organic acids and derivatives_NEG_C18.127	4.66148e+06	262033	a	48337.5	15113.8	b	44052.3	11174.7	b	14638.3	1222.99	b	310.058	2.21539e-14
zz.CANOPUS_Amino acids and derivatives - Amino acids, peptides, and analogues - Organic acids and derivatives_NEG_C18.128	2.60424e+06	391253	a	505840	69635.8	b	454328	37477.7	b	405582	43118.2	b	28.6916	1.12864e-06
zz.CANOPUS_Amino acids and derivatives - Amino acids, peptides, and analogues - Organic acids and derivatives_NEG_C18.129	1.02875e+07	1.15496e+06	a	2.16763e+06	671182	b	2.07065e+06	428817	b	2.93727e+06	253477	b	30.9675	6.75774e-07
zz.CANOPUS_Amino acids and derivatives - Amino acids, peptides, and analogues - Organic acids and derivatives_NEG_C18.130	2.12247e+06	106856	b	3.85015e+06	462434	a	3.8052e+06	295221	a	2.93912e+06	177808	ab	7.81458	0.00195601
zz.CANOPUS_Amino acids and derivatives - Amino acids, peptides, and analogues - Organic acids and derivatives_NEG_C18.131	1.95018e+07	451838		1.55137e+07	1.39715e+06		1.78613e+07	2.27411e+06		18643321	1.1057e+06		1.3742	0.2865
zz.CANOPUS_Amino acids and derivatives - Amino acids, peptides, and analogues - Organic acids and derivatives_NEG_C18.132	883169	92786.9		757522	105994		662813	102415		696768	25385.2		1.2149	0.336424
zz.CANOPUS_Amino acids and derivatives - Amino acids, peptides, and analogues - Organic acids and derivatives_NEG_C18.133	577898	35381.4	a	131211	39170.1	b	216334	40960	b	129659	2461.48	b	40.7119	1.02438e-07
zz.CANOPUS_Amino acids and derivatives - Amino acids, peptides, and analogues - Organic acids and derivatives_NEG_C18.134	6.11713e+06	153582	b	1.52743e+07	2.13727e+06	a	1.13462e+07	1.24878e+06	ab	8.70782e+06	922278	b	8.73221	0.00116107
zz.CANOPUS_Amino acids and derivatives - Amino acids, peptides, and analogues - Organic acids and derivatives_NEG_C18.135	861147	154064	a	41587	16692.5	b	177702	94242.5	b	223676	12065.3	b	16.1305	4.28179e-05
zz.CANOPUS_Amino acids and derivatives - Amino acids, peptides, and analogues - Organic acids and derivatives_NEG_C18.136	1.08846e+06	46886.1	ab	1.38859e+06	106685	a	1.37038e+06	147082	a	922805	46665.9	b	5.47924	0.00875805
zz.CANOPUS_Amino acids and derivatives - Amino acids, peptides, and analogues - Organic acids and derivatives_NEG_C18.137	253627	57020.2	b	838001	48950.5	a	209147	77490.3	b	105670	40970.8	b	32.7021	4.66775e-07
zz.CANOPUS_Amino acids and derivatives - Amino acids, peptides, and analogues - Organic acids and derivatives_NEG_C18.138	1.54666e+07	759808		17028253	3.54748e+06		1.33562e+07	2.60936e+06		1.80046e+07	1.29164e+06		0.760648	0.532452
zz.CANOPUS_Amino acids and derivatives - Amino acids, peptides, and analogues - Organic acids and derivatives_NEG_C18.139	12310747	472483	c	2.14056e+07	2.31389e+06	a	1.80713e+07	1.02503e+06	ab	1.55109e+07	1.16948e+06	bc	7.44415	0.00243818
zz.CANOPUS_Amino acids and derivatives - Amino acids, peptides, and analogues - Organic acids and derivatives_NEG_C18.140	8.31461e+06	993658	a	3.19825e+06	552071	b	3.9403e+06	532166	b	1.64367e+06	326867	b	19.4301	1.38953e-05
zz.CANOPUS_Amino acids and derivatives - Amino acids, peptides, and analogues - Organic acids and derivatives_NEG_C18.141	8.46511e+06	1.00451e+06	a	301815	25734.3	b	261784	36898.9	b	274285	28676.5	b	66.2219	3.07269e-09
zz.CANOPUS_Amino acids and derivatives - Amino acids, peptides, and analogues - Organic acids and derivatives_NEG_C18.142	1.90808e+06	131897	a	793595	26233.2	b	540197	111585	b	464882	129492	b	37.8679	1.69949e-07
zz.CANOPUS_Amino acids and derivatives - Amino acids, peptides, and analogues - Organic acids and derivatives_NEG_C18.143	1.63988e+07	252408	a	8.79767e+06	1.1036e+06	b	7.49801e+06	1.31183e+06	b	9.26453e+06	445395	b	20.0905	1.12916e-05
zz.CANOPUS_Amino acids and derivatives - Amino acids, peptides, and analogues - Organic acids and derivatives_NEG_C18.144	1.79886e+07	1.68431e+06	a	9216314	2.05304e+06	b	7.93269e+06	1.27642e+06	b	9.72279e+06	1.10121e+06	b	8.47359	0.00134044
zz.CANOPUS_Amino acids and derivatives - Amino acids, peptides, and analogues - Organic acids and derivatives_NEG_C18.145	415911	21231.9		363531	61068		381489	72676.5		256219	32930.9		1.80032	0.187693
zz.CANOPUS_Amino acids and derivatives - Amino acids, peptides, and analogues - Organic acids and derivatives_NEG_C18.146	4.0714e+06	61245.6		3.72238e+06	798932		3.21889e+06	454962		2.42344e+06	242114		2.25412	0.121389
zz.CANOPUS_Amino acids and derivatives - Amino acids, peptides, and analogues - Organic acids and derivatives_NEG_C18.147	12042593	300446	a	5.09181e+06	22767.9	b	4.86334e+06	1.20206e+06	b	5.09287e+06	180201	b	31.5135	6.00371e-07
zz.CANOPUS_Amino acids and derivatives - Amino acids, peptides, and analogues - Organic acids and derivatives_NEG_C18.148	9.5822e+06	389733	b	1.28305e+07	801562	a	1.28321e+07	982716	a	1.22352e+07	834152	ab	3.91738	0.0284075
zz.CANOPUS_Amino acids and derivatives - Amino acids, peptides, and analogues - Organic acids and derivatives_NEG_C18.149	4.08653e+06	80540.2	b	24474244	4.87763e+06	a	1.6803e+07	2.3062e+06	a	5325762	298604	b	12.9672	0.000149499
zz.CANOPUS_Amino acids and derivatives - Amino acids, peptides, and analogues - Organic acids and derivatives_NEG_C18.150	3.4294e+06	478814	a	1.05526e+06	119775	b	1.76179e+06	206409	b	1.22257e+06	81229.6	b	16.0575	4.39805e-05
zz.CANOPUS_Amino acids and derivatives - Amino acids, peptides, and analogues - Organic acids and derivatives_NEG_C18.151	1.84875e+06	524448		1.06854e+06	137458		820593	126555		872812	64060.2		2.8878	0.0679627
zz.CANOPUS_Amino acids and derivatives - Amino acids, peptides, and analogues - Organic acids and derivatives_NEG_C18.152	10520217	1.3274e+06		8594372	1.92836e+06		6.71283e+06	1.31703e+06		8.03355e+06	552855		1.3291	0.299799
zz.CANOPUS_Amino acids and derivatives - Amino acids, peptides, and analogues - Organic acids and derivatives_NEG_C18.153	6.31884e+06	391437	b	1.27441e+07	1.43599e+06	a	1.11194e+07	844640	a	1.08483e+07	1.37714e+06	a	6.29694	0.00502126
zz.CANOPUS_Amino acids and derivatives - Amino acids, peptides, and analogues - Organic acids and derivatives_NEG_C18.154	313206	25316	ab	497402	82370.1	a	363759	65020.8	ab	251679	52880.8	b	3.02359	0.0602821
zz.CANOPUS_Amino acids and derivatives - Amino acids, peptides, and analogues - Organic acids and derivatives_NEG_C18.155	2.97438e+06	452663	a	219669	12737.8	b	122839	24576.5	b	83621.6	1858.31	b	39.0678	1.36728e-07
zz.CANOPUS_Amino acids and derivatives - Amino acids, peptides, and analogues - Organic acids and derivatives_NEG_C18.156	6.55671e+06	228534	a	4146213	754159	b	2.3393e+06	98688.6	b	3180290	489998	b	15.2738	5.89605e-05
zz.CANOPUS_Amino acids and derivatives - Amino acids, peptides, and analogues - Organic acids and derivatives_NEG_C18.157	259628	67379.3	b	1.15467e+06	210525	a	1.47573e+06	224897	a	1.06498e+06	171151	a	8.3078	0.00147173
zz.CANOPUS_Amino acids and derivatives - Amino acids, peptides, and analogues - Organic acids and derivatives_NEG_C18.158	268166	24854.5		314782	32387.6		360978	48783.3		236006	37257.3		2.19453	0.128417
zz.CANOPUS_Amino acids and derivatives - Amino acids, peptides, and analogues - Organic acids and derivatives_NEG_C18.159	40994.1	14364.8	b	8.58341e+06	217282	a	9.6375e+06	1.34774e+06	a	1.07773e+07	122159	a	51.0194	2.05651e-08
zz.CANOPUS_Amino acids and derivatives - Amino acids, peptides, and analogues - Organic acids and derivatives_NEG_C18.160	4.52973e+06	502227	ab	7.08521e+06	1.39122e+06	a	2.61261e+06	506359	b	3.07481e+06	524664	b	5.96011	0.00628615
zz.CANOPUS_Amino acids and derivatives - Amino acids, peptides, and analogues - Organic acids and derivatives_NEG_C18.161	2.91521e+06	150210	b	7.78536e+06	1.07575e+06	a	3.96625e+06	273125	b	2.7372e+06	460332	b	15.1026	6.29509e-05
zz.CANOPUS_Amino acids and derivatives - Amino acids, peptides, and analogues - Organic acids and derivatives_NEG_C18.162	184920	26341.2	b	2.43848e+06	73335.1	a	3.36453e+06	703534	a	3.27828e+06	404566	a	13.2026	0.000135267
zz.CANOPUS_Amino acids and derivatives - Amino acids, peptides, and analogues - Organic acids and derivatives_NEG_C18.163	643272	92336.1		496030	37312.8		690613	146668		505754	60684.4		1.09138	0.381243
zz.CANOPUS_Amino acids and derivatives - Amino acids, peptides, and analogues - Organic acids and derivatives_NEG_C18.164	2.73559e+06	89260.9	b	4.4724e+06	285476	a	4.18142e+06	304331	a	4.51237e+06	469985	a	6.99778	0.0032055
zz.CANOPUS_Amino acids and derivatives - Amino acids, peptides, and analogues - Organic acids and derivatives_NEG_C18.165	1.18885e+06	103166	ab	1.53452e+06	186424	a	1.36125e+06	111180	ab	931914	69979	b	4.21729	0.0223726
zz.CANOPUS_Amino acids and derivatives - Amino acids, peptides, and analogues - Organic acids and derivatives_NEG_C18.166	720124	34832.1	a	72641.8	18061.8	b	101906	21520.3	b	69959.9	2764.61	b	203.294	6.01977e-13
zz.CANOPUS_Amino acids and derivatives - Amino acids, peptides, and analogues - Organic acids and derivatives_NEG_C18.167	751268	28395.5	b	1.68929e+06	250499	a	1.8616e+06	340715	a	1.02086e+06	142284	ab	5.61773	0.00794948
zz.CANOPUS_Amino acids and derivatives - Amino acids, peptides, and analogues - Organic acids and derivatives_NEG_C18.168	128599	19510.8	b	835935	84058.1	b	1.87641e+06	360824	a	1.84933e+06	68936.3	a	20.1938	1.09364e-05
zz.CANOPUS_Amino acids and derivatives - Amino acids, peptides, and analogues - Organic acids and derivatives_NEG_C18.169	13600.9	4026.3	b	102016	34749.4	b	200369	28735.3	a	39134.9	3826.61	b	13.3998	0.000124514
zz.CANOPUS_Amino acids and derivatives - Amino acids, peptides, and analogues - Organic acids and derivatives_NEG_C18.170	16129378	681865	b	3.19987e+07	3.69079e+06	a	2.35164e+07	1.91456e+06	ab	2.108e+07	1.6922e+06	b	8.53732	0.00129352
zz.CANOPUS_Amino acids and derivatives - Amino acids, peptides, and analogues - Organic acids and derivatives_NEG_C18.171	2.12729e+07	48500.6	a	373095	151502	b	79247.4	18918.5	bc	44961.7	12103.8	c	17264.7	2.7614e-28
zz.CANOPUS_Amino acids and derivatives - Amino acids, peptides, and analogues - Organic acids and derivatives_NEG_C18.172	1.41096e+06	37837.8	a	1.14202e+06	28371.7	a	682016	211430	b	242524	16402	b	22.4733	5.5684e-06
zz.CANOPUS_Amino acids and derivatives - Amino acids, peptides, and analogues - Organic acids and derivatives_NEG_C18.173	1.1936e+06	41455.9	a	27912.6	482.294	b	40763.8	1830.35	b	22133.1	4723.03	b	775.92	1.56993e-17
zz.CANOPUS_Amino acids and derivatives - Amino acids, peptides, and analogues - Organic acids and derivatives_NEG_C18.174	409530	57666	a	21113.4	4392.11	b	14595.1	2254.16	b	4242.24	837.125	b	46.9127	3.7536e-08
zz.CANOPUS_Amino acids and derivatives - Amino acids, peptides, and analogues - Organic acids and derivatives_NEG_C18.175	1.302e+07	2.34595e+06	a	21971.6	5467.65	b	16692.6	4997.8	b	9684.58	2320.77	b	30.7258	7.12509e-07
zz.CANOPUS_Amino acids and derivatives - Amino acids, peptides, and analogues - Organic acids and derivatives_NEG_C18.176	1.16248e+06	20802.8	c	2.00502e+06	133018	bc	3.93704e+06	634981	a	2.85576e+06	224799	ab	11.9391	0.000234935
zz.CANOPUS_Amino acids and derivatives - Amino acids, peptides, and analogues - Organic acids and derivatives_NEG_C18.177	977898	131282	ab	1.28498e+06	107201	a	1.20005e+06	127859	ab	798343	35170.8	b	4.1839	0.022968
zz.CANOPUS_Amino acids and derivatives - Amino acids, peptides, and analogues - Organic acids and derivatives_NEG_C18.178	9.76975e+06	282005	a	913728	167903	b	732231	158155	b	1.18682e+06	147769	b	504.824	4.74111e-16
zz.CANOPUS_Amino acids and derivatives - Amino acids, peptides, and analogues - Organic acids and derivatives_NEG_C18.179	985289	127306	b	3.82055e+06	237493	a	3.25195e+06	524254	a	3.51721e+06	673552	a	8.35193	0.00143543
zz.CANOPUS_Amino acids and derivatives - Amino acids, peptides, and analogues - Organic acids and derivatives_NEG_C18.180	1.17845e+06	29082.9	b	2.95222e+06	314614	a	2.02175e+06	506594	ab	1.46534e+06	179129	b	6.28476	0.00506166
zz.CANOPUS_Amino acids and derivatives - Amino acids, peptides, and analogues - Organic acids and derivatives_NEG_C18.181	1.19337e+07	778910	a	4.43701e+06	1.32468e+06	b	3.25927e+06	315803	b	2.58901e+06	360598	b	28.8173	1.09616e-06
zz.CANOPUS_Amino acids and derivatives - Amino acids, peptides, and analogues - Organic acids and derivatives_NEG_C18.182	9.33439e+06	572297	a	9339	1448.95	b	10082.2	990.977	b	10995.4	2337.15	b	265.444	7.49549e-14
zz.CANOPUS_Amino acids and derivatives - Amino acids, peptides, and analogues - Organic acids and derivatives_NEG_C18.183	1.56609e+06	323189	a	4682.47	302.757	b	4650.94	1022.97	b	1734.35	513.766	b	23.3704	4.33322e-06
zz.CANOPUS_Amino acids and derivatives - Amino acids, peptides, and analogues - Organic acids and derivatives_NEG_C18.184	793613	44854.3	c	6.0845e+06	322238	a	5.58478e+06	535807	a	2.50706e+06	74407.9	b	63.9144	3.98924e-09
zz.CANOPUS_Amino acids and derivatives - Amino acids, peptides, and analogues - Organic acids and derivatives_NEG_C18.185	2.85421e+07	317215	a	808949	151618	b	531436	79851.6	b	369886	73885.2	b	5777.59	1.74653e-24
zz.CANOPUS_Amino acids and derivatives - Amino acids, peptides, and analogues - Organic acids and derivatives_NEG_C18.186	408098	41000.7		525199	67793.1		453814	40641.9		357435	67842.9		1.61989	0.224183
zz.CANOPUS_Amino acids and derivatives - Amino acids, peptides, and analogues - Organic acids and derivatives_NEG_C18.187	112454	8615.46	b	1.68083e+06	206642	a	2.21135e+06	169250	a	1.75191e+06	315177	a	19.6197	1.30848e-05
zz.CANOPUS_Amino acids and derivatives - Amino acids, peptides, and analogues - Organic acids and derivatives_NEG_C18.188	1.18724e+07	251075	a	1.45206e+06	318983	b	726945	86323.3	bc	290727	11906.5	c	713.533	3.05431e-17
zz.CANOPUS_Amino acids and derivatives - Amino acids, peptides, and analogues - Organic acids and derivatives_NEG_C18.189	2.45628e+07	2.7442e+06	a	134150	26932.3	b	115198	33926.1	b	42436.5	9810.76	b	79.4637	7.94327e-10
zz.CANOPUS_Amino acids and derivatives - Amino acids, peptides, and analogues - Organic acids and derivatives_NEG_C18.190	2.48668e+07	370454		3.46522e+07	5.214e+06		3.4788e+07	5.35446e+06		2.73114e+07	820656		1.82333	0.183519
zz.CANOPUS_Amino acids and derivatives - Amino acids, peptides, and analogues - Organic acids and derivatives_NEG_C18.191	1.25576e+06	117567	a	148619	21138	b	174598	40899.5	b	165771	21475.2	b	72.829	1.52044e-09
zz.CANOPUS_Amino acids and derivatives - Amino acids, peptides, and analogues - Organic acids and derivatives_NEG_C18.192	300990	46767	a	329025	29554.2	a	236349	20485.7	ab	151131	26385.6	b	5.97945	0.00620456
zz.CANOPUS_Amino acids and derivatives - Amino acids, peptides, and analogues - Organic acids and derivatives_NEG_C18.193	309181	47184.4		397708	84263.2		245612	60259.3		178614	32702.3		2.48444	0.0979313
zz.CANOPUS_Amino acids and derivatives - Amino acids, peptides, and analogues - Organic acids and derivatives_NEG_C18.194	4281158	483265	b	1.11778e+07	2.39201e+06	a	8.61515e+06	1.9797e+06	ab	9646967	1.30181e+06	ab	3.02858	0.0600188
zz.CANOPUS_Amino acids and derivatives - Amino acids, peptides, and analogues - Organic acids and derivatives_NEG_C18.195	2.50035e+06	159929	b	8283500	1.06368e+06	a	8.19082e+06	629750	a	5.88633e+06	682198	a	14.5878	7.69046e-05
zz.CANOPUS_Amino acids and derivatives - Amino acids, peptides, and analogues - Organic acids and derivatives_NEG_C18.196	1839350	16926.9	c	13127177	240360	b	1.62917e+07	1.43485e+06	ab	1.9229e+07	1.58471e+06	a	50.0245	2.3695e-08
zz.CANOPUS_Amino acids and derivatives - Amino acids, peptides, and analogues - Organic acids and derivatives_NEG_C18.197	1.20935e+06	36568.2	a	56472.9	9738.41	b	67608.5	7940.69	b	42997.7	6958.65	b	862.507	6.77372e-18
zz.CANOPUS_Amino acids and derivatives - Amino acids, peptides, and analogues - Organic acids and derivatives_NEG_C18.198	547875	135837	a	278098	38328	ab	284512	43505.6	ab	167581	18581.9	b	4.7038	0.0153933
zz.CANOPUS_Amino acids and derivatives - Amino acids, peptides, and analogues - Organic acids and derivatives_NEG_C18.199	115472	2100.91	b	206763	2180.96	a	171603	38446.9	ab	122106	10110.4	b	4.69355	0.0155125
zz.CANOPUS_Amino acids and derivatives - Amino acids, peptides, and analogues - Organic acids and derivatives_NEG_C18.200	139622	36403.9	a	43465.2	3754.56	b	29045	4550.35	b	18687.1	334.062	b	9.07443	0.000963728
zz.CANOPUS_Amino acids and derivatives - Amino acids, peptides, and analogues - Organic acids and derivatives_NEG_C18.201	4.1596e+06	230700	a	197688	45383.7	b	144927	9179.92	b	155420	14641.7	b	286.984	4.06584e-14
zz.CANOPUS_Amino acids and derivatives - Amino acids, peptides, and analogues - Organic acids and derivatives_NEG_C18.202	1.1116e+06	65766.5	a	851855	54559.2	b	831554	61644.5	b	836383	36852.5	b	5.94726	0.00634103
zz.CANOPUS_Amino acids and derivatives - Amino acids, peptides, and analogues - Organic acids and derivatives_NEG_C18.203	1.01996e+06	24695.4	a	18204.1	1208.23	b	18796.7	2963.27	b	18772.3	3410.04	b	1587.3	5.27175e-20
zz.CANOPUS_Amino acids and derivatives - Amino acids, peptides, and analogues - Organic acids and derivatives_NEG_C18.204	3.22572e+06	88054.5	a	3.4523e+06	123349	a	3.18634e+06	268061	ab	2.48834e+06	170000	b	5.614	0.00797014
zz.CANOPUS_Amino acids and derivatives - Amino acids, peptides, and analogues - Organic acids and derivatives_NEG_C18.205	5.7561e+06	225983	a	2.14627e+06	571893	b	2.02002e+06	290564	b	1.48078e+06	115487	b	32.2322	5.1513e-07
zz.CANOPUS_Amino acids and derivatives - Amino acids, peptides, and analogues - Organic acids and derivatives_NEG_C18.206	2.95523e+06	484434	a	56200	4731.66	b	99587.8	18876	b	55577.6	5966.46	b	35.406	2.70737e-07
zz.CANOPUS_Amino acids and derivatives - Amino acids, peptides, and analogues - Organic acids and derivatives_NEG_C18.207	1.51327e+06	310141	b	2.9148e+06	81885.4	a	3.72554e+06	417336	a	3.11957e+06	25119.1	a	12.6099	0.000174428
zz.CANOPUS_Amino acids and derivatives - Amino acids, peptides, and analogues - Organic acids and derivatives_NEG_C18.208	5.26827e+06	23653.9	b	1.54055e+07	1.93004e+06	a	1.1494e+07	2.10674e+06	a	9826522	1.11555e+06	ab	7.49356	0.00236674
zz.CANOPUS_Amino acids and derivatives - Amino acids, peptides, and analogues - Organic acids and derivatives_NEG_C18.209	3.29298e+06	245302	a	106070	15457.7	b	253898	39590.1	b	183963	26252.7	b	154.736	4.99513e-12
zz.CANOPUS_Amino acids and derivatives - Amino acids, peptides, and analogues - Organic acids and derivatives_NEG_C18.210	3.01693e+06	480082		3.94115e+06	680823		4.50524e+06	518918		4.11375e+06	493667		1.31831	0.303075
zz.CANOPUS_Amino acids and derivatives - Amino acids, peptides, and analogues - Organic acids and derivatives_NEG_C18.211	1.45608e+07	1.31241e+06	a	1.1832e+06	211592	b	1.07357e+06	183654	b	1.38447e+06	114677	b	98.2378	1.61233e-10
zz.CANOPUS_Amino acids and derivatives - Amino acids, peptides, and analogues - Organic acids and derivatives_NEG_C18.212	1.5185e+06	327596	a	150700	37277.7	b	59219.1	6650.65	b	32211	6872.71	b	19.0948	1.54711e-05
zz.CANOPUS_Amino acids and derivatives - Amino acids, peptides, and analogues - Organic acids and derivatives_NEG_C18.213	375418	15756	a	59082	3667.41	b	21310.9	3471.88	c	10814.5	46.044	c	441.101	1.37771e-15
zz.CANOPUS_Amino acids and derivatives - Amino acids, peptides, and analogues - Organic acids and derivatives_NEG_C18.214	576989	89871.6		561452	46245.7		905851	280464		304967	40970.1		2.67922	0.0819541
zz.CANOPUS_Amino acids and derivatives - Amino acids, peptides, and analogues - Organic acids and derivatives_NEG_C18.215	2.3676e+06	10253.7	b	4.64274e+06	388320	a	4.00835e+06	98409.6	a	4.97437e+06	426158	a	15.6922	5.03523e-05
zz.CANOPUS_Amino acids and derivatives - Amino acids, peptides, and analogues - Organic acids and derivatives_NEG_C18.216	69107.2	12565.8	b	319293	27613	a	361182	23020.7	a	287424	29243.6	a	29.4617	9.45317e-07
zz.CANOPUS_Amino acids and derivatives - Amino acids, peptides, and analogues - Organic acids and derivatives_NEG_C18.217	49013.9	6528.82	a	8615.99	1530.13	b	13301.9	2310.53	b	4655.64	884.422	b	32.5415	4.82708e-07
zz.CANOPUS_Amino acids and derivatives - Amino acids, peptides, and analogues - Organic acids and derivatives_NEG_C18.218	2.09578e+06	52460.6	b	2.23981e+06	263173	b	3.90996e+06	216681	a	3.53853e+06	36267.8	a	27.7343	1.41478e-06
zz.CANOPUS_Amino acids and derivatives - Amino acids, peptides, and analogues - Organic acids and derivatives_NEG_C18.219	7.92619e+06	362106	a	4.25736e+06	869046	ab	7.32668e+06	2.22306e+06	ab	2.89256e+06	287944	b	3.95303	0.0276029
zz.CANOPUS_Amino acids and derivatives - Amino acids, peptides, and analogues - Organic acids and derivatives_NEG_C18.220	8068000	103653	a	186200	27165.1	b	157498	17069.2	b	141060	24192.2	b	5058.26	5.05436e-24
zz.CANOPUS_Amino acids and derivatives - Amino acids, peptides, and analogues - Organic acids and derivatives_NEG_C18.221	5.09403e+06	443405		4423283	600335		3.842e+06	62525.8		4.52556e+06	418212		1.42982	0.270945
zz.CANOPUS_Amino acids and derivatives - Amino acids, peptides, and analogues - Organic acids and derivatives_NEG_C18.222	19531.8	4317.65	c	325417	36366.1	a	301832	26094.5	a	189281	5431.5	b	37.9923	1.66112e-07
zz.CANOPUS_Amino acids and derivatives - Amino acids, peptides, and analogues - Organic acids and derivatives_NEG_C18.223	742049	58546.5	ab	890337	47890.4	a	753744	147532	ab	414618	83170.1	b	4.7408	0.0149716
zz.CANOPUS_Amino acids and derivatives - Amino acids, peptides, and analogues - Organic acids and derivatives_NEG_C18.224	1.26608e+08	2.20644e+06	a	8.49585e+06	1.29262e+06	b	514201	127304	c	74763.7	2691.75	c	2338.81	2.39455e-21
zz.CANOPUS_Amino acids and derivatives - Amino acids, peptides, and analogues - Organic acids and derivatives_NEG_C18.225	942743	135095	ab	1.16876e+06	52680.7	a	795490	206068	ab	594165	92365.6	b	3.25964	0.0491159
zz.CANOPUS_Amino acids and derivatives - Amino acids, peptides, and analogues - Organic acids and derivatives_NEG_C18.226	2.4795e+06	219015	a	1.44961e+06	307360	b	707858	44388.2	bc	193184	48061.2	c	26.855	1.75117e-06
zz.CANOPUS_Amino acids and derivatives - Amino acids, peptides, and analogues - Organic acids and derivatives_NEG_C18.227	3.53064e+06	69903.9	a	2.90113e+06	394664	a	40183.6	4547.31	b	21498.4	3356.97	b	85.8264	4.46184e-10
zz.CANOPUS_Amino acids and derivatives - Amino acids, peptides, and analogues - Organic acids and derivatives_NEG_C18.228	94017.4	4813.52	a	8319.72	1702.41	b	4351.24	1011.75	b	7558.4	1038.37	b	270.806	6.40841e-14
zz.CANOPUS_Amino acids and derivatives - Amino acids, peptides, and analogues - Organic acids and derivatives_NEG_C18.229	1.55458e+06	235927		3.20139e+06	991361		1.55394e+06	187500		1.25073e+06	335692		2.64559	0.084494
zz.CANOPUS_Amino acids and derivatives - Amino acids, peptides, and analogues - Organic acids and derivatives_NEG_C18.230	14694032	51443.5	c	5.07913e+07	9.128e+06	b	7.1132e+07	5.89213e+06	ab	76698281	1.76381e+06	a	25.9969	2.16859e-06
zz.CANOPUS_Amino acids and derivatives - Amino acids, peptides, and analogues - Organic acids and derivatives_NEG_C18.231	2.01676e+07	5.28901e+06	a	634460	185532	b	227219	7872.74	b	123585	9406.06	b	14.0598	9.49331e-05
zz.CANOPUS_Amino acids and derivatives - Amino acids, peptides, and analogues - Organic acids and derivatives_NEG_C18.232	2.37174e+06	377665	a	611328	61930	b	345062	92747.8	b	344782	116871	b	22.6342	5.32045e-06
zz.CANOPUS_Amino acids and derivatives - Amino acids, peptides, and analogues - Organic acids and derivatives_NEG_C18.233	1560600	326116	a	42120	5089.93	b	37829.4	11083	b	18060	2022.03	b	21.9241	6.51833e-06
zz.CANOPUS_Amino acids and derivatives - Amino acids, peptides, and analogues - Organic acids and derivatives_NEG_C18.234	1.07416e+06	74302		2.16606e+06	466656		1.95019e+06	450051		1.40219e+06	270109		2.00329	0.154139
zz.CANOPUS_Amino acids and derivatives - Amino acids, peptides, and analogues - Organic acids and derivatives_NEG_C18.235	1.22458e+06	421913	b	3.55396e+06	999562	a	2.8825e+06	274299	ab	3.5443e+06	23661.4	a	3.84291	0.030174
zz.CANOPUS_Amino acids and derivatives - Amino acids, peptides, and analogues - Organic acids and derivatives_NEG_C18.236	1.42732e+07	410806	a	8358854	2.10592e+06	b	2.60648e+06	1.52526e+06	c	998434	48355.7	c	21.0203	8.50582e-06
zz.CANOPUS_Amino acids and derivatives - Amino acids, peptides, and analogues - Organic acids and derivatives_NEG_C18.237	725430	97010.9	a	562146	33335.1	a	212707	101079	b	92027.9	15746.1	b	16.6517	3.54586e-05
zz.CANOPUS_Amino acids and derivatives - Amino acids, peptides, and analogues - Organic acids and derivatives_NEG_C18.238	415307	41399.5	a	81952.3	21263.1	b	180991	25855.1	b	137698	23698.4	b	25.3117	2.58308e-06
zz.CANOPUS_Amino acids and derivatives - Amino acids, peptides, and analogues - Organic acids and derivatives_NEG_C18.239	62438.1	8699.07	a	6432.89	2275.59	b	12993.8	4571.07	b	10229.3	3569.2	b	24.3761	3.3007e-06
zz.CANOPUS_Amino acids and derivatives - Amino acids, peptides, and analogues - Organic acids and derivatives_NEG_C18.240	2.96434e+06	25100.6	a	1.71698e+06	649091	a	281059	13490.4	b	263147	21005.7	b	15.9564	4.56485e-05
zz.CANOPUS_Amino acids and derivatives - Amino acids, peptides, and analogues - Organic acids and derivatives_NEG_C18.241	4.11783e+08	1.61149e+06	a	1.61349e+08	5.93642e+07	b	5.08732e+06	1.89055e+06	c	2.05568e+06	417572	c	42.0905	8.10368e-08
zz.CANOPUS_Amino acids and derivatives - Amino acids, peptides, and analogues - Organic acids and derivatives_NEG_C18.242	3.36467e+06	1.17787e+06		1.31594e+06	549931		782419	122731		848098	58581.9		3.45495	0.0415991
zz.CANOPUS_Amino acids and derivatives - Amino acids, peptides, and analogues - Organic acids and derivatives_NEG_C18.243	1.06929e+07	87083.3	a	3.88738e+06	1.46729e+06	b	239780	18203.3	c	157259	2229.69	c	45.3233	4.79844e-08
zz.CANOPUS_Amino acids and derivatives - Amino acids, peptides, and analogues - Organic acids and derivatives_NEG_C18.244	395947	61621.6	c	864499	75699.5	a	678577	39729.4	ab	542430	91079.9	bc	8.2074	0.00155822
zz.CANOPUS_Amino acids and derivatives - Amino acids, peptides, and analogues - Organic acids and derivatives_NEG_C18.245	1.98468e+06	16772.2	b	6.39618e+06	703427	a	3.38168e+06	737662	b	2.33137e+06	309201	b	14.1712	9.07637e-05
zz.CANOPUS_Amino acids and derivatives - Amino acids, peptides, and analogues - Organic acids and derivatives_NEG_C18.246	172397	51272.9		209203	28108.4		250530	11368.3		242257	52871.7		0.799154	0.512286
zz.CANOPUS_Amino acids and derivatives - Amino acids, peptides, and analogues - Organic acids and derivatives_NEG_C18.247	3.43127e+06	18710.4	b	8.41345e+07	3.2275e+07	b	185731411	3.39493e+07	a	2.14622e+08	1.08463e+07	a	16.2252	4.13624e-05
zz.CANOPUS_Amino acids and derivatives - Amino acids, peptides, and analogues - Organic acids and derivatives_NEG_C18.248	7.12937e+06	411850	a	5.22106e+06	1.51461e+06	a	307685	115229	b	212540	71590.3	b	19.7759	1.24566e-05
zz.CANOPUS_Amino acids and derivatives - Amino acids, peptides, and analogues - Organic acids and derivatives_NEG_C18.249	5.08365e+07	274623	b	128626309	1.04459e+07	a	8.37449e+07	2.0399e+07	ab	5.60704e+07	7.40441e+06	b	8.73714	0.00115792
zz.CANOPUS_Amino acids and derivatives - Amino acids, peptides, and analogues - Organic acids and derivatives_NEG_C18.250	1.44039e+08	161172	a	9.7234e+07	2.70741e+07	a	5.58316e+06	1.62717e+06	b	3.40759e+06	1.01272e+06	b	26.3996	1.96021e-06
zz.CANOPUS_Amino acids and derivatives - Amino acids, peptides, and analogues - Organic acids and derivatives_NEG_C18.251	4.16729e+06	44269.6	a	2.74359e+06	814409	a	783977	489615	b	224946	29853	b	14.5397	7.83739e-05
zz.CANOPUS_Amino acids and derivatives - Amino acids, peptides, and analogues - Organic acids and derivatives_NEG_C18.252	1.33496e+06	172201	b	9.87289e+06	1.58056e+06	a	7.05558e+06	1.53332e+06	a	5.56891e+06	671907	ab	9.51904	0.000761269
zz.CANOPUS_Amino acids and derivatives - Amino acids, peptides, and analogues - Organic acids and derivatives_NEG_C18.253	612238	115099	c	4.73597e+06	786942	a	3.31189e+06	566946	ab	2.59714e+06	306061	bc	11.2465	0.000323334
zz.CANOPUS_Amino acids and derivatives - Amino acids, peptides, and analogues - Organic acids and derivatives_NEG_C18.254	9.20299e+06	49953.1	ab	1.12091e+07	2.56525e+06	a	3.47856e+06	2.29837e+06	bc	766548	231762	c	7.94594	0.00181153
zz.CANOPUS_Amino acids and derivatives - Amino acids, peptides, and analogues - Organic acids and derivatives_POS_C18	89598.3	2365.02	a	5868.36	2087	b	1042.62	541.184	b	3952.6	370.093	b	411.495	4.21867e-09
zz.CANOPUS_Amino acids and derivatives - Amino acids, peptides, and analogues - Organic acids and derivatives_POS_C18.1	16611.7	6481.55	a	0	0	b	0	0	b	19727.5	996.671	a	36.9328	1.01544e-05
zz.CANOPUS_Amino acids and derivatives - Amino acids, peptides, and analogues - Organic acids and derivatives_POS_C18.2	264987	73638.6	a	18444.1	7482.28	b	7693.53	1301.99	b	11472	9163.02	b	7.90113	0.0035655
zz.CANOPUS_Amino acids and derivatives - Amino acids, peptides, and analogues - Organic acids and derivatives_POS_C18.3	0	0	b	1.19383e+06	104362	b	2.99777e+06	342067	a	4.3654e+06	720347	a	23.0118	4.78569e-06
zz.CANOPUS_Amino acids and derivatives - Amino acids, peptides, and analogues - Organic acids and derivatives_POS_C18.4	72020	27670.1	a	3781	1808.45	b	2421.25	1141.32	b	1284.65	746.198	b	4.81195	0.018157
zz.CANOPUS_Amino acids and derivatives - Amino acids, peptides, and analogues - Organic acids and derivatives_POS_C18.5	98720	33917.9	a	8930	2375.47	b	8803.33	2701.46	b	3489.68	1589.62	b	5.55112	0.01124
zz.CANOPUS_Amino acids and derivatives - Amino acids, peptides, and analogues - Organic acids and derivatives_POS_C18.6	406600	80321	a	5592.5	1599.34	b	9660	6024.88	b	2623.7	783.242	b	19.0464	4.85939e-05
zz.CANOPUS_Amino acids and derivatives - Amino acids, peptides, and analogues - Organic acids and derivatives_POS_C18.7	461859	229420		48772.6	21007.6		204023	42857.6		165402	56798.3		1.83048	0.184903
zz.CANOPUS_Amino acids and derivatives - Amino acids, peptides, and analogues - Organic acids and derivatives_POS_C18.8	55154.5	13144.3	a	1287.94	286.728	b	2538.96	789.001	b	0	0	b	14.2543	0.000154458
zz.CANOPUS_Amino acids and derivatives - Amino acids, peptides, and analogues - Organic acids and derivatives_POS_C18.9	102013	30625.9		106586	26228.6		52073.9	5688.13		48769.1	1498.84		2.34368	0.111606
zz.CANOPUS_Amino acids and derivatives - Amino acids, peptides, and analogues - Organic acids and derivatives_POS_C18.10	20036	4933.31	b	901369	107360	a	1.33907e+06	190476	a	1.13934e+06	149267	a	19.2907	1.45274e-05
zz.CANOPUS_Amino acids and derivatives - Amino acids, peptides, and analogues - Organic acids and derivatives_POS_C18.11	135631	18636.1	b	756081	106016	a	313653	61132.5	b	141427	41463.9	b	19.9471	1.18069e-05
zz.CANOPUS_Amino acids and derivatives - Amino acids, peptides, and analogues - Organic acids and derivatives_POS_C18.12	228200	31375.8	a	2570	550.469	b	981.8	325.97	b	2669.02	1137.58	b	47.7811	6.53891e-08
zz.CANOPUS_Amino acids and derivatives - Amino acids, peptides, and analogues - Organic acids and derivatives_POS_C18.13	482424	27938.7	a	7151.65	780.404	b	10941.3	3936.81	b	7767.77	2104.45	b	258.619	3.90905e-13
zz.CANOPUS_Amino acids and derivatives - Amino acids, peptides, and analogues - Organic acids and derivatives_POS_C18.14	2.78684e+07	4.00512e+06	a	997964	50412.9	b	1.72929e+06	23857.9	b	1.29604e+06	455149	b	43.3233	6.60897e-08
zz.CANOPUS_Amino acids and derivatives - Amino acids, peptides, and analogues - Organic acids and derivatives_POS_C18.15	4324.73	895.434	c	296453	25484.9	b	463483	30805.4	a	518668	21419.9	a	103.825	1.06031e-10
zz.CANOPUS_Amino acids and derivatives - Amino acids, peptides, and analogues - Organic acids and derivatives_POS_C18.16	69294.8	7357.04	a	36670.9	15293.8	ab	15388.2	4927.23	b	10604.4	467.762	b	12.2149	0.000262662
zz.CANOPUS_Amino acids and derivatives - Amino acids, peptides, and analogues - Organic acids and derivatives_POS_C18.17	1.90968e+07	5.69505e+06	a	4.58047e+06	1.36291e+06	b	1.23958e+07	2.17071e+06	ab	1.31426e+07	3.12927e+06	ab	2.9103	0.0666189
zz.CANOPUS_Amino acids and derivatives - Amino acids, peptides, and analogues - Organic acids and derivatives_POS_C18.18	385416	8210.23	ab	583523	67867.5	a	368382	21295.4	b	383687	74177.2	ab	3.95118	0.027644
zz.CANOPUS_Amino acids and derivatives - Amino acids, peptides, and analogues - Organic acids and derivatives_POS_C18.19	415040	73787.6	ab	662610	150728	a	285042	24489.8	b	341317	64331.4	ab	3.3694	0.0447219
zz.CANOPUS_Amino acids and derivatives - Amino acids, peptides, and analogues - Organic acids and derivatives_POS_C18.20	136072	37923.7	a	14378.8	4311.45	b	2687.52	594.197	b	4512.86	1100.49	b	11.4618	0.000292386
zz.CANOPUS_Amino acids and derivatives - Amino acids, peptides, and analogues - Organic acids and derivatives_POS_C18.21	570796	107885	a	23204.1	3840.09	b	21906.1	3599.43	b	14140	2292.2	b	26.0207	2.15564e-06
zz.CANOPUS_Amino acids and derivatives - Amino acids, peptides, and analogues - Organic acids and derivatives_POS_C18.22	419584	31454.9		434416	112156		424524	103321		182766	35261.9		2.33059	0.11298
zz.CANOPUS_Amino acids and derivatives - Amino acids, peptides, and analogues - Organic acids and derivatives_POS_C18.23	1.25396e+07	1.22803e+06	a	494739	82089	b	247132	41789.2	b	159392	26879.7	b	98.7832	1.54618e-10
zz.CANOPUS_Amino acids and derivatives - Amino acids, peptides, and analogues - Organic acids and derivatives_POS_C18.24	1.58068e+07	1.92527e+06	a	4.19767e+06	809348	b	4.8781e+06	135371	b	3.77938e+06	594448	b	28.2184	1.26101e-06
zz.CANOPUS_Amino acids and derivatives - Amino acids, peptides, and analogues - Organic acids and derivatives_POS_C18.25	3.44093e+06	633433	ab	5.45489e+06	1.35859e+06	a	3.62349e+06	1.17935e+06	ab	1.32083e+06	310958	b	3.06424	0.058174
zz.CANOPUS_Amino acids and derivatives - Amino acids, peptides, and analogues - Organic acids and derivatives_POS_C18.26	1.356e+07	889246	a	657218	34569.6	b	809729	132724	b	553329	56534.6	b	204.373	5.77678e-13
zz.CANOPUS_Amino acids and derivatives - Amino acids, peptides, and analogues - Organic acids and derivatives_POS_C18.27	1.73122e+07	399158		1.89034e+07	1.50545e+06		2.01862e+07	2.03583e+06		1.63078e+07	536397		1.71212	0.204662
zz.CANOPUS_Amino acids and derivatives - Amino acids, peptides, and analogues - Organic acids and derivatives_POS_C18.28	2.611e+06	589633	a	1.05311e+06	22579.5	b	598873	240501	b	892690	128547	b	7.6889	0.00210645
zz.CANOPUS_Amino acids and derivatives - Amino acids, peptides, and analogues - Organic acids and derivatives_POS_C18.29	1.48957e+06	252569	c	6.82344e+06	746213	b	1.06129e+07	593683	a	1.29647e+07	1.18435e+06	a	42.2276	7.91998e-08
zz.CANOPUS_Amino acids and derivatives - Amino acids, peptides, and analogues - Organic acids and derivatives_POS_C18.30	8.35859e+06	833187	a	571432	61579	b	593440	52445.5	b	407717	49706.5	b	87.3209	3.91929e-10
zz.CANOPUS_Amino acids and derivatives - Amino acids, peptides, and analogues - Organic acids and derivatives_POS_C18.31	2.81292e+07	897365	a	2.99765e+07	561420	a	3.02187e+07	1.27857e+06	a	2.36405e+07	1.11537e+06	b	9.28528	0.000861027
zz.CANOPUS_Amino acids and derivatives - Amino acids, peptides, and analogues - Organic acids and derivatives_POS_C18.32	141913	37685.3	b	238827	56271.2	ab	432070	56136.9	a	359720	44522.7	a	6.79737	0.00363546
zz.CANOPUS_Amino acids and derivatives - Amino acids, peptides, and analogues - Organic acids and derivatives_POS_C18.33	2.13745e+07	1.20444e+06		2.03255e+07	3.33995e+06		1.6378e+07	4.02829e+06		1.36835e+07	3.32591e+06		1.27148	0.31773
zz.CANOPUS_Amino acids and derivatives - Amino acids, peptides, and analogues - Organic acids and derivatives_POS_C18.34	853212	51927	b	4.7925e+06	929015	a	5.31502e+06	1.09253e+06	a	3.07274e+06	309321	ab	7.51883	0.00233113
zz.CANOPUS_Amino acids and derivatives - Amino acids, peptides, and analogues - Organic acids and derivatives_POS_C18.35	4.84504e+07	2.04076e+06	a	3.41222e+07	2.4659e+06	b	4.29278e+07	2.95574e+06	ab	3.45712e+07	318715	b	10.0612	0.000576171
zz.CANOPUS_Amino acids and derivatives - Amino acids, peptides, and analogues - Organic acids and derivatives_POS_C18.36	1.65824e+07	392269	c	2.8308e+07	1.24252e+06	a	3.01241e+07	1.08945e+06	a	2.22436e+07	346174	b	50.4909	2.21656e-08
zz.CANOPUS_Amino acids and derivatives - Amino acids, peptides, and analogues - Organic acids and derivatives_POS_C18.37	648642	145507		1.02134e+06	146356		1.00024e+06	174863		1.16369e+06	77012.6		2.42403	0.103561
zz.CANOPUS_Amino acids and derivatives - Amino acids, peptides, and analogues - Organic acids and derivatives_POS_C18.38	8.60661e+06	428337	b	1.23966e+07	280774	a	1.23012e+07	738255	a	9.92638e+06	194038	b	16.3739	3.91877e-05
zz.CANOPUS_Amino acids and derivatives - Amino acids, peptides, and analogues - Organic acids and derivatives_POS_C18.39	1.05138e+08	407962	a	8.13122e+07	1.10879e+07	ab	7.55248e+07	1.55732e+07	ab	5.34656e+07	1.01781e+07	b	3.8433	0.0301644
zz.CANOPUS_Amino acids and derivatives - Amino acids, peptides, and analogues - Organic acids and derivatives_POS_C18.40	8.279e+06	195361		7.5876e+06	1.93762e+06		8.5519e+06	2.01706e+06		4.92925e+06	273362		1.38166	0.28436
zz.CANOPUS_Amino acids and derivatives - Amino acids, peptides, and analogues - Organic acids and derivatives_POS_C18.41	484010	12267.2	a	311962	6944.98	b	82298.6	6401.13	c	34101.7	4788	d	667.216	5.20244e-17
zz.CANOPUS_Amino acids and derivatives - Amino acids, peptides, and analogues - Organic acids and derivatives_POS_C18.42	1.2882e+07	524862	b	4.81667e+07	2.08592e+06	a	4.82316e+07	3.71143e+06	a	4.52581e+07	4.94545e+06	a	27.6888	1.43028e-06
zz.CANOPUS_Amino acids and derivatives - Amino acids, peptides, and analogues - Organic acids and derivatives_POS_C18.43	1.04549e+07	83426.5		8.24172e+06	1.13269e+06		1.12653e+07	2.61157e+06		9.81799e+06	161938		0.806312	0.508616
zz.CANOPUS_Amino acids and derivatives - Amino acids, peptides, and analogues - Organic acids and derivatives_POS_C18.44	2.28332e+07	202529	a	1.73359e+07	1.49046e+06	b	1.73301e+07	1.52707e+06	b	1.44607e+07	558285	b	9.99455	0.00059593
zz.CANOPUS_Amino acids and derivatives - Amino acids, peptides, and analogues - Organic acids and derivatives_POS_C18.45	3.99485e+06	211015	b	6.83123e+06	791340	a	8.17062e+06	357762	a	5.84781e+06	874037	ab	7.90782	0.00185219
zz.CANOPUS_Amino acids and derivatives - Amino acids, peptides, and analogues - Organic acids and derivatives_POS_C18.46	2.28154e+07	528257	a	1.15988e+06	199378	c	2.77969e+06	637382	bc	4.15625e+06	187552	b	540.203	2.77367e-16
zz.CANOPUS_Amino acids and derivatives - Amino acids, peptides, and analogues - Organic acids and derivatives_POS_C18.47	6.30731e+07	1.20461e+06	ab	6.08439e+07	457474	ab	6.90542e+07	4.50404e+06	a	5.70624e+07	2.01006e+06	b	3.8786	0.0293126
zz.CANOPUS_Amino acids and derivatives - Amino acids, peptides, and analogues - Organic acids and derivatives_POS_C18.48	1.30601e+07	308359	b	2.26959e+07	118843	a	2.59355e+07	1.52072e+06	a	2.3055e+07	1.29022e+06	a	30.7881	7.02829e-07
[truncated: 22,426 more rows]

## Sheet: Supplementary Table S9
Contrast	PERMANOVA TABLE - INOCULATED SAMPLES
[truncated: 13 more rows]

## Sheet: Supplementary Table S10
Contrast	PERMANOVA TABLE - CONTROL SAMPLES
[truncated: 13 more rows]
